# Supplementary material for: Transcriptomic profiling of thyroid eye disease orbital fat demonstrates differences in adipogenicity and IGF-1R pathway
Source: JCI Insight. 2024 Dec 20;9(24):e182352. doi: 10.1172/jci.insight.182352 (PMC11665563; doi:10.1172/jci.insight.182352)
Supplement: Supplemental tables 1-8 [file jciinsight-9-182352-s094.xlsx]

## Sheet: Table S1
	Case 1	Case 2	Case 3	Case 4	Control 1	Control 2	Control 3
Age (years)	22	51	32	>70	>70	>70	61
Gender	F	M	F	F	F	F	M
Race	AA	AA	C	AA	AA	Asian	AA
Duration of thyroid disease prior to surgery (approx. mo)	55	13	216	550	-	-	-
Duration of TED prior to surgery (approx. mo)	43	10	216	550	-	-	-
Previous treatment for Graves disease	methimazole, thyroidectomy, levothyroxine	carbimazole	radioactive iodine X 2, levothyoxine	thyroidectomy, levothyroxine	levothyroxine	-	-
Previous treatment for TED	-	prednisone, methylprednisolone, azathioprine	-	-	-	-	-
Smoking history	No	No	No		N/A	>10 years ago	Rare Cigar Smoker
Exophthalmometry, Hertel (mm)	25	30	23	25	N/A	N/A	N/A
Presence of compressive optic neuropathy	No	Yes	No	No	N/A	N/A	N/A
Surgery					Excision of orbital fat prolapse	Excision of orbital fat prolapse	Excision of orbital fat prolapse
Clinical Activity Score (0-7)	1	3	2	1	0	0	0
Technical replicate?	No	No	No	Yes	No	No	Yes

## Sheet: Table S2
gene	p_val_adj	avg_logFC	Percentage of the Cluster	Percentage of the Rest	cluster
F13A1	0	2.31036	0.924	0.121	Immune Cluster 2
MRC1	0	1.87423	0.879	0.098	Immune Cluster 2
MECOM	0	1.85344	0.749	0.062	Endothelial/Smoothe muscle
FRMD4B	0	1.80223	0.932	0.136	Immune Cluster 2
ACACB	0	1.72166	0.925	0.379	Adipocyte
LCN2	0	1.61653	0.482	0.005	Neutrophil
RBPJ	0	1.57931	0.904	0.442	Immune Cluster 2
NAV2	0	1.5711	0.868	0.214	Immune Cluster 2
ITLN1	0	1.56848	0.353	0.04	Endothelial/Smoothe muscle
COLEC12	0	1.56159	0.818	0.077	Immune Cluster 2
S100A9	0	1.55701	0.627	0.134	Neutrophil
MT-CO1	0	1.54215	0.745	0.438	Immune Cluster 1
MTSS1	0	1.52142	0.88	0.204	Immune Cluster 2
PDE3B	0	1.51336	0.909	0.294	Adipocyte
PPARG	0	1.50315	0.896	0.248	Adipocyte
HDAC9	0	1.48661	0.867	0.182	Immune Cluster 2
PDE4D	0	1.48626	0.92	0.55	Immune Cluster 2
MT-ATP6	0	1.45142	0.717	0.446	Immune Cluster 1
GPAM	0	1.45065	0.795	0.137	Adipocyte
MT-CO2	0	1.42805	0.711	0.398	Immune Cluster 1
MT-CO3	0	1.41221	0.751	0.486	Immune Cluster 1
PTPRB	0	1.3968	0.69	0.027	Endothelial/Smoothe muscle
PDGFC	0	1.37069	0.826	0.177	Immune Cluster 2
NKAIN2	0	1.35453	0.481	0.083	Endothelial/Smoothe muscle
FGF13	0	1.3354	0.639	0.123	Immune Cluster 2
TTN	0	1.3345	0.762	0.22	Immune Cluster 2
COL8A1	0	1.3323	0.494	0.099	Endothelial/Smoothe muscle
LPL	0	1.31571	0.719	0.101	Adipocyte
PTPRC	0	1.3153	0.875	0.206	Immune Cluster 1
SLC9A9	0	1.28914	0.941	0.526	Immune Cluster 2
S100A8	0	1.27674	0.439	0.073	Neutrophil
SMYD3	7.66443e-104	1.27665	0.832	0.529	Mast cell
RBM47	0	1.27635	0.825	0.14	Immune Cluster 2
MT-ND3	0	1.27189	0.645	0.325	Immune Cluster 1
CD163	0	1.26304	0.732	0.075	Immune Cluster 2
NTM	7.80924e-142	1.26186	0.925	0.621	Mast cell
MAMDC2	0	1.25512	0.685	0.1	Immune Cluster 2
SORBS1	0	1.25216	0.886	0.266	Adipocyte
SLPI	1.54832e-130	1.24446	0.56	0.223	Neutrophil
LGMN	0	1.24181	0.779	0.108	Immune Cluster 2
LYVE1	0	1.23528	0.787	0.059	Immune Cluster 2
CPA3	0	1.22301	0.675	0.005	Mast cell
CD36	0	1.22233	0.868	0.264	Adipocyte
TPRG1	0	1.21859	0.773	0.159	Adipocyte
SCN9A	0	1.21802	0.747	0.039	Immune Cluster 2
TMEM132C	0	1.20953	0.837	0.18	Adipocyte
MT-CO3	2.31359e-184	1.18995	0.895	0.509	Neutrophil
MT-ND3	4.48288e-234	1.18422	0.848	0.353	Neutrophil
RIPOR2	0	1.17286	0.81	0.286	Immune Cluster 1
MT-ND1	2.18374e-225	1.17232	0.842	0.367	Neutrophil
MT-ND4	0	1.16791	0.673	0.365	Immune Cluster 1
AOAH	0	1.16747	0.627	0.117	Immune Cluster 1
MT-ND1	0	1.16685	0.657	0.34	Immune Cluster 1
VWF	0	1.16552	0.63	0.027	Endothelial/Smoothe muscle
DMD	0	1.16349	0.775	0.271	Adipocyte
FABP4	0	1.16071	0.776	0.247	Adipocyte
ITSN1	0	1.15899	0.884	0.409	Immune Cluster 2
ARHGAP15	0	1.1576	0.817	0.239	Immune Cluster 1
LINC02147	0	1.14796	0.651	0.117	Mast cell
CD163L1	0	1.1394	0.681	0.038	Immune Cluster 2
PLIN1	0	1.13514	0.842	0.146	Adipocyte
ARL15	0	1.12398	0.803	0.625	Endothelial/Smoothe muscle
IQGAP2	0	1.11634	0.781	0.144	Immune Cluster 2
WWP1	0	1.11121	0.848	0.363	Immune Cluster 2
SPARCL1	0	1.10725	0.746	0.261	Endothelial/Smoothe muscle
COL4A1	0	1.10096	0.734	0.129	Adipocyte
MT-CYB	0	1.0988	0.69	0.4	Immune Cluster 1
PLA2G2A	6.07175e-60	1.08909	0.291	0.107	Neutrophil
KIT	0	1.08119	0.626	0.017	Mast cell
ME1	0	1.07866	0.768	0.198	Immune Cluster 2
SLC24A3	1.02584e-203	1.07816	0.725	0.229	Mast cell
CCDC141	0	1.0776	0.645	0.036	Immune Cluster 2
RGL1	0	1.07074	0.836	0.378	Immune Cluster 2
LVRN	0	1.06389	0.798	0.195	Adipocyte
PALM2-AKAP2	0	1.05837	0.761	0.132	Adipocyte
SVEP1	0	1.05733	0.849	0.423	Adipocyte
STX3	0	1.05601	0.651	0.052	Mast cell
MYO5A	0	1.04714	0.813	0.195	Immune Cluster 2
MAN1A1	0	1.04659	0.848	0.454	Immune Cluster 2
PTPRM	0	1.04626	0.847	0.556	Endothelial/Smoothe muscle
MEF2C	0	1.03962	0.809	0.221	Immune Cluster 2
MT-ATP6	2.31155e-195	1.03875	0.888	0.469	Neutrophil
TNIK	0	1.02951	0.661	0.102	Mast cell
B2M	0	1.02751	0.891	0.666	Immune Cluster 1
MS4A4A	0	1.02067	0.713	0.047	Immune Cluster 2
TNS3	0	1.0178	0.764	0.163	Immune Cluster 2
ST6GALNAC3	0	1.01642	0.546	0.078	Endothelial/Smoothe muscle
SIK2	0	1.01561	0.838	0.427	Adipocyte
FAM13A	0	1.01141	0.848	0.501	Adipocyte
FMN1	0	0.993953	0.689	0.086	Immune Cluster 2
ARHGAP18	0	0.991574	0.709	0.092	Immune Cluster 2
MT-CO1	1.24035e-189	0.987495	0.887	0.465	Neutrophil
LYZ	0	0.985645	0.348	0.081	Immune Cluster 1
COL4A2	0	0.985496	0.727	0.127	Adipocyte
PECAM1	0	0.984651	0.65	0.093	Endothelial/Smoothe muscle
LDB2	0	0.980867	0.885	0.672	Endothelial/Smoothe muscle
BMP2K	1.46853e-150	0.97325	0.691	0.26	Mast cell
AL136119.1	0	0.971244	0.522	0.058	Adipocyte
MGP	9.96363e-203	0.97072	0.697	0.6	Endothelial/Smoothe muscle
ANO2	0	0.960359	0.496	0.013	Endothelial/Smoothe muscle
KRT19	0	0.954917	0.379	0.002	Neutrophil
IGFBP3	0	0.946017	0.392	0.031	Endothelial/Smoothe muscle
DAB2	0	0.945004	0.744	0.149	Immune Cluster 2
CDH13	0	0.941457	0.458	0.045	Endothelial/Smoothe muscle
EEPD1	0	0.941107	0.71	0.129	Adipocyte
HDC	0	0.935807	0.566	0.005	Mast cell
GHR	0	0.93572	0.873	0.495	Adipocyte
HBB	1.00575e-187	0.934818	0.895	0.418	Neutrophil
MT-ND2	4.26141e-182	0.93471	0.779	0.334	Neutrophil
ACSL1	0	0.932404	0.749	0.203	Adipocyte
KRT13	0	0.932164	0.363	0.002	Neutrophil
MCTP1	0	0.931598	0.615	0.174	Endothelial/Smoothe muscle
MT-ND2	0	0.92241	0.62	0.307	Immune Cluster 1
MT-CO2	4.92128e-162	0.921238	0.845	0.426	Neutrophil
PLXNA4	0	0.918789	0.658	0.106	Adipocyte
IL18R1	0	0.917295	0.549	0.031	Mast cell
ANKRD44	0	0.915906	0.769	0.234	Immune Cluster 1
PRKCB	0	0.915722	0.651	0.108	Immune Cluster 1
MT-ND4	1.33825e-181	0.915699	0.835	0.392	Neutrophil
STARD13	0	0.913584	0.827	0.42	Immune Cluster 2
MERTK	0	0.90954	0.57	0.044	Immune Cluster 2
ADAMTSL1	0	0.90572	0.824	0.404	Fibroblast
PRKAR2B	0	0.905411	0.685	0.147	Adipocyte
ERG	0	0.903331	0.6	0.042	Endothelial/Smoothe muscle
MS4A4E	0	0.898249	0.65	0.042	Immune Cluster 2
LIPE-AS1	0	0.895898	0.7	0.188	Adipocyte
SKAP1	0	0.890406	0.465	0.051	Immune Cluster 1
PIGR	0	0.887141	0.396	0.002	Neutrophil
ATP8B4	0	0.884642	0.7	0.077	Immune Cluster 2
DOCK2	0	0.880633	0.752	0.136	Immune Cluster 2
TRPS1	0	0.879996	0.821	0.378	Immune Cluster 2
FCHSD2	0	0.879852	0.798	0.414	Immune Cluster 2
AQP5	0	0.878411	0.337	0.002	Neutrophil
LIFR	0	0.876761	0.635	0.198	Endothelial/Smoothe muscle
SLCO2B1	0	0.876344	0.598	0.034	Immune Cluster 2
PIK3R3	0	0.875612	0.359	0.034	Endothelial/Smoothe muscle
CNTN4	0	0.874845	0.834	0.473	Fibroblast
DCN	0	0.874367	0.984	0.808	Fibroblast
EPAS1	0	0.873772	0.578	0.087	Endothelial/Smoothe muscle
ADH1B	0	0.873577	0.892	0.561	Adipocyte
AQP7	0	0.873472	0.688	0.073	Adipocyte
MS4A6A	0	0.867324	0.675	0.059	Immune Cluster 2
A2M	0	0.867271	0.548	0.08	Endothelial/Smoothe muscle
PCDH9	0	0.865782	0.827	0.468	Adipocyte
P2RY14	0	0.864735	0.51	0.033	Immune Cluster 2
PLCB4	0	0.863825	0.569	0.077	Endothelial/Smoothe muscle
SCN1A-AS1	0	0.863327	0.496	0.027	Immune Cluster 2
MYRIP	0	0.861476	0.547	0.103	Endothelial/Smoothe muscle
AC079793.1	0	0.858567	0.549	0.095	Immune Cluster 1
HMCN1	0	0.857635	0.48	0.111	Endothelial/Smoothe muscle
SMAP2	0	0.855109	0.63	0.185	Immune Cluster 1
MAGI1	0	0.853116	0.63	0.217	Endothelial/Smoothe muscle
THSD4	0	0.845165	0.878	0.589	Fibroblast
ADGRL4	0	0.843582	0.468	0.017	Endothelial/Smoothe muscle
FYB1	0	0.842405	0.669	0.139	Immune Cluster 1
SEMA3C	0	0.841971	0.961	0.766	Fibroblast
ZEB2	0	0.841678	0.929	0.65	Immune Cluster 2
PDE3A	0	0.841491	0.415	0.104	Endothelial/Smoothe muscle
KCNIP2-AS1	0	0.839152	0.579	0.046	Adipocyte
LINC01374	0	0.836851	0.51	0.026	Immune Cluster 2
MAOA	0	0.834337	0.645	0.16	Adipocyte
FBN1	0	0.832916	0.967	0.769	Fibroblast
HPGD	0	0.832645	0.485	0.032	Mast cell
SPRED1	0	0.831455	0.721	0.245	Immune Cluster 2
LINC02511	0	0.830198	0.755	0.446	Fibroblast
KRT4	0	0.828921	0.347	0.002	Neutrophil
ADAMTSL3	0	0.827698	0.781	0.404	Fibroblast
MS4A2	0	0.824078	0.537	0.004	Mast cell
CCSER1	0	0.823188	0.498	0.073	Endothelial/Smoothe muscle
HRH1	0	0.822181	0.644	0.167	Immune Cluster 2
DIP2B	0	0.820403	0.795	0.327	Immune Cluster 2
NOX4	0	0.820131	0.849	0.504	Fibroblast
CCND3	0	0.817831	0.616	0.167	Immune Cluster 1
RAB27B	0	0.814131	0.491	0.022	Mast cell
ATG7	0	0.813897	0.827	0.423	Immune Cluster 2
AC018616.1	0	0.809011	0.447	0.027	Adipocyte
AC006387.1	0	0.808921	0.523	0.061	Adipocyte
UNC13C	0	0.808667	0.495	0.187	Fibroblast
RBPMS	0	0.808263	0.806	0.384	Adipocyte
C20orf194	0	0.805894	0.813	0.372	Immune Cluster 2
MEIS2	2.77262e-173	0.803393	0.592	0.159	Mast cell
CHST11	0	0.802345	0.678	0.188	Immune Cluster 1
AL162414.1	0	0.797751	0.483	0.023	Immune Cluster 2
EYA1	0	0.795235	0.763	0.261	Adipocyte
CTSS	0	0.794851	0.466	0.121	Immune Cluster 1
TRHDE-AS1	0	0.791772	0.667	0.097	Adipocyte
AP2A2	0	0.791772	0.685	0.182	Immune Cluster 2
LINC02237	0	0.791351	0.591	0.059	Adipocyte
RGS13	0	0.790896	0.527	0.004	Mast cell
LDLRAD4	0	0.787379	0.776	0.339	Immune Cluster 2
MGAT5	0	0.786465	0.73	0.273	Immune Cluster 2
CPM	0	0.784864	0.638	0.158	Immune Cluster 2
AC068587.4	9.43088e-98	0.784155	0.717	0.35	Mast cell
AGAP1	1.76357e-86	0.783878	0.776	0.471	Mast cell
SLC8A3	0	0.780677	0.471	0.006	Mast cell
PEAK1	0	0.778389	0.801	0.406	Immune Cluster 2
TNXB	0	0.775876	0.791	0.376	Fibroblast
IKZF1	0	0.770824	0.573	0.071	Immune Cluster 1
ITPR2	0	0.770536	0.823	0.398	Immune Cluster 2
EMCN	0	0.770045	0.482	0.063	Endothelial/Smoothe muscle
CHRM3	0	0.768138	0.783	0.4	Fibroblast
FAM155A	0	0.765	0.334	0.061	Endothelial/Smoothe muscle
ADAP2	0	0.763977	0.628	0.041	Immune Cluster 2
AC092979.1	0	0.763886	0.432	0.005	Mast cell
RAB31	0	0.763505	0.532	0.136	Immune Cluster 2
STAB1	0	0.763209	0.581	0.063	Immune Cluster 2
HPGDS	0	0.760555	0.503	0.035	Mast cell
FN1	0	0.760445	0.537	0.283	Endothelial/Smoothe muscle
MT-ND3	4.27754e-268	0.759498	0.543	0.347	Endothelial/Smoothe muscle
CYBB	0	0.756593	0.6	0.067	Immune Cluster 2
PREX2	0	0.756562	0.558	0.077	Endothelial/Smoothe muscle
DISC1	0	0.755579	0.705	0.19	Immune Cluster 2
MT-CYB	2.10538e-121	0.754961	0.802	0.426	Neutrophil
HLA-B	0	0.752272	0.622	0.207	Immune Cluster 1
MCTP1	0	0.750863	0.68	0.149	Immune Cluster 2
FLRT2	0	0.749832	0.754	0.354	Fibroblast
PTPRS	0	0.746729	0.852	0.427	Adipocyte
SLCO2B1	1.51351e-239	0.743148	0.479	0.079	Mast cell
TBXAS1	0	0.742405	0.489	0.143	Immune Cluster 1
MT-ATP8	0	0.740338	0.44	0.122	Immune Cluster 1
AFF3	0	0.739725	0.648	0.356	Immune Cluster 2
FKBP5	0	0.737297	0.789	0.547	Immune Cluster 1
ZSWIM6	0	0.736967	0.822	0.429	Immune Cluster 2
TNS1	0	0.734283	0.858	0.501	Adipocyte
GBE1	0	0.733717	0.711	0.338	Adipocyte
CACNA2D1	0	0.732299	0.772	0.38	Adipocyte
CYTH1	0	0.730954	0.68	0.189	Immune Cluster 2
CAV2	0	0.728658	0.522	0.091	Adipocyte
TLN2	0	0.728637	0.787	0.362	Adipocyte
DOCK8	0	0.728568	0.667	0.214	Immune Cluster 1
TBXAS1	0	0.725729	0.685	0.13	Immune Cluster 2
SYK	0	0.723517	0.638	0.069	Immune Cluster 2
NLGN1	0	0.723438	0.959	0.744	Fibroblast
ABCA10	0	0.72339	0.816	0.483	Fibroblast
RAPGEF5	0	0.72308	0.419	0.015	Endothelial/Smoothe muscle
AC004160.1	0	0.721991	0.821	0.451	Adipocyte
CRIM1	0	0.720415	0.692	0.423	Endothelial/Smoothe muscle
DOCK10	0	0.719185	0.558	0.107	Immune Cluster 1
ITGA4	0	0.718326	0.495	0.033	Immune Cluster 1
IGFBP6	0	0.718304	0.852	0.558	Fibroblast
SYTL3	4.84687e-119	0.718053	0.503	0.149	Mast cell
UPK3BL1	1.47236e-150	0.716514	0.298	0.062	Neutrophil
BMP2K	0	0.716327	0.695	0.223	Immune Cluster 2
FOXO3	0	0.714514	0.769	0.461	Immune Cluster 2
RNF150	0	0.713914	0.607	0.175	Immune Cluster 2
TBC1D14	0	0.711708	0.602	0.128	Immune Cluster 2
LINC01697	1.14414e-109	0.711166	0.264	0.154	Endothelial/Smoothe muscle
CDK15	0	0.709093	0.529	0.076	Mast cell
PARP8	0	0.706991	0.624	0.246	Immune Cluster 1
ATP1B3	2.91456e-84	0.706537	0.222	0.147	Immune Cluster 2
FMO2	0	0.704714	0.637	0.201	Adipocyte
ARHGAP15	3.41894e-93	0.702571	0.669	0.293	Mast cell
SLC8A1	0	0.702224	0.481	0.212	Immune Cluster 1
RALGAPA2	0	0.70114	0.67	0.358	Endothelial/Smoothe muscle
TCF4	0	0.701021	0.796	0.526	Endothelial/Smoothe muscle
STXBP5	2.19341e-88	0.700506	0.663	0.322	Mast cell
ST8SIA1	1.14066e-241	0.700042	0.485	0.082	Mast cell
ADIPOQ	0	0.699654	0.54	0.07	Adipocyte
DOCK2	0	0.698048	0.63	0.14	Immune Cluster 1
SGK1	0	0.697869	0.469	0.059	Mast cell
STOM	0	0.695106	0.618	0.3	Adipocyte
DCLK1	0	0.695014	0.857	0.514	Fibroblast
CLU	2.87029e-59	0.693916	0.617	0.372	Neutrophil
VCAN	0	0.69361	0.377	0.235	Immune Cluster 1
MCTP2	7.28325e-279	0.692905	0.543	0.091	Mast cell
TRIO	0	0.692181	0.936	0.79	Fibroblast
EDA	0	0.692069	0.625	0.21	Immune Cluster 2
TXK	0	0.691476	0.347	0.056	Immune Cluster 1
DOCK9	0	0.691053	0.633	0.26	Endothelial/Smoothe muscle
FLI1	0	0.69058	0.659	0.142	Immune Cluster 2
B2M	1.37532e-133	0.689653	0.94	0.686	Neutrophil
DIRC3	0	0.689363	0.714	0.256	Adipocyte
FTL	0.0570477	0.688299	0.471	0.399	Mast cell
PRSS23	0	0.686295	0.794	0.49	Adipocyte
DAPK2	0	0.686198	0.531	0.059	Adipocyte
FGF10	0	0.685776	0.578	0.175	Adipocyte
ITGBL1	0	0.682655	0.747	0.347	Fibroblast
LILRB5	0	0.682456	0.583	0.034	Immune Cluster 2
FBXL7	0	0.682336	0.892	0.625	Fibroblast
CYYR1	0	0.681684	0.434	0.011	Endothelial/Smoothe muscle
ETS1	0	0.680295	0.419	0.084	Immune Cluster 1
SGMS1	0	0.679939	0.767	0.409	Immune Cluster 2
PALMD	0	0.678813	0.649	0.156	Adipocyte
PLPP1	3.38029e-295	0.676084	0.668	0.476	Endothelial/Smoothe muscle
SELENOP	0	0.67576	0.628	0.237	Immune Cluster 2
FHL1	0	0.674172	0.632	0.299	Adipocyte
HBB	0	0.672835	0.672	0.395	Immune Cluster 1
HLA-DRA	0	0.671911	0.319	0.088	Immune Cluster 1
BCL2	0	0.670549	0.787	0.379	Adipocyte
PLIN5	0	0.670152	0.547	0.048	Adipocyte
FKBP5	0	0.668896	0.799	0.549	Immune Cluster 2
VAV3	0	0.66818	0.561	0.095	Immune Cluster 2
SLC8A1	0	0.667597	0.579	0.207	Immune Cluster 2
F3	3.43773e-205	0.665025	0.482	0.118	Neutrophil
KAZN	0	0.664105	0.704	0.388	Fibroblast
FAM20A	0	0.661943	0.546	0.161	Immune Cluster 2
CSF1R	0	0.661773	0.559	0.04	Immune Cluster 2
ASAP1	0	0.661503	0.734	0.302	Immune Cluster 2
VEGFC	0	0.66118	0.347	0.031	Endothelial/Smoothe muscle
ELL2	0	0.661057	0.617	0.198	Adipocyte
SOX5	0	0.656873	0.973	0.845	Adipocyte
PRRX1	0	0.656785	0.791	0.414	Fibroblast
AL139383.1	0	0.656119	0.61	0.211	Adipocyte
ACSS3	0	0.655759	0.731	0.329	Adipocyte
GRK3	0	0.654394	0.66	0.172	Immune Cluster 2
MEIS1	1.53448e-220	0.652761	0.412	0.084	Neutrophil
LYPD2	0	0.652719	0.205	0.003	Neutrophil
CLMP	0	0.652692	0.667	0.207	Adipocyte
GNLY	0	0.651531	0.201	0.023	Immune Cluster 1
2024-03-01	0	0.651322	0.64	0.161	Immune Cluster 2
RUNX1	0	0.65127	0.662	0.269	Immune Cluster 2
CD247	0	0.65053	0.364	0.037	Immune Cluster 1
PDK4	0	0.646161	0.668	0.405	Adipocyte
TFRC	0	0.645163	0.294	0.058	Immune Cluster 2
CREB5	0	0.643791	0.731	0.431	Fibroblast
KALRN	0	0.643478	0.414	0.079	Endothelial/Smoothe muscle
KCNMA1	1.24255e-239	0.642967	0.446	0.069	Mast cell
ITIH5	0	0.642196	0.551	0.071	Adipocyte
SNX29	0	0.641909	0.769	0.373	Immune Cluster 2
DTNA	0	0.640438	0.486	0.055	Immune Cluster 2
ARHGAP18	9.84154e-131	0.639706	0.519	0.142	Mast cell
GYG2	0	0.638323	0.552	0.046	Adipocyte
DLC1	0	0.636698	0.967	0.799	Adipocyte
SIGLEC1	0	0.635909	0.549	0.026	Immune Cluster 2
CFD	0	0.634747	0.915	0.772	Fibroblast
COL1A2	0	0.634689	0.838	0.498	Fibroblast
CD74	0	0.634496	0.403	0.122	Immune Cluster 1
PLCL2	0	0.633515	0.637	0.191	Immune Cluster 2
PNPLA2	0	0.63129	0.589	0.105	Adipocyte
LIMA1	0	0.630269	0.895	0.598	Adipocyte
ELMO1	1.25525e-50	0.629697	0.766	0.544	Mast cell
ANKS1A	0	0.628188	0.698	0.291	Immune Cluster 2
PLCG2	2.92313e-112	0.627303	0.62	0.463	Endothelial/Smoothe muscle
ZNF385D	0	0.627232	0.647	0.358	Fibroblast
SMAP2	0	0.627107	0.619	0.193	Immune Cluster 2
EPHA4	0	0.626332	0.41	0.027	Endothelial/Smoothe muscle
MAPK10	0	0.626075	0.884	0.579	Adipocyte
DLEU2	0	0.625579	0.695	0.48	Immune Cluster 1
MRTFB	0	0.62476	0.585	0.229	Endothelial/Smoothe muscle
CACHD1	0	0.624676	0.744	0.392	Adipocyte
MUC16	0	0.623472	0.334	0.003	Neutrophil
MT-ND5	0	0.623381	0.523	0.216	Immune Cluster 1
RHOBTB3	0	0.622599	0.763	0.379	Adipocyte
EFNB2	0	0.621848	0.41	0.019	Endothelial/Smoothe muscle
GNG2	0	0.621767	0.563	0.123	Immune Cluster 2
AL589693.1	0	0.619797	0.2	0.03	Endothelial/Smoothe muscle
PTGER3	0	0.617745	0.457	0.041	Adipocyte
SSH2	0	0.616461	0.833	0.642	Immune Cluster 1
ANGPT1	0	0.616178	0.674	0.259	Adipocyte
SDK1	0	0.614428	0.573	0.325	Fibroblast
VWA5A	2.81164e-275	0.613636	0.477	0.071	Mast cell
IQGAP2	0	0.613589	0.608	0.153	Immune Cluster 1
NRP1	0	0.612506	0.896	0.636	Immune Cluster 2
AC002066.1	0	0.612435	0.489	0.072	Adipocyte
ELMOD3	0	0.612416	0.607	0.155	Adipocyte
HSPG2	0	0.612339	0.631	0.351	Endothelial/Smoothe muscle
RPS6KA5	2.76065e-117	0.610763	0.576	0.197	Mast cell
MYO1F	0	0.610556	0.533	0.125	Immune Cluster 1
ITPR2	0	0.60935	0.657	0.423	Endothelial/Smoothe muscle
SRGN	1.15056e-286	0.608701	0.316	0.173	Immune Cluster 2
FSTL1	0	0.608368	0.878	0.642	Fibroblast
LIPE	0	0.607745	0.547	0.089	Adipocyte
MTRNR2L12	3.02599e-64	0.60678	0.43	0.193	Neutrophil
TMSB4X	0	0.60654	0.684	0.555	Immune Cluster 1
PIK3R5	0	0.605573	0.504	0.073	Immune Cluster 1
EMB	0	0.605527	0.535	0.064	Immune Cluster 2
SMURF2	0	0.605232	0.685	0.43	Fibroblast
BTNL9	0	0.604686	0.186	0.007	Endothelial/Smoothe muscle
LINC02208	8.88408e-164	0.604521	0.388	0.07	Mast cell
GRK5	0	0.604168	0.702	0.387	Fibroblast
MSR1	0	0.604082	0.431	0.047	Immune Cluster 2
NEGR1	0	0.603367	0.79	0.549	Fibroblast
PIP4K2A	0	0.602718	0.648	0.317	Immune Cluster 1
PTPRJ	0	0.601389	0.643	0.234	Immune Cluster 2
AL365295.1	0	0.600284	0.631	0.222	Adipocyte
SLC18A2	0	0.600208	0.402	0.026	Mast cell
DPYD	0	0.59983	0.886	0.794	Immune Cluster 1
B2M	5.60405e-299	0.59958	0.821	0.682	Endothelial/Smoothe muscle
FCN1	0	0.599089	0.299	0.032	Immune Cluster 1
ANO6	0	0.597859	0.761	0.407	Adipocyte
ABCA9	0	0.597196	0.808	0.504	Fibroblast
MT-ATP8	6.67249e-173	0.595608	0.525	0.15	Neutrophil
ADAMTS1	0	0.59532	0.395	0.165	Endothelial/Smoothe muscle
USP15	0	0.594657	0.703	0.49	Immune Cluster 1
LAMA4	0	0.593212	0.945	0.77	Adipocyte
CTSB	0	0.593077	0.56	0.149	Immune Cluster 2
HTR4	0	0.592796	0.31	0.007	Endothelial/Smoothe muscle
ANXA1	2.38004e-287	0.592746	0.608	0.516	Adipocyte
LAMA2	0	0.591927	0.665	0.412	Fibroblast
NPL	0	0.591764	0.506	0.057	Immune Cluster 2
VIT	0	0.59041	0.724	0.321	Fibroblast
ITGA7	0	0.590317	0.548	0.045	Adipocyte
SKAP1	6.86885e-223	0.590129	0.501	0.089	Mast cell
ELMO1	0	0.589549	0.844	0.518	Immune Cluster 2
ADCY5	0	0.588866	0.509	0.042	Adipocyte
STK17B	0	0.588083	0.531	0.161	Immune Cluster 1
PLCL1	1.79401e-52	0.586482	0.638	0.364	Mast cell
PLEKHG1	0	0.586312	0.474	0.196	Endothelial/Smoothe muscle
SEC14L1	0	0.586251	0.506	0.161	Endothelial/Smoothe muscle
GFOD1	0	0.585436	0.441	0.072	Endothelial/Smoothe muscle
FAM49B	0	0.585236	0.645	0.275	Immune Cluster 1
ABCA9-AS1	0	0.585206	0.572	0.288	Fibroblast
ABCA1	0	0.5845	0.733	0.422	Immune Cluster 2
RNF150	0	0.58402	0.573	0.149	Adipocyte
BACE2	4.6829e-145	0.583449	0.477	0.118	Mast cell
CR1	0	0.583022	0.45	0.056	Immune Cluster 2
SYNE2	0	0.581454	0.656	0.315	Endothelial/Smoothe muscle
PLIN4	0	0.580558	0.457	0.069	Adipocyte
SLC14A2	0	0.580487	0.387	0.094	Adipocyte
NTM	0	0.580037	0.752	0.412	Fibroblast
SLC19A3	0	0.579236	0.488	0.044	Adipocyte
KCNT2	0	0.578334	0.597	0.28	Fibroblast
ABHD5	0	0.577893	0.494	0.12	Adipocyte
FLT1	0	0.576071	0.347	0.044	Endothelial/Smoothe muscle
GABRE	0	0.574568	0.571	0.083	Adipocyte
PSCA	0	0.571983	0.24	0.003	Neutrophil
MT-ND4	3.33645e-160	0.571627	0.529	0.389	Endothelial/Smoothe muscle
MARCO	0	0.569957	0.392	0.025	Immune Cluster 2
CADM2	0	0.569388	0.38	0.136	Adipocyte
WFDC2	0	0.568063	0.242	0.003	Neutrophil
SYN3	0	0.567781	0.551	0.341	Adipocyte
LSAMP	0	0.567495	0.465	0.23	Fibroblast
MAF	0	0.566216	0.575	0.146	Immune Cluster 2
MFAP5	0	0.565283	0.645	0.311	Fibroblast
CCSER1	9.46683e-146	0.56518	0.422	0.09	Mast cell
IL7R	0	0.564588	0.234	0.019	Immune Cluster 1
MS4A7	0	0.564546	0.503	0.041	Immune Cluster 2
RDH5	0	0.563877	0.509	0.076	Adipocyte
LRFN5	0	0.562945	0.732	0.449	Fibroblast
CAV1	0	0.562091	0.483	0.165	Endothelial/Smoothe muscle
PZP	0	0.561939	0.394	0.031	Mast cell
PCSK5	0	0.561861	0.642	0.294	Adipocyte
AP001528.1	0	0.561708	0.713	0.309	Adipocyte
EBF2	0	0.561381	0.603	0.267	Fibroblast
CARMN	0	0.560726	0.474	0.038	Adipocyte
THEMIS	0	0.559868	0.249	0.019	Immune Cluster 1
SLIT2	0	0.558342	0.606	0.331	Fibroblast
KIAA1217	0	0.558093	0.551	0.29	Endothelial/Smoothe muscle
LAMB1	0	0.558083	0.563	0.203	Adipocyte
CD36	0	0.557727	0.681	0.321	Immune Cluster 2
ZEB2	0	0.557692	0.751	0.665	Immune Cluster 1
SCARA5	0	0.557332	0.679	0.298	Fibroblast
GATA2	0	0.557212	0.368	0.014	Mast cell
CTSC	0	0.55707	0.457	0.089	Immune Cluster 2
EGFL7	0	0.55674	0.442	0.015	Endothelial/Smoothe muscle
SLC16A7	0	0.556655	0.691	0.384	Adipocyte
INSR	6.15883e-59	0.556325	0.59	0.368	Neutrophil
MGST1	0	0.556157	0.842	0.548	Adipocyte
MIR100HG	0	0.555909	0.893	0.653	Fibroblast
TEAD1	0	0.55548	0.794	0.46	Adipocyte
PRKCH	0	0.554781	0.641	0.31	Adipocyte
MIR99AHG	0	0.554218	0.985	0.877	Fibroblast
EBF1	0	0.553908	0.997	0.951	Adipocyte
WDFY3	0	0.553469	0.806	0.52	Immune Cluster 2
PCDH11X	0	0.553439	0.379	0.143	Endothelial/Smoothe muscle
TANC1	0	0.550635	0.469	0.101	Endothelial/Smoothe muscle
CYP1B1-AS1	0	0.5506	0.631	0.357	Fibroblast
NECAB1	0	0.549427	0.586	0.261	Fibroblast
DAPK1	0	0.549317	0.678	0.307	Immune Cluster 2
C22orf34	0	0.548392	0.439	0.047	Immune Cluster 2
PDK4	0	0.546662	0.708	0.419	Immune Cluster 2
LYN	0	0.546541	0.461	0.146	Immune Cluster 1
ADAMTS9	0	0.546405	0.5	0.075	Adipocyte
AL035446.2	0	0.545277	0.465	0.097	Immune Cluster 2
CMKLR1	0	0.544586	0.453	0.02	Immune Cluster 2
GRAP2	0	0.543305	0.378	0.024	Mast cell
AOX1	0	0.543074	0.651	0.297	Fibroblast
A2M	1.9087e-102	0.542841	0.39	0.1	Mast cell
HLA-A	0	0.542468	0.542	0.22	Immune Cluster 1
BMP6	0	0.541962	0.245	0.024	Endothelial/Smoothe muscle
SMCHD1	0	0.541491	0.729	0.474	Immune Cluster 1
FCGRT	0	0.541483	0.621	0.203	Immune Cluster 2
FNBP1	0	0.541093	0.72	0.375	Immune Cluster 2
ST6GAL1	0	0.54052	0.486	0.091	Immune Cluster 2
LINC01889	0	0.537573	0.307	0.003	Neutrophil
LIMCH1	0	0.537546	0.626	0.361	Endothelial/Smoothe muscle
LINC02607	0	0.536956	0.4	0.031	Adipocyte
MPPED2	0	0.53605	0.52	0.194	Immune Cluster 2
PDGFD	0	0.535995	0.819	0.595	Fibroblast
PTPRG	0	0.534783	0.816	0.679	Endothelial/Smoothe muscle
CDC42SE2	0	0.534693	0.585	0.237	Immune Cluster 1
LCP1	0	0.534575	0.455	0.068	Immune Cluster 1
HBA2	7.79817e-137	0.533978	0.624	0.228	Neutrophil
STK10	0	0.533929	0.492	0.099	Immune Cluster 1
OSBPL8	3.09429e-60	0.532725	0.681	0.38	Mast cell
MEGF9	0	0.532424	0.416	0.171	Immune Cluster 1
SMOC1	0	0.531646	0.468	0.07	Adipocyte
AC100849.1	0	0.531579	0.32	0.015	Immune Cluster 2
MACC1	0	0.530945	0.307	0.006	Neutrophil
HLA-C	0	0.530329	0.496	0.168	Immune Cluster 1
TSHZ2	0	0.53016	0.866	0.627	Fibroblast
DOCK10	3.71212e-117	0.529818	0.513	0.149	Mast cell
MYH14	0	0.529662	0.349	0.026	Neutrophil
PDE3A	2.78697e-110	0.528808	0.434	0.116	Mast cell
ZFAND5	0	0.527823	0.581	0.234	Adipocyte
MAMDC2-AS1	0	0.525738	0.337	0.051	Immune Cluster 2
ADAMTS9	1.24948e-211	0.524926	0.282	0.13	Endothelial/Smoothe muscle
MBNL1	0	0.524869	0.957	0.858	Immune Cluster 1
TENM3	0	0.523925	0.383	0.11	Adipocyte
AL390957.1	6.13021e-148	0.523754	0.388	0.078	Mast cell
ABCC4	1.09438e-175	0.523222	0.377	0.084	Neutrophil
FTH1	0.00431763	0.521866	0.489	0.418	Mast cell
ITK	0	0.5216	0.312	0.018	Immune Cluster 1
MT-ND1	8.49479e-157	0.52095	0.51	0.364	Endothelial/Smoothe muscle
RAP1GAP2	0	0.520465	0.39	0.056	Immune Cluster 1
PRKG1	0	0.519103	0.572	0.318	Fibroblast
BCL11B	0	0.518393	0.297	0.017	Immune Cluster 1
LRMDA	0	0.518113	0.968	0.848	Immune Cluster 2
H2AFY2	0	0.517969	0.461	0.084	Adipocyte
HLA-E	0	0.517647	0.54	0.242	Endothelial/Smoothe muscle
EPS8	0	0.517349	0.643	0.296	Immune Cluster 2
PELI1	0	0.517065	0.5	0.154	Immune Cluster 2
MT-ATP6	1.17131e-102	0.515954	0.564	0.468	Endothelial/Smoothe muscle
DDR2	0	0.514843	0.796	0.519	Fibroblast
SAT1	0	0.514136	0.714	0.375	Immune Cluster 2
ALOX5	1.16325e-205	0.513421	0.41	0.067	Mast cell
PPM1H	4.53006e-282	0.51326	0.362	0.04	Mast cell
CSGALNACT1	0	0.512996	0.524	0.233	Immune Cluster 2
RNF144B	0	0.511807	0.322	0.098	Immune Cluster 1
SNTG2	0	0.511802	0.278	0.044	Endothelial/Smoothe muscle
FAM214A	0	0.511664	0.664	0.305	Adipocyte
PECR	0	0.511154	0.524	0.089	Adipocyte
SRGN	0	0.511091	0.478	0.154	Immune Cluster 1
ABI3BP	0	0.510979	0.693	0.42	Fibroblast
TMTC1	0	0.510639	0.675	0.428	Fibroblast
TOX	0	0.510259	0.337	0.048	Endothelial/Smoothe muscle
TXNIP	0	0.510063	0.816	0.619	Immune Cluster 1
GNAQ	0	0.509353	0.825	0.547	Immune Cluster 2
INPP4B	0	0.509107	0.371	0.187	Immune Cluster 1
FLI1	0	0.508542	0.547	0.146	Immune Cluster 1
LINC00278	0	0.508285	0.304	0.123	Immune Cluster 2
DLEU1	0	0.50824	0.459	0.22	Immune Cluster 1
AL139807.1	0	0.50801	0.366	0.148	Endothelial/Smoothe muscle
ARHGAP31	0	0.507372	0.504	0.172	Endothelial/Smoothe muscle
CFH	0	0.507055	0.634	0.358	Fibroblast
PLEKHG5	0	0.506933	0.404	0.021	Immune Cluster 2
CD86	0	0.50675	0.34	0.029	Immune Cluster 2
TPSB2	0	0.506737	0.295	0.003	Mast cell
BARX2	0	0.506446	0.287	0.002	Neutrophil
SEMA3A	0	0.506367	0.479	0.124	Adipocyte
MAML3	1.24277e-56	0.505332	0.529	0.241	Mast cell
IRS2	0	0.505311	0.487	0.126	Adipocyte
FNIP2	0	0.504708	0.493	0.203	Endothelial/Smoothe muscle
ADGRE5	0	0.504464	0.427	0.086	Immune Cluster 1
ABLIM3	0	0.50428	0.341	0.051	Endothelial/Smoothe muscle
S100A9	0	0.503001	0.337	0.116	Immune Cluster 1
CALCRL	0	0.502873	0.538	0.255	Endothelial/Smoothe muscle
ENPP3	0	0.502863	0.329	0.025	Mast cell
FHIT	0	0.502545	0.765	0.5	Immune Cluster 2
KCNQ1	2.9369e-229	0.501374	0.424	0.065	Mast cell
AGFG1	0	0.50132	0.612	0.301	Immune Cluster 2
CPNE4	0	0.501178	0.341	0.04	Neutrophil
LEPR	0	0.500749	0.973	0.868	Fibroblast
SRGN	1	0.500592	0.242	0.185	Mast cell
RNF130	0	0.500114	0.661	0.293	Immune Cluster 2
MTUS1	0	0.499826	0.525	0.255	Endothelial/Smoothe muscle
NAV3	0	0.499609	0.986	0.879	Fibroblast
RHOH	1.61675e-212	0.498805	0.295	0.034	Mast cell
2024-03-01	0	0.498706	0.413	0.179	Immune Cluster 1
SAMD3	0	0.498314	0.278	0.02	Immune Cluster 1
RAP1GAP2	9.56827e-188	0.498041	0.459	0.087	Mast cell
SORL1	0	0.498004	0.464	0.119	Immune Cluster 1
EMP1	6.61567e-150	0.497679	0.524	0.366	Endothelial/Smoothe muscle
MLXIPL	0	0.497547	0.491	0.093	Adipocyte
LYST	0	0.496269	0.602	0.434	Immune Cluster 1
PDZRN4	0	0.496264	0.321	0.136	Fibroblast
SPON1	0	0.496062	0.477	0.1	Adipocyte
SAMHD1	0	0.495418	0.535	0.204	Immune Cluster 1
MEF2A	0	0.495408	0.824	0.551	Immune Cluster 2
SULF1	0	0.495356	0.742	0.416	Fibroblast
ELMO1	0	0.495083	0.753	0.536	Endothelial/Smoothe muscle
CLDN5	0	0.494893	0.321	0.01	Endothelial/Smoothe muscle
OSBPL3	0	0.494343	0.451	0.05	Immune Cluster 2
PREX1	0	0.492962	0.463	0.099	Immune Cluster 1
LINGO2	0	0.492788	0.475	0.287	Fibroblast
GSE1	0	0.492592	0.592	0.199	Adipocyte
ADD3	0	0.492554	0.862	0.618	Fibroblast
TRHDE	0	0.492306	0.565	0.201	Adipocyte
EPS15	0	0.491477	0.769	0.483	Immune Cluster 2
UST	0	0.491143	0.688	0.39	Fibroblast
ARHGAP20	0	0.490751	0.546	0.234	Adipocyte
CHST11	4.49294e-82	0.490726	0.586	0.234	Mast cell
GPD1	0	0.49062	0.396	0.03	Adipocyte
ARHGAP26	0	0.489591	0.692	0.455	Immune Cluster 1
CYTIP	0	0.489549	0.404	0.038	Immune Cluster 1
SLFN12L	0	0.488513	0.302	0.017	Immune Cluster 1
PTPRJ	0	0.488148	0.547	0.238	Immune Cluster 1
AL356124.1	0	0.488139	0.442	0.116	Immune Cluster 2
RUNX1	0	0.487359	0.592	0.271	Immune Cluster 1
DST	0	0.487339	0.91	0.716	Fibroblast
MS4A4E	1.32859e-180	0.48696	0.469	0.091	Mast cell
THSD7A	0	0.486539	0.534	0.269	Endothelial/Smoothe muscle
SNX6	0	0.485885	0.637	0.263	Immune Cluster 2
MT-ND5	6.71244e-85	0.484866	0.545	0.244	Neutrophil
CD55	8.30229e-68	0.484815	0.577	0.311	Neutrophil
CIDEC	0	0.484663	0.424	0.035	Adipocyte
CYBA	0	0.484294	0.429	0.121	Immune Cluster 1
CPM	0	0.484116	0.51	0.146	Adipocyte
G0S2	0	0.483888	0.432	0.2	Adipocyte
DLEU2	0	0.483783	0.805	0.473	Immune Cluster 2
FLNB	0	0.48334	0.651	0.39	Endothelial/Smoothe muscle
LTBP1	0	0.48313	0.611	0.287	Fibroblast
CXCL2	0	0.482986	0.219	0.01	Endothelial/Smoothe muscle
FGF14	0	0.482193	0.483	0.208	Fibroblast
ABLIM1	0	0.482125	0.825	0.565	Fibroblast
ELOVL5	0	0.482057	0.483	0.172	Adipocyte
MYCBP2	0	0.481883	0.811	0.601	Adipocyte
DNM1	0	0.480714	0.639	0.293	Immune Cluster 2
TNFAIP2	0	0.48055	0.56	0.184	Immune Cluster 2
MAP3K8	0	0.480092	0.528	0.233	Immune Cluster 2
FTL	3.95743e-50	0.478652	0.454	0.393	Immune Cluster 1
LINC01695	9.91512e-277	0.478602	0.202	0.068	Endothelial/Smoothe muscle
SLC11A1	0	0.477455	0.279	0.038	Immune Cluster 1
PRKCA	6.38489e-40	0.477021	0.626	0.379	Mast cell
ACER3	6.6503e-50	0.476868	0.473	0.222	Mast cell
JAK2	0	0.476758	0.608	0.234	Immune Cluster 2
EVA1C	6.42651e-272	0.476546	0.483	0.277	Endothelial/Smoothe muscle
ADAMTS12	0	0.476005	0.445	0.057	Adipocyte
PTPN14	0	0.475935	0.488	0.187	Endothelial/Smoothe muscle
BMPR2	0	0.475812	0.699	0.507	Endothelial/Smoothe muscle
SVIL	0	0.475744	0.841	0.606	Adipocyte
TGFBR3	0	0.475541	0.818	0.564	Adipocyte
ARID5B	0	0.475454	0.677	0.376	Adipocyte
FOXP2	0	0.475108	0.956	0.782	Fibroblast
TNFAIP8	0	0.474983	0.473	0.159	Immune Cluster 1
INPP5D	0	0.474764	0.45	0.082	Immune Cluster 1
LCP2	0	0.47444	0.457	0.069	Immune Cluster 2
HLA-B	0	0.474392	0.504	0.236	Endothelial/Smoothe muscle
SLA	0	0.473767	0.427	0.066	Immune Cluster 1
ENTPD1-AS1	0	0.47238	0.532	0.306	Endothelial/Smoothe muscle
PLXND1	0	0.472206	0.438	0.06	Immune Cluster 2
PLEK	0	0.472205	0.374	0.038	Immune Cluster 2
WDFY2	0	0.47172	0.621	0.256	Immune Cluster 2
SYTL2	1.14347e-159	0.471333	0.388	0.074	Mast cell
SLC34A2	0	0.471289	0.254	0.001	Neutrophil
ACTB	0	0.471224	0.654	0.519	Immune Cluster 1
PAG1	0	0.471003	0.363	0.068	Immune Cluster 1
LEF1	0	0.46979	0.214	0.023	Immune Cluster 1
CD53	0	0.468909	0.441	0.056	Immune Cluster 1
SPIDR	0	0.468317	0.796	0.522	Immune Cluster 2
AC016074.2	0	0.468315	0.281	0.015	Immune Cluster 1
B4GALT5	3.08675e-79	0.467879	0.44	0.182	Neutrophil
NEDD9	0	0.467857	0.462	0.238	Endothelial/Smoothe muscle
AKAP13	0	0.467579	0.865	0.698	Immune Cluster 2
VSIG4	0	0.467368	0.392	0.023	Immune Cluster 2
MEG8	0	0.467317	0.493	0.195	Fibroblast
PBX1	0	0.467265	0.906	0.71	Adipocyte
FAM49B	0	0.467165	0.638	0.281	Immune Cluster 2
NEAT1	0	0.467099	0.999	0.992	Adipocyte
MSRA	1.04554e-81	0.466721	0.442	0.147	Mast cell
HOPX	0	0.46659	0.247	0.007	Neutrophil
MYH9	0	0.466566	0.487	0.182	Endothelial/Smoothe muscle
2024-03-01	0	0.46608	0.419	0.049	Adipocyte
TCF12	0	0.465526	0.897	0.726	Immune Cluster 2
PITPNC1	0	0.465226	0.564	0.296	Immune Cluster 1
ZFHX3	0	0.46447	0.748	0.437	Immune Cluster 2
SFMBT2	0	0.463683	0.461	0.149	Immune Cluster 2
LTBP4	0	0.463663	0.629	0.336	Fibroblast
RNF149	0	0.46255	0.567	0.32	Immune Cluster 1
TET3	0	0.461942	0.465	0.071	Immune Cluster 2
GSAP	0	0.461775	0.523	0.13	Immune Cluster 2
FYB1	0	0.461396	0.54	0.159	Immune Cluster 2
ATP6V0A2	8.05306e-165	0.461387	0.406	0.079	Mast cell
LPAR1	0	0.461259	0.637	0.336	Fibroblast
LRP1B	0	0.461228	0.588	0.459	Fibroblast
VIM	3.46614e-09	0.460637	0.84	0.75	Mast cell
FILIP1	0	0.460622	0.443	0.166	Endothelial/Smoothe muscle
TACC1	0	0.46042	0.833	0.694	Endothelial/Smoothe muscle
RABGAP1L	0	0.460303	0.771	0.598	Immune Cluster 1
C2CD5	0	0.460233	0.613	0.286	Immune Cluster 2
GPAT3	2.88296e-54	0.460229	0.301	0.095	Mast cell
PRKCB	2.36607e-83	0.460097	0.477	0.159	Mast cell
TNFRSF21	0	0.459516	0.354	0.033	Immune Cluster 2
AP1S3	0	0.459366	0.319	0.028	Mast cell
TMEM164	0	0.458993	0.386	0.143	Adipocyte
GLRX	0	0.458463	0.521	0.207	Adipocyte
MEG3	0	0.458184	0.522	0.196	Fibroblast
AL133268.4	0	0.457584	0.337	0.087	Endothelial/Smoothe muscle
PLTP	0	0.457402	0.405	0.155	Immune Cluster 2
NPR3	0	0.457	0.353	0.037	Adipocyte
HLA-DRB1	0	0.456868	0.281	0.073	Immune Cluster 1
CYYR1-AS1	0	0.45644	0.289	0.005	Endothelial/Smoothe muscle
DIP2C	1.78505e-35	0.456324	0.675	0.467	Mast cell
RHEX	0	0.456108	0.333	0.006	Mast cell
LINC00861	0	0.455909	0.301	0.024	Immune Cluster 1
SESN1	0	0.455506	0.615	0.304	Immune Cluster 2
ARGLU1	0	0.4553	0.711	0.492	Endothelial/Smoothe muscle
PPP1R16B	0	0.455283	0.363	0.024	Endothelial/Smoothe muscle
EPB41L1	2.47919e-87	0.455203	0.414	0.126	Mast cell
SLC40A1	0	0.45453	0.352	0.042	Immune Cluster 2
RCSD1	0	0.454418	0.425	0.07	Immune Cluster 1
FER	1.34371e-31	0.454173	0.859	0.715	Mast cell
PAG1	1.63114e-101	0.453936	0.378	0.095	Mast cell
CIDEA	0	0.453705	0.395	0.037	Adipocyte
RYR3	6.15097e-207	0.453528	0.337	0.046	Mast cell
MRVI1-AS1	0	0.452854	0.324	0.012	Immune Cluster 2
MED12L	0	0.452786	0.304	0.047	Immune Cluster 2
IKZF2	1.08525e-78	0.452544	0.397	0.154	Neutrophil
CHST11	0	0.451953	0.542	0.208	Immune Cluster 2
PAM	0	0.451614	0.808	0.57	Fibroblast
AC092640.1	0	0.451488	0.305	0.027	Immune Cluster 2
CAT	0	0.451208	0.624	0.271	Adipocyte
GAREM1	0	0.451163	0.505	0.172	Adipocyte
AGTPBP1	0	0.450664	0.475	0.159	Immune Cluster 1
SLC1A3	0	0.450122	0.466	0.117	Adipocyte
ACKR3	0	0.44999	0.605	0.307	Fibroblast
CXCL17	8.41618e-232	0.449876	0.265	0.035	Neutrophil
LYZ	2.53831e-50	0.448619	0.288	0.105	Neutrophil
NCAM2	0	0.448567	0.535	0.325	Fibroblast
STOX2	0	0.448513	0.351	0.1	Immune Cluster 2
DOCK4	0	0.447995	0.851	0.686	Fibroblast
MEF2C	0	0.447719	0.581	0.256	Endothelial/Smoothe muscle
PLAAT3	0	0.447572	0.459	0.104	Adipocyte
MAML3	0	0.447498	0.537	0.216	Immune Cluster 2
ZCCHC2	0	0.44745	0.466	0.107	Immune Cluster 2
STAT4	0	0.447152	0.301	0.054	Immune Cluster 1
IKZF1	5.03973e-85	0.447143	0.402	0.119	Mast cell
RNF144B	0	0.446652	0.367	0.108	Endothelial/Smoothe muscle
OGA	0	0.446626	0.708	0.434	Adipocyte
S100A4	4.22709e-07	0.446439	0.516	0.424	Neutrophil
COL1A1	0	0.446425	0.544	0.244	Fibroblast
CD96	0	0.445504	0.308	0.055	Immune Cluster 1
MITF	4.59589e-56	0.445317	0.483	0.209	Mast cell
CFD	0.0688788	0.444758	0.889	0.86	Mast cell
SLC39A11	1.10871e-45	0.444587	0.531	0.278	Mast cell
ELF3	0	0.444342	0.26	0.003	Neutrophil
AC098829.1	0	0.444115	0.523	0.274	Adipocyte
PPM1L	7.77892e-78	0.443804	0.453	0.185	Neutrophil
LRRFIP1	0	0.443781	0.54	0.24	Endothelial/Smoothe muscle
PTPRR	0	0.443425	0.24	0.01	Endothelial/Smoothe muscle
CYTH1	0	0.443186	0.538	0.197	Immune Cluster 1
RASGEF1B	0	0.442884	0.341	0.091	Immune Cluster 2
CD34	0	0.442847	0.593	0.261	Fibroblast
IGFBP7	1.29098e-301	0.442733	0.451	0.233	Endothelial/Smoothe muscle
ITGAL	0	0.442536	0.351	0.023	Immune Cluster 1
CHSY1	0	0.441356	0.397	0.153	Endothelial/Smoothe muscle
ADIPOR2	0	0.441139	0.491	0.196	Adipocyte
PIK3C2B	0	0.440965	0.409	0.127	Endothelial/Smoothe muscle
KCNB2	0	0.440751	0.34	0.135	Fibroblast
SAMSN1	0	0.440499	0.323	0.071	Immune Cluster 1
PLEKHA5	0	0.439868	0.711	0.469	Fibroblast
RAPH1	0	0.439759	0.574	0.26	Immune Cluster 2
CST3	1	0.439671	0.497	0.45	Mast cell
VAV3	0	0.439252	0.421	0.103	Immune Cluster 1
LYST	0	0.439204	0.663	0.441	Endothelial/Smoothe muscle
AC007098.1	0	0.439175	0.623	0.336	Adipocyte
CSAD	0	0.43902	0.602	0.244	Adipocyte
GJA5	0	0.438549	0.277	0.007	Endothelial/Smoothe muscle
CLEC14A	0	0.438442	0.295	0.01	Endothelial/Smoothe muscle
LGALS3	1.50651e-10	0.438296	0.311	0.208	Neutrophil
AGBL4	0	0.437933	0.353	0.06	Adipocyte
FHOD3	0	0.437728	0.635	0.397	Fibroblast
TACR1	0	0.437508	0.36	0.09	Endothelial/Smoothe muscle
MANBA	0	0.436635	0.567	0.234	Immune Cluster 2
ADAMTS5	0	0.436128	0.513	0.277	Fibroblast
PERP	6.50894e-131	0.435938	0.245	0.047	Neutrophil
YAP1	0	0.435549	0.648	0.316	Adipocyte
AP001011.1	0	0.434767	0.504	0.274	Immune Cluster 1
COL3A1	0	0.434731	0.669	0.414	Fibroblast
PRICKLE2	0	0.4347	0.592	0.243	Adipocyte
C8orf34	0	0.434439	0.336	0.053	Adipocyte
SAMSN1	0	0.433866	0.354	0.072	Immune Cluster 2
TLR2	0	0.433519	0.315	0.079	Immune Cluster 1
NRP2	0	0.433515	0.429	0.066	Immune Cluster 2
MAST4	0	0.433229	0.752	0.471	Adipocyte
TGM2	0	0.43315	0.283	0.013	Endothelial/Smoothe muscle
PFKFB1	0	0.433023	0.405	0.024	Adipocyte
VKORC1L1	0	0.432765	0.509	0.171	Adipocyte
SRGAP2	0	0.432654	0.616	0.289	Immune Cluster 2
EHBP1	0	0.432349	0.944	0.792	Adipocyte
KIAA0355	0	0.43223	0.484	0.197	Endothelial/Smoothe muscle
SFRP4	0	0.432216	0.511	0.341	Fibroblast
DAAM2	0	0.432182	0.394	0.1	Immune Cluster 2
RTN1	0	0.431871	0.436	0.108	Immune Cluster 2
FBLN1	0	0.431648	0.726	0.56	Fibroblast
STK17B	0	0.431595	0.456	0.173	Immune Cluster 2
SULF1	2.29579e-103	0.431412	0.682	0.615	Endothelial/Smoothe muscle
SEMA4D	0	0.431354	0.398	0.071	Immune Cluster 1
EVI5	0	0.431065	0.765	0.497	Immune Cluster 2
RCSD1	0	0.430872	0.445	0.073	Immune Cluster 2
CPEB4	0	0.43062	0.459	0.172	Immune Cluster 2
PALMD	0	0.430279	0.506	0.215	Endothelial/Smoothe muscle
PIK3AP1	0	0.430123	0.406	0.046	Immune Cluster 2
LINCADL	0	0.430097	0.369	0.02	Adipocyte
STK4	0	0.430056	0.506	0.179	Immune Cluster 1
FYN	0	0.429984	0.697	0.517	Immune Cluster 1
IRAK3	1.3551e-252	0.42994	0.435	0.322	Immune Cluster 1
WLS	0	0.429725	0.559	0.254	Immune Cluster 2
S100A4	1.90698e-06	0.429517	0.517	0.424	Mast cell
CD74	0	0.428826	0.405	0.137	Endothelial/Smoothe muscle
TOX	2.30302e-154	0.428766	0.347	0.059	Mast cell
SHANK3	0	0.428221	0.325	0.011	Endothelial/Smoothe muscle
P2RX1	0	0.428155	0.323	0.012	Mast cell
ZNF385B	0	0.428048	0.375	0.146	Fibroblast
RIN3	0	0.428045	0.466	0.115	Immune Cluster 2
RNF213	0	0.427449	0.609	0.368	Immune Cluster 1
TLE4	0	0.426556	0.537	0.193	Immune Cluster 2
ADGRD1	0	0.426147	0.488	0.172	Fibroblast
GUCY1A1	0	0.426016	0.35	0.097	Endothelial/Smoothe muscle
TM4SF1	0	0.425952	0.312	0.042	Endothelial/Smoothe muscle
NCKAP1L	0	0.425461	0.437	0.049	Immune Cluster 2
HOOK2	0	0.425258	0.457	0.096	Adipocyte
SAT1	2.10502e-248	0.425017	0.518	0.391	Immune Cluster 1
WWTR1	8.62373e-251	0.424721	0.493	0.291	Endothelial/Smoothe muscle
CDK17	0	0.424557	0.454	0.217	Endothelial/Smoothe muscle
LYN	0	0.424419	0.507	0.146	Immune Cluster 2
SIPA1L1	0	0.424331	0.544	0.317	Immune Cluster 1
PPP3R1	0	0.424133	0.575	0.292	Immune Cluster 2
PIK3R5	0	0.423755	0.452	0.084	Immune Cluster 2
QKI	0	0.422895	0.841	0.636	Immune Cluster 2
GRB2	0	0.422878	0.544	0.191	Immune Cluster 2
SPECC1	2.01629e-90	0.422352	0.43	0.13	Mast cell
SAMSN1	4.73908e-68	0.422281	0.327	0.095	Mast cell
ARHGEF28	3.9494e-133	0.421939	0.337	0.082	Neutrophil
CPVL	0	0.421806	0.302	0.11	Immune Cluster 1
RESF1	0	0.421597	0.509	0.223	Immune Cluster 1
GULP1	0	0.421307	0.663	0.445	Fibroblast
AC079793.1	5.28644e-71	0.421023	0.422	0.138	Mast cell
YBX3	4.33528e-89	0.420988	0.436	0.323	Endothelial/Smoothe muscle
ATP10B	0	0.420352	0.273	0.01	Neutrophil
THSD7A	0	0.420294	0.556	0.234	Adipocyte
FOXN3	0	0.419968	0.833	0.622	Immune Cluster 2
TGFBI	0	0.419226	0.366	0.059	Immune Cluster 2
RNASE1	4.68272e-05	0.419157	0.172	0.098	Mast cell
KCNMA1	0	0.418305	0.304	0.05	Immune Cluster 2
APBB1IP	0	0.418299	0.699	0.424	Adipocyte
ANXA1	2.33889e-61	0.418251	0.76	0.528	Neutrophil
OPRM1	0	0.418224	0.268	0.019	Immune Cluster 1
HIVEP3	0	0.418211	0.514	0.2	Adipocyte
LINC02798	0	0.418109	0.342	0.027	Immune Cluster 2
TBC1D22A	0	0.41803	0.726	0.434	Immune Cluster 2
CPVL	0	0.417996	0.447	0.099	Immune Cluster 2
PAPSS2	0	0.417689	0.43	0.233	Immune Cluster 2
MUC4	2.94018e-280	0.417384	0.275	0.032	Neutrophil
ADARB2	0	0.417346	0.283	0.014	Neutrophil
MFHAS1	0	0.416909	0.416	0.103	Immune Cluster 2
SORT1	0	0.416656	0.43	0.065	Adipocyte
DOCK8	0	0.416643	0.584	0.228	Immune Cluster 2
DOCK11	0	0.416496	0.6	0.299	Adipocyte
SLIT3	0	0.416231	0.833	0.639	Fibroblast
LINC01358	0	0.41617	0.295	0.1	Fibroblast
RYR3	0	0.416162	0.299	0.035	Endothelial/Smoothe muscle
CSF3R	0	0.415641	0.369	0.125	Immune Cluster 1
TLE1	0	0.415185	0.501	0.196	Adipocyte
KYNU	0	0.415017	0.417	0.057	Immune Cluster 2
ANK3	4.8473e-68	0.414781	0.402	0.165	Neutrophil
ARAP2	0	0.4141	0.365	0.063	Immune Cluster 1
LRRK2	9.37137e-288	0.413788	0.469	0.344	Immune Cluster 1
CNTNAP3B	0	0.413676	0.368	0.046	Endothelial/Smoothe muscle
PLCG2	6.90565e-130	0.413641	0.573	0.461	Immune Cluster 2
INPP4B	5.76554e-88	0.413433	0.502	0.203	Neutrophil
RPH3AL	0	0.413008	0.374	0.047	Immune Cluster 2
UNC5C	0	0.412674	0.496	0.189	Adipocyte
HDAC9	0	0.412486	0.446	0.217	Immune Cluster 1
LINC01239	0	0.412486	0.491	0.239	Fibroblast
DOCK2	3.60575e-65	0.412431	0.491	0.186	Mast cell
FOSB	0	0.412274	0.411	0.195	Adipocyte
MAGI2	0	0.411695	0.799	0.544	Adipocyte
STXBP6	0	0.411681	0.444	0.169	Fibroblast
GUCY1A2	0	0.411356	0.428	0.171	Fibroblast
FCHO2	0	0.411257	0.629	0.329	Immune Cluster 2
SAMD12	0	0.411014	0.336	0.056	Endothelial/Smoothe muscle
CBLB	0	0.410878	0.827	0.676	Fibroblast
PIEZO2	0	0.410874	0.426	0.157	Fibroblast
RYR1	0	0.410303	0.359	0.018	Immune Cluster 2
HNMT	0	0.410295	0.561	0.291	Adipocyte
PARP8	0	0.409995	0.602	0.253	Immune Cluster 2
IGFBP5	0	0.409949	0.686	0.559	Fibroblast
DMXL2	0	0.409917	0.528	0.198	Immune Cluster 2
MSI2	7.79508e-41	0.409857	0.541	0.338	Neutrophil
RTN4	0	0.409364	0.777	0.591	Adipocyte
COBLL1	0	0.40921	0.699	0.397	Adipocyte
KLF5	2.02893e-242	0.40876	0.286	0.039	Neutrophil
PARD3B	0	0.408591	0.962	0.82	Fibroblast
CLEC2D	0	0.408418	0.426	0.186	Immune Cluster 1
ABCA6	0	0.408131	0.808	0.61	Immune Cluster 2
INPP5D	0	0.40795	0.445	0.088	Immune Cluster 2
PSD3	0	0.407827	0.67	0.456	Immune Cluster 2
EFNA5	0	0.407668	0.818	0.586	Adipocyte
BMPR1B	0	0.406962	0.473	0.281	Fibroblast
HK2	0	0.40682	0.353	0.03	Adipocyte
VPS13B	0	0.40652	0.939	0.869	Fibroblast
PRKCH	0	0.40645	0.551	0.337	Immune Cluster 1
PFKFB3	0	0.40527	0.468	0.19	Adipocyte
FLI1	0	0.404899	0.432	0.173	Endothelial/Smoothe muscle
TEK	0	0.40474	0.334	0.022	Endothelial/Smoothe muscle
PALM2-AKAP2	2.84574e-56	0.404266	0.525	0.222	Mast cell
SH2B3	0	0.404256	0.412	0.079	Immune Cluster 2
ST6GAL1	0	0.40424	0.378	0.112	Endothelial/Smoothe muscle
MAOB	0	0.403811	0.349	0.06	Adipocyte
CARD11	0	0.403701	0.266	0.018	Immune Cluster 1
TOX	0	0.402993	0.234	0.042	Immune Cluster 1
RIN3	0	0.40291	0.392	0.118	Immune Cluster 1
PTPRM	0	0.402754	0.792	0.531	Adipocyte
OSBPL11	0	0.402426	0.451	0.12	Immune Cluster 2
TACSTD2	0	0.402001	0.212	0.001	Neutrophil
ATM	0	0.401877	0.633	0.405	Immune Cluster 1
TENT2	0	0.401625	0.727	0.463	Immune Cluster 2
TNFRSF1B	0	0.401382	0.367	0.102	Immune Cluster 1
MT-ND2	3.64855e-142	0.401261	0.481	0.331	Endothelial/Smoothe muscle
SLC12A2	5.87568e-44	0.401046	0.588	0.368	Neutrophil
STX7	0	0.400959	0.591	0.275	Immune Cluster 2
ABCA8	0	0.400817	0.743	0.526	Fibroblast
PTPRF	0	0.400111	0.501	0.149	Adipocyte
SV2B	0	0.400101	0.268	0.012	Immune Cluster 2
MT-CO3	8.24193e-107	0.399836	0.61	0.507	Endothelial/Smoothe muscle
S100A6	6.7179e-06	0.399361	0.671	0.599	Mast cell
BCL2	1.65956e-179	0.398397	0.528	0.428	Immune Cluster 1
C1R	0	0.397444	0.49	0.235	Fibroblast
LIX1-AS1	0	0.397244	0.307	0.083	Immune Cluster 2
FOS	8.66456e-84	0.397176	0.706	0.338	Neutrophil
ANKH	0	0.397115	0.474	0.236	Immune Cluster 2
LYST	1.59409e-32	0.396743	0.659	0.45	Mast cell
MT-CO2	2.73735e-121	0.396601	0.548	0.423	Endothelial/Smoothe muscle
PDE4B	0	0.396584	0.319	0.118	Immune Cluster 2
ETV6	0	0.396102	0.596	0.299	Immune Cluster 2
BICC1	0	0.395888	0.637	0.418	Fibroblast
ADAM12	0	0.395842	0.462	0.135	Adipocyte
PKP4	0	0.395551	0.432	0.197	Endothelial/Smoothe muscle
UGP2	0	0.395508	0.579	0.378	Adipocyte
RNF144B	0	0.394862	0.389	0.095	Immune Cluster 2
PCK1	0	0.394724	0.193	0.017	Adipocyte
ANKS1B	0	0.394299	0.506	0.19	Adipocyte
PTHLH	0	0.394072	0.27	0.099	Fibroblast
CD44	2.66368e-42	0.393333	0.497	0.24	Mast cell
COL6A2	0	0.393305	0.549	0.271	Fibroblast
FZD4	0	0.393107	0.49	0.156	Adipocyte
ANKRD44	1.52719e-39	0.392735	0.535	0.284	Mast cell
ALDH1A2	0	0.392346	0.397	0.189	Fibroblast
SYTL3	0	0.391948	0.349	0.129	Immune Cluster 1
ROCK2	0	0.391783	0.626	0.426	Adipocyte
ABHD15-AS1	0	0.391652	0.466	0.265	Immune Cluster 1
TC2N	0	0.391622	0.281	0.074	Immune Cluster 1
PSMA1	0	0.390572	0.513	0.197	Adipocyte
PAK3	0	0.390373	0.409	0.142	Fibroblast
DAAM1	0	0.390358	0.562	0.29	Adipocyte
ACAP2	0	0.389644	0.701	0.419	Immune Cluster 2
NPAS3	0	0.3896	0.523	0.291	Immune Cluster 2
LINC01934	0	0.389353	0.213	0.021	Immune Cluster 1
PARVA	0	0.389346	0.611	0.304	Adipocyte
NXN	0	0.389208	0.335	0.075	Endothelial/Smoothe muscle
MNDA	0	0.388946	0.327	0.095	Immune Cluster 1
P2RY8	0	0.388784	0.309	0.038	Immune Cluster 1
STOX2	0	0.388537	0.339	0.11	Endothelial/Smoothe muscle
BIN2	0	0.388268	0.346	0.035	Immune Cluster 1
CFLAR	0	0.38791	0.748	0.48	Adipocyte
ARHGAP25	0	0.38783	0.374	0.075	Immune Cluster 1
IL12RB2	0	0.38781	0.342	0.044	Immune Cluster 2
MCTP2	0	0.387694	0.31	0.069	Immune Cluster 1
PRKN	0	0.38724	0.78	0.517	Adipocyte
EXOC6	0	0.386968	0.421	0.198	Endothelial/Smoothe muscle
MCTP1	8.72771e-67	0.386579	0.505	0.192	Mast cell
SCARB1	0	0.386387	0.374	0.063	Immune Cluster 2
IL10RA	0	0.386201	0.383	0.041	Immune Cluster 2
AC087482.1	0	0.386075	0.411	0.073	Adipocyte
CRYBG1	0	0.385184	0.355	0.094	Immune Cluster 1
SEPTIN11	0	0.385099	0.557	0.28	Adipocyte
DACH1	0	0.384824	0.418	0.178	Endothelial/Smoothe muscle
ZBTB16	0	0.38458	0.868	0.68	Adipocyte
GSN	0	0.384397	0.973	0.919	Fibroblast
ZEB1	0	0.383866	0.706	0.529	Fibroblast
MALAT1	0	0.383744	1	1	Adipocyte
VAV1	0	0.383734	0.371	0.042	Immune Cluster 2
KCNIP2	0	0.383145	0.364	0.038	Adipocyte
FMN1	9.777e-84	0.383133	0.44	0.135	Mast cell
LDLRAD3	0	0.382857	0.453	0.128	Adipocyte
DENND1A	0	0.382648	0.75	0.51	Immune Cluster 2
IPCEF1	0	0.382469	0.324	0.048	Immune Cluster 1
AL109930.1	0	0.38236	0.496	0.277	Fibroblast
TPCN1	0	0.382107	0.462	0.141	Immune Cluster 2
CYP1B1	0	0.381719	0.555	0.299	Fibroblast
SRGN	0	0.381418	0.454	0.173	Endothelial/Smoothe muscle
EZR	1.00116e-180	0.381292	0.304	0.054	Neutrophil
AC098617.1	1.37461e-114	0.381275	0.208	0.03	Mast cell
RNASE1	0	0.381256	0.331	0.077	Immune Cluster 2
NLRP3	0	0.381194	0.186	0.019	Immune Cluster 2
RASGRF2	0	0.381103	0.417	0.104	Adipocyte
PTMA	0	0.380999	0.443	0.253	Immune Cluster 1
DISP1	0	0.380741	0.487	0.219	Immune Cluster 2
RBMS3	0	0.380428	0.979	0.853	Fibroblast
FKBP5	0	0.380426	0.744	0.541	Adipocyte
NOS1AP	0	0.380408	0.308	0.063	Endothelial/Smoothe muscle
SAMD12	4.52702e-135	0.380292	0.304	0.067	Neutrophil
PRKX	5.51647e-60	0.379937	0.259	0.069	Mast cell
PTGIS	0	0.379786	0.469	0.218	Fibroblast
SLC22A23	0	0.379623	0.411	0.129	Immune Cluster 2
TMEM135	0	0.379603	0.743	0.498	Adipocyte
ANK2	0	0.379036	0.641	0.437	Fibroblast
ENTPD1	0	0.378539	0.344	0.096	Endothelial/Smoothe muscle
SLC6A14	0	0.37837	0.191	0	Neutrophil
SCEL	0	0.37811	0.257	0.003	Neutrophil
BMX	0	0.377734	0.278	0.021	Endothelial/Smoothe muscle
HECTD2	0	0.377288	0.479	0.176	Immune Cluster 2
KHDRBS2	0	0.377133	0.3	0.038	Immune Cluster 2
CCDC85A	0	0.376648	0.208	0.011	Endothelial/Smoothe muscle
KYNU	0	0.376396	0.273	0.067	Immune Cluster 1
HLA-B	8.084e-68	0.376111	0.524	0.246	Neutrophil
USP36	0	0.375903	0.329	0.115	Immune Cluster 2
HLA-DPB1	0	0.375866	0.259	0.06	Immune Cluster 1
PTPRG	0	0.375758	0.85	0.657	Adipocyte
CD36	1.21381e-63	0.375692	0.461	0.346	Endothelial/Smoothe muscle
CLU	4.56752e-161	0.375638	0.525	0.367	Endothelial/Smoothe muscle
EHF	0	0.37563	0.24	0.001	Neutrophil
CLIC4	0	0.375599	0.435	0.202	Endothelial/Smoothe muscle
SPTLC2	0	0.375576	0.403	0.205	Immune Cluster 1
AL078590.2	0	0.375349	0.293	0.008	Mast cell
TWIST2	0	0.375191	0.544	0.28	Adipocyte
PTK2B	0	0.374608	0.355	0.079	Immune Cluster 1
RORA	0	0.374405	0.944	0.81	Fibroblast
KANK1	0	0.374104	0.555	0.373	Fibroblast
ACSS2	0	0.373912	0.445	0.119	Adipocyte
AUTS2	0	0.373791	0.96	0.846	Fibroblast
LINC02240	0	0.373666	0.278	0.031	Adipocyte
HLA-DPA1	0	0.373648	0.211	0.043	Immune Cluster 1
UAP1	0	0.373335	0.488	0.27	Fibroblast
SCLT1	0	0.373325	0.493	0.317	Immune Cluster 1
HLA-E	0	0.373153	0.505	0.228	Immune Cluster 1
CAVIN2	0	0.373064	0.304	0.064	Endothelial/Smoothe muscle
IFITM10	0	0.37301	0.263	0.008	Mast cell
ASPH	0	0.372942	0.723	0.496	Adipocyte
NRP1	0	0.372906	0.828	0.629	Adipocyte
ST6GAL1	0	0.371831	0.387	0.096	Immune Cluster 1
RPS19	9.24678e-281	0.371718	0.372	0.231	Immune Cluster 1
C1S	0	0.371641	0.582	0.329	Fibroblast
HBA2	0	0.371378	0.441	0.208	Immune Cluster 1
NLK	0	0.371083	0.54	0.244	Immune Cluster 2
TIE1	0	0.370197	0.306	0.009	Endothelial/Smoothe muscle
NCALD	0	0.369817	0.257	0.073	Immune Cluster 1
MTRNR2L12	0	0.369811	0.399	0.173	Immune Cluster 1
ROBO1	0	0.369485	0.654	0.458	Fibroblast
MITF	0	0.369481	0.441	0.19	Immune Cluster 2
ECHDC2	0	0.369313	0.745	0.463	Adipocyte
MVB12B	0	0.369097	0.433	0.116	Immune Cluster 2
WDPCP	0	0.368921	0.695	0.442	Adipocyte
AC084871.1	0	0.368809	0.316	0.036	Adipocyte
RASGRF2	0	0.368763	0.394	0.138	Endothelial/Smoothe muscle
MLPH	0	0.36875	0.315	0.026	Mast cell
BCAS1	0	0.368636	0.232	0.004	Neutrophil
TBC1D9	0	0.368436	0.498	0.205	Immune Cluster 2
KLF7	0	0.3684	0.515	0.268	Immune Cluster 2
GCNT1	0	0.368346	0.373	0.067	Immune Cluster 2
RGS6	0	0.368343	0.165	0.033	Adipocyte
AC110995.1	0	0.368182	0.299	0.008	Immune Cluster 2
Z99289.1	0	0.367913	0.455	0.168	Adipocyte
SKAP2	0	0.367727	0.533	0.237	Immune Cluster 2
ETV6	0	0.367667	0.502	0.304	Immune Cluster 1
AL163541.1	6.89925e-65	0.367122	0.208	0.045	Mast cell
NAMPT	1	0.366578	0.283	0.278	Immune Cluster 2
KIAA1217	5.03804e-36	0.366383	0.501	0.301	Neutrophil
CTNNBL1	1.15045e-65	0.366305	0.376	0.126	Mast cell
DISC1FP1	0	0.366086	0.247	0.037	Endothelial/Smoothe muscle
ASAP1	0	0.36581	0.57	0.328	Endothelial/Smoothe muscle
NKG7	0	0.365723	0.149	0.014	Immune Cluster 1
IL33	0	0.365623	0.344	0.11	Endothelial/Smoothe muscle
SYNE2	0	0.365465	0.458	0.316	Immune Cluster 1
RAPGEF2	8.42451e-252	0.365448	0.504	0.299	Endothelial/Smoothe muscle
BMPER	0	0.365448	0.444	0.153	Adipocyte
LRRFIP1	0	0.365446	0.535	0.228	Immune Cluster 2
MKNK1	0	0.365274	0.511	0.197	Immune Cluster 2
FGD4	0	0.365239	0.605	0.385	Immune Cluster 2
NOTCH4	0	0.364719	0.293	0.008	Endothelial/Smoothe muscle
MYO1E	1.28538e-229	0.364706	0.432	0.24	Endothelial/Smoothe muscle
PRKCQ	0	0.364534	0.282	0.053	Immune Cluster 1
GRB10	0	0.364386	0.389	0.173	Endothelial/Smoothe muscle
FGD2	0	0.364288	0.374	0.032	Immune Cluster 2
IQGAP2	2.0008e-63	0.364254	0.509	0.196	Mast cell
AC025569.1	0	0.363857	0.299	0.019	Endothelial/Smoothe muscle
GLI3	0	0.363855	0.473	0.192	Fibroblast
PREX1	0	0.362838	0.416	0.108	Immune Cluster 2
AC009226.1	0	0.362759	0.304	0.037	Immune Cluster 2
ZFPM2	0	0.362461	0.781	0.59	Fibroblast
CAMK4	0	0.362298	0.208	0.021	Immune Cluster 1
NAMPT	0	0.361945	0.441	0.261	Immune Cluster 1
AC004917.1	0	0.36168	0.236	0.015	Mast cell
MEOX2	0	0.361643	0.22	0.009	Endothelial/Smoothe muscle
TRDN	0	0.361617	0.222	0.017	Endothelial/Smoothe muscle
MYBL1	0	0.361571	0.209	0.015	Immune Cluster 1
PAX6	0	0.361554	0.244	0.006	Neutrophil
GPC6	0	0.361319	0.754	0.49	Adipocyte
HCK	0	0.361244	0.39	0.076	Immune Cluster 2
LYN	8.88674e-84	0.361153	0.451	0.175	Neutrophil
JARID2	0	0.36103	0.526	0.259	Immune Cluster 2
ZNF117	0	0.360937	0.418	0.118	Adipocyte
PEPD	0	0.360671	0.36	0.084	Immune Cluster 2
EPB41	0	0.360601	0.414	0.17	Immune Cluster 1
AL139317.5	0	0.360523	0.503	0.238	Adipocyte
EPB41L1	0	0.360323	0.397	0.103	Immune Cluster 2
S100A6	0	0.360075	0.665	0.492	Fibroblast
FOXO1	0	0.359961	0.729	0.52	Adipocyte
COTL1	0	0.359919	0.291	0.081	Immune Cluster 1
LIMD1	0	0.359824	0.432	0.146	Immune Cluster 2
C22orf34	3.69945e-71	0.358762	0.299	0.078	Mast cell
SOS1	0	0.358727	0.733	0.512	Adipocyte
GRK3	0	0.358464	0.393	0.193	Immune Cluster 1
SIPA1L1	0	0.35838	0.604	0.294	Adipocyte
TMSB10	6.2599e-290	0.358269	0.398	0.253	Immune Cluster 1
CCDC88C	0	0.358178	0.305	0.02	Immune Cluster 1
PLCL2	0	0.358053	0.482	0.201	Immune Cluster 1
EBF3	0	0.358044	0.527	0.29	Fibroblast
BACH1	0	0.358016	0.448	0.259	Immune Cluster 1
ABCC5	0	0.357857	0.448	0.161	Immune Cluster 2
RPS27	9.49885e-168	0.35784	0.473	0.363	Immune Cluster 1
CYBB	0	0.357799	0.299	0.091	Immune Cluster 1
ITGB2	0	0.357723	0.304	0.037	Immune Cluster 1
COL12A1	0	0.357639	0.405	0.188	Fibroblast
MT-CO1	3.79391e-128	0.356957	0.591	0.462	Endothelial/Smoothe muscle
MARK1	0	0.356791	0.42	0.119	Adipocyte
UVRAG	0	0.356602	0.663	0.405	Adipocyte
MFSD1	0	0.356344	0.435	0.16	Immune Cluster 2
SNX2	0	0.356027	0.513	0.216	Immune Cluster 2
PDZRN3	0	0.355604	0.694	0.471	Adipocyte
NTN4	0	0.355213	0.4	0.153	Fibroblast
GSE1	1.283e-33	0.355005	0.483	0.255	Mast cell
LINC02615	0	0.354972	0.391	0.087	Adipocyte
KIAA1549	2.5082e-142	0.354971	0.277	0.042	Mast cell
IGF1R	0	0.354654	0.683	0.47	Fibroblast
GMDS	3.60198e-28	0.354018	0.562	0.396	Neutrophil
CEMIP2	0	0.353902	0.34	0.126	Immune Cluster 2
S100A10	1	0.353897	0.448	0.416	Mast cell
AC106845.1	0	0.353791	0.484	0.202	Adipocyte
ATP1A2	0	0.353582	0.303	0.023	Adipocyte
A2M	0	0.353532	0.254	0.085	Immune Cluster 1
KIF21A	3.67991e-54	0.353458	0.373	0.161	Neutrophil
CCNL1	0	0.353453	0.472	0.286	Adipocyte
POU2F2	0	0.352326	0.289	0.05	Immune Cluster 1
AL445259.1	0	0.352298	0.199	0.004	Endothelial/Smoothe muscle
ARHGAP25	0	0.352034	0.369	0.08	Immune Cluster 2
PODN	0	0.352001	0.522	0.271	Fibroblast
ZNF331	7.66979e-56	0.351896	0.164	0.109	Immune Cluster 2
ELK3	0	0.351599	0.379	0.109	Endothelial/Smoothe muscle
GMDS	3.17934e-234	0.351506	0.584	0.388	Endothelial/Smoothe muscle
CAPZB	0	0.351135	0.584	0.319	Immune Cluster 2
ZNRF2	0	0.350993	0.404	0.113	Immune Cluster 2
NRXN3	0	0.350531	0.253	0.122	Fibroblast
AGR2	0	0.350497	0.192	0.001	Neutrophil
MCCC1	0	0.350043	0.498	0.193	Adipocyte
LCP2	0	0.349994	0.359	0.074	Immune Cluster 1
JCAD	0	0.349878	0.315	0.046	Endothelial/Smoothe muscle
TSPAN7	0	0.349825	0.294	0.042	Endothelial/Smoothe muscle
GRHL2	0	0.349813	0.254	0.006	Neutrophil
CNKSR3	3.28506e-203	0.34981	0.233	0.098	Endothelial/Smoothe muscle
SYNPO2	0	0.349163	0.482	0.254	Fibroblast
APBB2	0	0.349127	0.774	0.543	Adipocyte
SLC1A3	0	0.348907	0.322	0.153	Immune Cluster 2
PPP2R5C	0	0.34885	0.479	0.287	Immune Cluster 1
HLA-C	0	0.348599	0.411	0.19	Endothelial/Smoothe muscle
HDGFL3	0	0.348566	0.368	0.118	Endothelial/Smoothe muscle
TMTC2	0	0.348234	0.317	0.127	Endothelial/Smoothe muscle
BTG1	0	0.347861	0.393	0.142	Immune Cluster 1
SNRK	0	0.347703	0.426	0.202	Endothelial/Smoothe muscle
PARP4	4.6986e-28	0.347568	0.511	0.308	Mast cell
AC116362.1	0	0.347393	0.24	0.029	Adipocyte
PDGFRA	0	0.347341	0.463	0.186	Fibroblast
COL6A1	0	0.347274	0.566	0.338	Fibroblast
LMO4	1.20099e-40	0.34698	0.354	0.145	Mast cell
SLC12A2	0	0.34681	0.448	0.241	Fibroblast
HNMT	0	0.346798	0.588	0.307	Immune Cluster 2
NHS	0	0.346743	0.535	0.286	Adipocyte
SAT1	5.73772e-28	0.34674	0.582	0.402	Neutrophil
PTPRC	0	0.346688	0.612	0.24	Immune Cluster 2
SH3RF2	0	0.346683	0.308	0.067	Endothelial/Smoothe muscle
CLEC12A	0	0.346635	0.247	0.028	Immune Cluster 1
BRINP3	0	0.346195	0.526	0.331	Fibroblast
COL24A1	0	0.345532	0.423	0.222	Fibroblast
ST8SIA6	0	0.345494	0.267	0.039	Endothelial/Smoothe muscle
ACTN4	0	0.345374	0.429	0.17	Endothelial/Smoothe muscle
PI16	0	0.345351	0.423	0.28	Fibroblast
CEMIP2	0	0.344975	0.348	0.122	Immune Cluster 1
GALNT18	0	0.344724	0.229	0.038	Endothelial/Smoothe muscle
TJP1	0	0.344481	0.49	0.259	Endothelial/Smoothe muscle
CTTNBP2	0	0.344297	0.372	0.084	Immune Cluster 2
HBB	0	0.344275	0.573	0.396	Adipocyte
TFEC	0	0.344073	0.341	0.03	Immune Cluster 2
SPTLC2	0	0.343377	0.477	0.201	Immune Cluster 2
CAV1	0	0.343282	0.408	0.141	Adipocyte
KALRN	0	0.343051	0.292	0.06	Adipocyte
MT-ND4L	5.92785e-65	0.343024	0.34	0.126	Neutrophil
TTC28	0	0.342773	0.881	0.731	Fibroblast
PCDH9-AS2	0	0.342523	0.314	0.076	Adipocyte
EDN1	0	0.342385	0.204	0.011	Endothelial/Smoothe muscle
ABCC9	0	0.342241	0.449	0.214	Fibroblast
FPR3	0	0.341709	0.3	0.018	Immune Cluster 2
PYHIN1	0	0.34135	0.223	0.018	Immune Cluster 1
AC126177.3	0	0.341291	0.268	0.007	Immune Cluster 2
GFRA2	0	0.341176	0.288	0.013	Immune Cluster 2
EPB41L2	0	0.341175	0.779	0.611	Fibroblast
SERINC5	0	0.341075	0.356	0.177	Immune Cluster 1
RAPGEF2	3.62969e-18	0.340258	0.471	0.307	Mast cell
HBB	1.6136e-130	0.340254	0.595	0.414	Endothelial/Smoothe muscle
HCLS1	0	0.340157	0.344	0.07	Immune Cluster 1
ENTPD1	0	0.339934	0.342	0.086	Immune Cluster 2
CEACAM6	0	0.339677	0.199	0.002	Neutrophil
CD44	0	0.339502	0.451	0.219	Immune Cluster 1
LARGE1	0	0.339472	0.491	0.276	Immune Cluster 2
BCAT1	0	0.339293	0.628	0.36	Immune Cluster 2
PDE7A	0	0.339261	0.454	0.269	Immune Cluster 1
EEF1A1	5.38838e-190	0.339203	0.596	0.492	Immune Cluster 1
ATRN	0	0.339032	0.499	0.224	Immune Cluster 2
C2CD2	0	0.338976	0.455	0.183	Adipocyte
HS6ST1	1.65421e-76	0.338893	0.315	0.084	Mast cell
LMX1A	0	0.338779	0.384	0.131	Fibroblast
CYTH4	0	0.33866	0.337	0.033	Immune Cluster 2
AC093817.2	0	0.338636	0.177	0.009	Endothelial/Smoothe muscle
PGM5	0	0.338559	0.239	0.042	Endothelial/Smoothe muscle
SNX24	0	0.338428	0.511	0.252	Immune Cluster 2
PCDH17	0	0.338136	0.279	0.087	Endothelial/Smoothe muscle
IGFBP6	0.00341814	0.338131	0.814	0.739	Mast cell
LRIG1	0	0.338015	0.408	0.13	Adipocyte
NPAS3	0	0.337611	0.545	0.271	Adipocyte
IQGAP1	0	0.337381	0.675	0.41	Immune Cluster 2
ABCC4	0	0.337097	0.298	0.076	Endothelial/Smoothe muscle
ARHGAP6	0	0.337022	0.517	0.304	Fibroblast
PIAS2	0	0.336866	0.49	0.219	Immune Cluster 2
TLR4	0	0.336865	0.387	0.094	Immune Cluster 2
SETBP1	0	0.336599	0.74	0.578	Fibroblast
MBP	0	0.336597	0.493	0.279	Immune Cluster 1
DPYSL3	0	0.336505	0.46	0.196	Fibroblast
EIF4G3	0	0.336443	0.811	0.651	Immune Cluster 2
SNCA	0	0.336162	0.279	0.018	Immune Cluster 2
RALGAPA2	0	0.336106	0.616	0.33	Adipocyte
PARP14	0	0.3359	0.505	0.221	Immune Cluster 2
CADPS	1.79409e-131	0.335741	0.255	0.038	Mast cell
C15orf48	0	0.335712	0.146	0.004	Neutrophil
PPM1L	0	0.335139	0.427	0.165	Immune Cluster 2
LAPTM5	0	0.33462	0.29	0.043	Immune Cluster 1
AP1B1	0	0.334533	0.371	0.068	Immune Cluster 2
RIPOR2	2.61495e-59	0.334017	0.605	0.335	Neutrophil
TMSB4X	6.13913e-24	0.333697	0.707	0.566	Neutrophil
CRYBG1	1.72835e-103	0.333439	0.383	0.118	Neutrophil
KLB	0	0.33334	0.284	0.027	Adipocyte
MREG	0	0.33317	0.363	0.065	Adipocyte
SLC38A1	0	0.33304	0.271	0.044	Immune Cluster 1
IL2RA	0	0.332907	0.185	0.013	Immune Cluster 2
RPS2	2.17039e-277	0.332904	0.389	0.247	Immune Cluster 1
GABRB2	0	0.332709	0.178	0.018	Immune Cluster 2
MAML2	0	0.33248	0.829	0.64	Adipocyte
JAK2	0	0.332372	0.425	0.248	Immune Cluster 1
PCED1B	0	0.332304	0.399	0.214	Immune Cluster 1
ARHGAP5	0	0.332246	0.517	0.261	Immune Cluster 2
AC093425.1	0	0.332129	0.282	0.091	Fibroblast
ADAMTS9-AS1	0	0.33196	0.289	0.033	Adipocyte
GNPTAB	3.91653e-34	0.331888	0.463	0.241	Mast cell
AAK1	0	0.331715	0.642	0.379	Immune Cluster 2
PIGX	0	0.331668	0.342	0.069	Immune Cluster 2
RHOH	0	0.331403	0.227	0.015	Immune Cluster 1
LMO7	6.01907e-69	0.331361	0.296	0.098	Neutrophil
TMCC1	0	0.331351	0.695	0.464	Immune Cluster 2
NEDD9	0	0.331294	0.455	0.225	Immune Cluster 1
INTS6L	5.22726e-68	0.331288	0.337	0.101	Mast cell
SLC24A3	0	0.331074	0.48	0.189	Adipocyte
IL1RL1	0	0.33098	0.265	0.001	Mast cell
LRRFIP1	0	0.330936	0.47	0.23	Immune Cluster 1
PCAT1	4.82479e-110	0.330735	0.267	0.061	Neutrophil
FREM1	2.32017e-46	0.330733	0.368	0.142	Mast cell
SOX6	0	0.330638	0.504	0.221	Adipocyte
CAB39L	0	0.330482	0.506	0.282	Fibroblast
DENND5B	0	0.330334	0.607	0.332	Adipocyte
RREB1	0	0.330127	0.568	0.297	Immune Cluster 2
RAB20	0	0.329918	0.239	0.032	Immune Cluster 2
AKNA	0	0.329817	0.363	0.116	Immune Cluster 1
ZNF710	0	0.32972	0.396	0.113	Immune Cluster 2
AKR1C1	0	0.329651	0.37	0.111	Adipocyte
TMPRSS4	0	0.32965	0.254	0.003	Neutrophil
RPL13	2.93175e-183	0.329323	0.48	0.367	Immune Cluster 1
CTH	0	0.32903	0.123	0.023	Adipocyte
MPP7	1.00817e-96	0.328227	0.329	0.095	Neutrophil
VMP1	8.5652e-273	0.32781	0.624	0.515	Immune Cluster 1
AL359220.1	0	0.327791	0.357	0.121	Adipocyte
GASK1B	0	0.327788	0.283	0.068	Endothelial/Smoothe muscle
LINC01301	0	0.327396	0.307	0.037	Adipocyte
SLC2A9	0	0.327345	0.343	0.07	Immune Cluster 2
SLC38A6	0	0.327329	0.477	0.212	Immune Cluster 2
PSAP	8.80769e-176	0.327139	0.481	0.379	Immune Cluster 1
INPP4A	0	0.326745	0.393	0.149	Immune Cluster 1
SGCG	0	0.326745	0.372	0.095	Adipocyte
PODXL	0	0.326724	0.271	0.024	Endothelial/Smoothe muscle
MGAT4A	0	0.326656	0.345	0.079	Immune Cluster 2
MYO1D	0	0.326354	0.406	0.176	Endothelial/Smoothe muscle
RNF13	0	0.326249	0.627	0.378	Immune Cluster 2
MAML3	0	0.326231	0.466	0.232	Endothelial/Smoothe muscle
ESR1	0	0.326209	0.46	0.193	Adipocyte
TBC1D5	0	0.325992	0.841	0.665	Immune Cluster 2
BNC2	0	0.325836	0.845	0.703	Fibroblast
HS2ST1	1.38976e-29	0.325707	0.39	0.191	Mast cell
GPR34	0	0.325551	0.306	0.036	Immune Cluster 2
ITPR1	0	0.325502	0.369	0.143	Endothelial/Smoothe muscle
RASSF3	0	0.325459	0.409	0.174	Immune Cluster 1
IKZF3	0	0.325416	0.24	0.014	Immune Cluster 1
LHFPL6	0	0.325415	0.643	0.487	Fibroblast
SH3KBP1	0	0.325242	0.492	0.24	Immune Cluster 1
PHTF2	3.24879e-29	0.324665	0.436	0.231	Mast cell
ARHGAP21	0	0.324437	0.683	0.486	Fibroblast
USP33	0	0.324195	0.634	0.363	Adipocyte
GPR137B	0	0.324186	0.378	0.088	Immune Cluster 2
TAOK3	0	0.323662	0.597	0.397	Immune Cluster 1
LMCD1	0	0.323408	0.281	0.072	Endothelial/Smoothe muscle
CNTN6	0	0.323379	0.304	0.129	Fibroblast
COL6A3	0	0.323369	0.454	0.219	Fibroblast
CP	6.48232e-45	0.32293	0.35	0.155	Neutrophil
AL356804.1	2.98644e-92	0.32291	0.202	0.033	Mast cell
ATXN1	7.043e-19	0.322807	0.699	0.531	Mast cell
PRELID2	7.29964e-17	0.322702	0.448	0.282	Mast cell
CDH5	0	0.322505	0.301	0.024	Endothelial/Smoothe muscle
ST8SIA4	0	0.322497	0.322	0.08	Immune Cluster 1
RNF149	0	0.322381	0.535	0.326	Immune Cluster 2
KLRD1	1.2543e-255	0.322257	0.262	0.146	Immune Cluster 1
JAML	0	0.322193	0.262	0.033	Immune Cluster 1
SLC14A2-AS1	0	0.322045	0.261	0.066	Adipocyte
PXDN	0	0.322009	0.412	0.128	Adipocyte
CCDC170	0	0.321511	0.31	0.042	Immune Cluster 2
TNIK	0	0.321362	0.29	0.084	Immune Cluster 1
CPPED1	0	0.321284	0.313	0.113	Immune Cluster 1
IGF1	0	0.321144	0.376	0.103	Immune Cluster 2
RPL10	0.0041044	0.3211	0.469	0.389	Mast cell
ATM	0	0.320552	0.663	0.406	Immune Cluster 2
SHTN1	0	0.320499	0.455	0.166	Immune Cluster 2
SLC49A4	0	0.319983	0.394	0.128	Immune Cluster 2
S100A8	0	0.319821	0.211	0.06	Immune Cluster 1
ATP1B3	2.29362e-78	0.319429	0.202	0.145	Adipocyte
CTTNBP2NL	0	0.319216	0.339	0.118	Endothelial/Smoothe muscle
DIPK2B	0	0.319115	0.235	0.004	Endothelial/Smoothe muscle
CD69	8.37151e-63	0.319056	0.107	0.014	Mast cell
DENND1B	1.06193e-20	0.318848	0.475	0.294	Mast cell
LYPLAL1	0	0.31868	0.568	0.308	Adipocyte
SH3BGRL	0	0.318536	0.533	0.279	Immune Cluster 2
PZP	0	0.318523	0.172	0.018	Immune Cluster 1
CSMD1	5.29927e-79	0.318491	0.147	0.074	Endothelial/Smoothe muscle
FAM241A	0	0.318029	0.251	0.081	Endothelial/Smoothe muscle
PITPNC1	2.84281e-42	0.317844	0.552	0.32	Neutrophil
ATF6	0	0.317797	0.528	0.287	Immune Cluster 2
KCNQ1	0	0.317706	0.332	0.043	Immune Cluster 2
PIK3R6	0	0.31757	0.261	0.012	Mast cell
DOCK11	0	0.317568	0.585	0.321	Immune Cluster 2
STK39	0	0.31748	0.598	0.399	Fibroblast
AL138689.2	0	0.317218	0.226	0.006	Endothelial/Smoothe muscle
C4BPB	0	0.31719	0.25	0.01	Immune Cluster 2
ARAP2	0	0.317049	0.329	0.07	Immune Cluster 2
MSI2	4.51401e-16	0.316997	0.501	0.339	Mast cell
SORL1	3.02511e-81	0.316997	0.412	0.151	Neutrophil
EFEMP1	0	0.316978	0.533	0.36	Fibroblast
NEBL	7.54475e-21	0.316965	0.415	0.253	Neutrophil
MAML3	0	0.316902	0.394	0.226	Immune Cluster 1
MYO5B	0	0.31689	0.308	0.115	Fibroblast
IGFBP3	1.0144e-113	0.316825	0.232	0.046	Neutrophil
SERINC5	0	0.316061	0.383	0.177	Immune Cluster 2
REL	0	0.315541	0.333	0.097	Immune Cluster 2
ETV6	3.06345e-17	0.315317	0.493	0.323	Mast cell
AC093865.1	7.11465e-109	0.314978	0.28	0.067	Neutrophil
FOXN3	0	0.314834	0.761	0.627	Immune Cluster 1
GRID2	8.68976e-263	0.314779	0.378	0.291	Fibroblast
NEBL	0	0.314707	0.328	0.133	Fibroblast
FGR	0	0.314389	0.257	0.027	Immune Cluster 1
AC138123.1	0	0.314311	0.315	0.075	Adipocyte
DUSP1	6.77881e-41	0.314188	0.545	0.316	Neutrophil
VIM	1.63496e-109	0.314009	0.817	0.747	Endothelial/Smoothe muscle
KCNQ5	0	0.313999	0.177	0.025	Immune Cluster 1
PRKAG2	0	0.313934	0.603	0.381	Adipocyte
ARHGAP22	0	0.313777	0.269	0.025	Immune Cluster 2
SYK	0	0.313402	0.323	0.095	Immune Cluster 1
SLC7A6	0	0.313299	0.401	0.131	Adipocyte
MYCBP2-AS1	0	0.313273	0.431	0.218	Adipocyte
MT-ND4L	0	0.313171	0.319	0.107	Immune Cluster 1
SLC19A2	0	0.313169	0.342	0.129	Adipocyte
PELI1	7.95002e-241	0.313012	0.36	0.174	Endothelial/Smoothe muscle
PTPRE	0	0.312997	0.351	0.086	Immune Cluster 2
JARID2	0	0.31284	0.457	0.263	Immune Cluster 1
LINC00598	0	0.312622	0.304	0.088	Adipocyte
MIR181A1HG	0	0.312551	0.26	0.08	Immune Cluster 1
SH3KBP1	0	0.312513	0.48	0.227	Adipocyte
IQSEC1	0	0.312442	0.479	0.237	Adipocyte
ANTXR1	0	0.312356	0.628	0.427	Fibroblast
SH3PXD2B	0	0.312225	0.43	0.199	Fibroblast
TPO	0	0.312184	0.112	0.003	Endothelial/Smoothe muscle
LINC00639	0	0.312112	0.145	0.018	Endothelial/Smoothe muscle
WIPF1	0	0.312097	0.534	0.3	Immune Cluster 1
EEF1A1	4.43756e-05	0.312075	0.59	0.502	Mast cell
AC104123.1	0	0.311889	0.357	0.098	Adipocyte
AKR1C2	0	0.31185	0.299	0.046	Adipocyte
INSYN2B	0	0.311749	0.271	0.033	Immune Cluster 1
MRC2	0	0.311648	0.45	0.194	Fibroblast
AL160272.1	0	0.311545	0.281	0.044	Immune Cluster 2
FIGN	0	0.311382	0.706	0.457	Adipocyte
MBNL1	8.16468e-177	0.311153	0.913	0.865	Endothelial/Smoothe muscle
AUXG01000058.1	0	0.311082	0.319	0.054	Adipocyte
HPGDS	0	0.311028	0.275	0.016	Immune Cluster 2
GIPC2	0	0.310947	0.278	0.034	Endothelial/Smoothe muscle
TEC	0	0.310915	0.326	0.047	Immune Cluster 2
GSAP	0	0.310791	0.353	0.142	Immune Cluster 1
CPNE8	0	0.310718	0.591	0.329	Immune Cluster 2
SMG6	0	0.31055	0.614	0.428	Fibroblast
TRAF3IP3	0	0.310409	0.28	0.017	Immune Cluster 1
FAM49A	0	0.310407	0.301	0.11	Immune Cluster 1
MYO9B	0	0.310204	0.469	0.196	Immune Cluster 2
EMB	0	0.310051	0.322	0.08	Immune Cluster 1
GAB2	0	0.309965	0.657	0.417	Immune Cluster 2
GAS7	0	0.30993	0.649	0.427	Fibroblast
MT-CYB	1.49561e-83	0.309822	0.532	0.423	Endothelial/Smoothe muscle
TPST1	0	0.309728	0.504	0.306	Fibroblast
ARHGDIB	0	0.309701	0.298	0.043	Immune Cluster 1
ARHGEF10	0	0.309665	0.502	0.265	Fibroblast
FRY	0	0.309557	0.375	0.2	Immune Cluster 1
SCGB3A1	0	0.309382	0.122	0.001	Neutrophil
MT-ATP8	1.19873e-184	0.309151	0.295	0.146	Endothelial/Smoothe muscle
AL034397.3	0	0.308909	0.232	0.033	Immune Cluster 1
ADGRF5	0	0.308685	0.179	0.004	Endothelial/Smoothe muscle
SOBP	0	0.308491	0.487	0.261	Fibroblast
ENPP2	1.72115e-151	0.308425	0.173	0.071	Endothelial/Smoothe muscle
MID1	0	0.308332	0.638	0.462	Adipocyte
PTPRK	1.975e-39	0.308312	0.419	0.22	Neutrophil
NEAT1	0	0.308217	1	0.993	Immune Cluster 2
BBS9	0	0.308182	0.713	0.577	Fibroblast
CYB5A	0	0.308101	0.451	0.213	Adipocyte
LGALS3	3.70301e-14	0.30773	0.347	0.208	Mast cell
AFDN	0	0.307415	0.48	0.252	Endothelial/Smoothe muscle
DLEU1	0	0.307182	0.476	0.222	Immune Cluster 2
PPP1R9A	0	0.306763	0.351	0.095	Adipocyte
ITPR1	2.1456e-41	0.306639	0.374	0.152	Mast cell
CNOT6L	0	0.306531	0.384	0.201	Immune Cluster 1
PAQR3	1.93303e-49	0.306474	0.293	0.095	Mast cell
ADCY7	0	0.306449	0.397	0.116	Immune Cluster 2
S100Z	0	0.306039	0.199	0.013	Immune Cluster 1
SHISA6	0	0.30585	0.529	0.389	Fibroblast
RUNX1T1	1.388e-172	0.305717	0.66	0.5	Endothelial/Smoothe muscle
STK38L	0	0.305356	0.416	0.171	Adipocyte
RAPGEF1	0	0.30521	0.42	0.203	Immune Cluster 1
SASH1	2.34166e-184	0.304611	0.605	0.435	Endothelial/Smoothe muscle
NUAK1	0	0.30459	0.296	0.069	Endothelial/Smoothe muscle
LINC02802	0	0.304564	0.364	0.111	Fibroblast
CD4	0	0.304127	0.312	0.033	Immune Cluster 2
S100A11	1	0.304052	0.37	0.319	Mast cell
RPS27A	6.09892e-206	0.304023	0.407	0.283	Immune Cluster 1
TUSC3	0	0.304017	0.256	0.016	Endothelial/Smoothe muscle
USP53	0	0.303924	0.689	0.526	Fibroblast
HLA-C	5.11069e-43	0.30384	0.406	0.198	Neutrophil
MUC1	5.20962e-275	0.303791	0.181	0.014	Neutrophil
SYNE1	0	0.303583	0.73	0.547	Fibroblast
TBC1D1	0	0.303408	0.34	0.104	Immune Cluster 1
WASHC4	0	0.30328	0.561	0.297	Immune Cluster 2
SLC18B1	0	0.303235	0.307	0.056	Immune Cluster 2
STK32B	0	0.303189	0.286	0.119	Fibroblast
AOC3	0	0.303178	0.307	0.036	Adipocyte
CHRM3-AS2	0	0.303059	0.335	0.122	Fibroblast
MYLK	0	0.302819	0.321	0.057	Adipocyte
TRG-AS1	0	0.302576	0.201	0.012	Immune Cluster 1
ARRB1	0	0.302123	0.438	0.18	Immune Cluster 2
GPRIN3	0	0.301986	0.225	0.02	Immune Cluster 1
ACTR2	0	0.301929	0.45	0.234	Immune Cluster 1
ADGRL2	0	0.301538	0.511	0.278	Adipocyte
NLRC5	0	0.301452	0.304	0.068	Immune Cluster 1
WASF2	0	0.301226	0.591	0.345	Immune Cluster 2
MYO9A	0	0.301008	0.682	0.509	Fibroblast
GPM6A	4.98213e-154	0.300841	0.243	0.118	Endothelial/Smoothe muscle
PDLIM5	3.76472e-140	0.30071	0.584	0.438	Endothelial/Smoothe muscle
NFIB	1.12668e-181	0.300673	0.804	0.685	Endothelial/Smoothe muscle
PRXL2A	0	0.30043	0.334	0.055	Adipocyte
TRPS1	0	0.300351	0.662	0.373	Adipocyte
TIMP3	1.177e-170	0.300334	0.907	0.887	Adipocyte
ACVR1C	0	0.300213	0.265	0.024	Adipocyte
MOB3B	0	0.300112	0.366	0.137	Immune Cluster 2
PLXNA2	1.36561e-203	0.300104	0.441	0.257	Endothelial/Smoothe muscle
TSPAN9	0	0.300028	0.32	0.08	Endothelial/Smoothe muscle
ADIRF	1.55573e-183	0.29984	0.313	0.162	Endothelial/Smoothe muscle
OTULINL	0	0.299725	0.285	0.033	Immune Cluster 2
TBC1D4	0	0.299333	0.531	0.271	Adipocyte
KIF13B	6.5454e-16	0.299083	0.39	0.233	Mast cell
LINC01684	0	0.298889	0.281	0.036	Immune Cluster 2
MGAT1	0	0.298815	0.358	0.144	Immune Cluster 2
IFI27	0	0.298753	0.232	0.04	Endothelial/Smoothe muscle
RPL34	4.06451e-189	0.298619	0.433	0.313	Immune Cluster 1
RPLP1	8.16437e-151	0.29861	0.496	0.391	Immune Cluster 1
DGKI	0	0.298567	0.232	0.035	Adipocyte
CCDC91	0	0.298484	0.665	0.448	Immune Cluster 2
BTD	0	0.298478	0.519	0.268	Adipocyte
PRKCH	2.28712e-230	0.298469	0.568	0.348	Endothelial/Smoothe muscle
CSGALNACT1	2.93092e-182	0.298358	0.427	0.25	Endothelial/Smoothe muscle
ABCA6	0	0.298341	0.706	0.498	Fibroblast
PHKB	0	0.298242	0.575	0.329	Immune Cluster 2
LINC01725	0	0.298231	0.259	0.052	Adipocyte
HLA-A	1.59247e-249	0.298205	0.448	0.242	Endothelial/Smoothe muscle
PDZD2	0	0.298176	0.502	0.251	Adipocyte
BACH1	0	0.298165	0.493	0.258	Immune Cluster 2
AC010609.1	0	0.298057	0.183	0.005	Immune Cluster 1
CABLES1	0	0.297948	0.372	0.141	Adipocyte
PTEN	0	0.29779	0.733	0.554	Adipocyte
TUT7	0	0.297769	0.402	0.224	Immune Cluster 1
MEST	0	0.297665	0.303	0.036	Adipocyte
GOLGA4	0	0.297561	0.7	0.493	Immune Cluster 2
DLG2	0	0.297224	0.788	0.652	Fibroblast
FRYL	5.18642e-203	0.297211	0.589	0.407	Endothelial/Smoothe muscle
PDLIM1	0	0.296491	0.305	0.115	Endothelial/Smoothe muscle
ITGA9	1.83576e-22	0.296386	0.475	0.278	Mast cell
CNTRL	0	0.296371	0.409	0.204	Immune Cluster 1
PTPRK	2.35284e-255	0.296356	0.412	0.212	Endothelial/Smoothe muscle
RPLP1	0.625542	0.296236	0.455	0.401	Mast cell
LINC02197	0	0.296199	0.188	0.008	Mast cell
LST1	0	0.296193	0.204	0.029	Immune Cluster 1
MYO5C	0	0.296134	0.247	0.015	Endothelial/Smoothe muscle
LIMS1	0	0.295963	0.574	0.335	Adipocyte
DTNB	0	0.295739	0.373	0.13	Immune Cluster 2
DACH1	0	0.295695	0.362	0.159	Adipocyte
AKAP13	0	0.295517	0.813	0.701	Immune Cluster 1
MAP3K1	0	0.295378	0.473	0.23	Immune Cluster 2
XIST	0	0.29537	0.758	0.559	Adipocyte
LGALS1	0.0265617	0.295289	0.354	0.281	Mast cell
COL15A1	0	0.295231	0.331	0.08	Adipocyte
PPP1R9A	0	0.295222	0.325	0.123	Endothelial/Smoothe muscle
EXTL3	2.51422e-87	0.295192	0.259	0.054	Mast cell
BLVRB	0	0.294998	0.411	0.144	Immune Cluster 2
TMC5	8.27468e-199	0.294746	0.208	0.025	Neutrophil
SHROOM4	0	0.294078	0.254	0.035	Endothelial/Smoothe muscle
ZDHHC20	0	0.293982	0.361	0.158	Immune Cluster 1
RASAL2	1.86183e-73	0.293767	0.356	0.255	Endothelial/Smoothe muscle
GNG2	0	0.293668	0.348	0.139	Immune Cluster 1
ABCD2	0	0.293613	0.257	0.033	Adipocyte
FGFR1	0	0.293527	0.596	0.376	Fibroblast
TMTC2	2.87095e-48	0.293494	0.324	0.134	Neutrophil
ARHGAP8	0	0.293447	0.257	0.022	Immune Cluster 2
ITGAM	0	0.293144	0.309	0.039	Immune Cluster 2
ARHGAP26	1.57261e-158	0.292869	0.639	0.47	Endothelial/Smoothe muscle
SCML4	0	0.292838	0.204	0.011	Immune Cluster 1
PITPNC1	1.04217e-35	0.292674	0.389	0.319	Endothelial/Smoothe muscle
2024-03-03	0	0.292598	0.443	0.293	Fibroblast
TMSB10	6.70838e-14	0.292401	0.389	0.266	Neutrophil
AKAP10	0	0.292329	0.492	0.24	Immune Cluster 2
CD200R1	0	0.292139	0.257	0.011	Immune Cluster 2
PCED1B	0	0.291937	0.451	0.195	Adipocyte
RPL11	1	0.291887	0.374	0.338	Mast cell
AASS	0	0.291581	0.47	0.252	Adipocyte
CLEC7A	0	0.29131	0.239	0.033	Immune Cluster 1
IL1R1	2.18501e-56	0.29128	0.3	0.111	Neutrophil
TTYH3	0	0.291216	0.275	0.035	Immune Cluster 2
CLDN10	0	0.291139	0.184	0.009	Endothelial/Smoothe muscle
ZFP36L1	1.34513e-33	0.291089	0.637	0.437	Neutrophil
AGTPBP1	0	0.290946	0.438	0.167	Immune Cluster 2
FCGR2A	0	0.290587	0.312	0.056	Immune Cluster 2
B3GALT5	0	0.290553	0.214	0.002	Neutrophil
KCNAB2	0	0.2905	0.269	0.046	Immune Cluster 1
MEIS2	7.18511e-34	0.290361	0.331	0.16	Neutrophil
AC105450.1	0	0.290075	0.113	0.004	Endothelial/Smoothe muscle
MYH9	0	0.289822	0.406	0.173	Immune Cluster 1
FBLN2	0	0.289633	0.441	0.226	Fibroblast
POSTN	0	0.289364	0.109	0.005	Endothelial/Smoothe muscle
NCKAP5	0	0.289306	0.289	0.122	Fibroblast
ST8SIA4	0	0.289209	0.3	0.085	Immune Cluster 2
RCN3	0	0.289184	0.309	0.053	Immune Cluster 2
CAP2	0	0.289173	0.299	0.05	Adipocyte
LAMA3	0	0.289108	0.262	0.051	Endothelial/Smoothe muscle
KLRK1	0	0.288829	0.185	0.022	Immune Cluster 1
TLE1	4.22328e-232	0.28881	0.424	0.231	Endothelial/Smoothe muscle
CHSY1	0	0.288456	0.347	0.147	Immune Cluster 2
FAM49A	0	0.288414	0.348	0.108	Immune Cluster 2
RBM47	0	0.288254	0.401	0.175	Immune Cluster 1
MAFB	0	0.288028	0.297	0.048	Immune Cluster 2
EYA2	0	0.288022	0.619	0.438	Fibroblast
TGFBR2	6.29889e-136	0.287861	0.609	0.47	Endothelial/Smoothe muscle
IFI44L	0	0.287775	0.258	0.049	Endothelial/Smoothe muscle
ETNK1	0	0.287548	0.535	0.302	Immune Cluster 2
CREM	0	0.287493	0.286	0.13	Immune Cluster 2
ZNF704	0	0.287454	0.586	0.349	Adipocyte
PCNX1	0	0.287374	0.571	0.421	Immune Cluster 1
APOLD1	8.19164e-159	0.287066	0.226	0.105	Endothelial/Smoothe muscle
CDC42BPA	2.04279e-160	0.287003	0.696	0.561	Endothelial/Smoothe muscle
CERS6	0	0.286282	0.406	0.168	Immune Cluster 2
SERPING1	0	0.285793	0.442	0.256	Fibroblast
NDST2	2.19685e-110	0.285606	0.234	0.038	Mast cell
PICALM	0	0.285587	0.789	0.612	Immune Cluster 2
CTIF	0	0.285577	0.487	0.264	Adipocyte
MACROD2	0	0.285344	0.481	0.259	Adipocyte
SAMHD1	0	0.285253	0.462	0.215	Immune Cluster 2
CD84	0	0.285142	0.291	0.025	Immune Cluster 2
AC097459.1	0	0.285059	0.214	0.017	Endothelial/Smoothe muscle
PTPRE	0	0.284868	0.284	0.089	Immune Cluster 1
ALS2	3.83142e-27	0.284841	0.354	0.174	Mast cell
NIBAN1	0	0.284708	0.344	0.179	Immune Cluster 1
FRY	0	0.284525	0.396	0.201	Immune Cluster 2
CAB39	0	0.284479	0.462	0.223	Immune Cluster 2
CASP8	0	0.284437	0.302	0.088	Immune Cluster 1
S100A10	0	0.284394	0.481	0.311	Fibroblast
PICALM	0	0.2843	0.721	0.616	Immune Cluster 1
ICA1	0	0.284244	0.278	0.027	Immune Cluster 2
RASA2	0	0.28418	0.488	0.317	Immune Cluster 1
PPP1R9A	4.13533e-61	0.283963	0.346	0.131	Neutrophil
TACC2	0	0.283941	0.402	0.165	Adipocyte
MMP16	0	0.283924	0.397	0.204	Fibroblast
ABCB1	0	0.283864	0.204	0.059	Endothelial/Smoothe muscle
RPL10	8.6365e-122	0.283691	0.472	0.38	Immune Cluster 1
APBB2	1.25089e-163	0.283677	0.726	0.57	Endothelial/Smoothe muscle
TYMP	0	0.283609	0.266	0.089	Immune Cluster 1
AC119396.1	0	0.283569	0.254	0.041	Immune Cluster 1
MAGI3	0	0.283553	0.537	0.358	Fibroblast
DKK2	0	0.283505	0.292	0.157	Fibroblast
MAP4K3-DT	0	0.28349	0.435	0.194	Adipocyte
MT-ND5	2.92027e-137	0.283036	0.385	0.239	Endothelial/Smoothe muscle
CD163	0	0.282944	0.285	0.113	Immune Cluster 1
TPT1	0.130998	0.282915	0.459	0.4	Mast cell
SND1	0	0.2828	0.518	0.286	Immune Cluster 2
ATP9A	0	0.282754	0.425	0.166	Adipocyte
GNAQ	6.1574e-166	0.282489	0.708	0.564	Endothelial/Smoothe muscle
TTC39C	0	0.282327	0.462	0.21	Adipocyte
LDLR	0	0.282056	0.178	0.038	Adipocyte
CCDC88A	0	0.281738	0.575	0.334	Immune Cluster 2
MCTP1	0	0.281717	0.375	0.174	Immune Cluster 1
SUSD6	0	0.281715	0.368	0.157	Immune Cluster 2
C9orf72	0	0.281422	0.331	0.098	Immune Cluster 2
FNBP1	0	0.281201	0.572	0.386	Immune Cluster 1
EIF1B-AS1	5.66024e-191	0.281111	0.347	0.183	Endothelial/Smoothe muscle
ADIPOQ-AS1	0	0.281076	0.244	0.019	Adipocyte
SPATS2L	0	0.280784	0.556	0.352	Immune Cluster 2
MS4A4A	1.42273e-66	0.280643	0.347	0.101	Mast cell
RAB31	0	0.280581	0.32	0.153	Immune Cluster 1
ITGB1	0	0.280532	0.546	0.33	Adipocyte
FTH1	0.000134437	0.280466	0.504	0.418	Neutrophil
TESPA1	0	0.280377	0.228	0.015	Mast cell
MAP2	0	0.280261	0.237	0.027	Endothelial/Smoothe muscle
TTN	4.72887e-36	0.280174	0.521	0.264	Mast cell
GIMAP7	0	0.280125	0.249	0.026	Immune Cluster 1
SMC5-AS1	0	0.280091	0.229	0.055	Immune Cluster 2
FABP4	2.56205e-29	0.280039	0.399	0.32	Endothelial/Smoothe muscle
CHSY3	0	0.279985	0.415	0.259	Fibroblast
ACO1	0	0.279947	0.385	0.133	Adipocyte
DENND4C	0	0.279783	0.657	0.474	Immune Cluster 2
TYROBP	0	0.279743	0.224	0.046	Immune Cluster 1
PPP2R5A	0	0.279691	0.401	0.161	Adipocyte
TPK1	0	0.279478	0.434	0.215	Immune Cluster 2
PFKFB3	0	0.279392	0.43	0.212	Immune Cluster 2
DOCK5	1.64727e-273	0.279026	0.404	0.263	Immune Cluster 1
ANXA2	0	0.278948	0.594	0.417	Fibroblast
STK39	1.75565e-12	0.278544	0.624	0.521	Neutrophil
AC104827.1	0	0.278519	0.351	0.114	Adipocyte
COMMD10	0	0.278466	0.623	0.427	Immune Cluster 2
CD2	0	0.278444	0.198	0.007	Immune Cluster 1
ANK3	3.72291e-144	0.27836	0.246	0.158	Immune Cluster 1
NID1	0	0.278198	0.554	0.357	Fibroblast
CTTNBP2	5.36362e-53	0.27783	0.325	0.107	Mast cell
BLNK	0	0.277823	0.266	0.016	Immune Cluster 2
PTPN13	0	0.277804	0.59	0.394	Fibroblast
CYFIP2	0	0.277736	0.252	0.034	Immune Cluster 1
HCLS1	0	0.277551	0.326	0.076	Immune Cluster 2
FER	0	0.277511	0.763	0.638	Fibroblast
CCL5	0	0.277316	0.142	0.014	Immune Cluster 1
ARSB	0	0.277182	0.309	0.07	Immune Cluster 2
KCTD8	0	0.277065	0.469	0.331	Fibroblast
HOMER2	8.56925e-132	0.276998	0.244	0.046	Neutrophil
SMIM3	0	0.276974	0.297	0.052	Adipocyte
FXYD3	0	0.276651	0.156	0.002	Neutrophil
AL355612.1	9.28149e-08	0.276345	0.263	0.154	Mast cell
CASC15	0	0.2762	0.335	0.176	Fibroblast
RPL7A	0.00264381	0.276133	0.319	0.239	Mast cell
RTN1	7.54899e-283	0.276116	0.246	0.124	Immune Cluster 1
AC087854.1	0	0.275972	0.451	0.263	Immune Cluster 2
AOAH	0	0.275972	0.423	0.143	Immune Cluster 2
RPL11	1.5852e-180	0.275789	0.445	0.327	Immune Cluster 1
RPL19	0.00257744	0.27576	0.335	0.254	Mast cell
PAG1	0	0.275715	0.282	0.079	Immune Cluster 2
USP3	0	0.27549	0.516	0.347	Immune Cluster 1
TP63	0	0.275448	0.22	0.024	Adipocyte
MPZL2	0	0.275401	0.211	0.006	Endothelial/Smoothe muscle
SLAMF6	0	0.275356	0.198	0.008	Immune Cluster 1
H3F3A	0	0.275317	0.449	0.29	Immune Cluster 1
FRY	4.69359e-232	0.275174	0.403	0.208	Endothelial/Smoothe muscle
ELN	0	0.275127	0.496	0.324	Fibroblast
VAV3	3.40382e-44	0.275034	0.356	0.133	Mast cell
HEBP2	0	0.275017	0.329	0.071	Adipocyte
NAIP	0	0.275001	0.38	0.136	Immune Cluster 2
TG	0	0.274958	0.263	0.043	Immune Cluster 1
RNF213	0	0.274915	0.606	0.372	Immune Cluster 2
AC023590.1	0	0.274915	0.224	0.033	Endothelial/Smoothe muscle
SYT1	5.88568e-101	0.274675	0.139	0.061	Endothelial/Smoothe muscle
FNDC3B	0	0.274623	0.831	0.719	Adipocyte
FCGR2B	0	0.274548	0.273	0.018	Immune Cluster 2
NTRK2	0	0.274526	0.692	0.512	Adipocyte
FCGR3A	0	0.274225	0.169	0.024	Immune Cluster 1
ASAH1	3.59259e-35	0.274183	0.354	0.15	Mast cell
DHRS3	0	0.274103	0.608	0.358	Adipocyte
WDR26	0	0.27391	0.48	0.241	Immune Cluster 2
PTMA	8.89019e-120	0.273889	0.407	0.265	Endothelial/Smoothe muscle
PATJ	6.6855e-35	0.273474	0.356	0.178	Neutrophil
SIPA1L1	8.28072e-171	0.273462	0.466	0.327	Immune Cluster 2
HULC	0	0.273424	0.318	0.102	Adipocyte
DKK2	1.01142e-92	0.273418	0.359	0.235	Endothelial/Smoothe muscle
PPM1L	0	0.273407	0.386	0.153	Adipocyte
MDFIC	0	0.273394	0.589	0.364	Adipocyte
FAT4	0	0.273344	0.451	0.247	Fibroblast
EXT1	6.03241e-44	0.273312	0.748	0.703	Endothelial/Smoothe muscle
LINC00511	0	0.273207	0.194	0.014	Neutrophil
RNF111	0	0.273202	0.59	0.385	Adipocyte
SERPINB1	1.12197e-15	0.273139	0.238	0.13	Neutrophil
BAG1	9.2075e-133	0.273088	0.217	0.037	Neutrophil
HACD2	0	0.272977	0.304	0.08	Adipocyte
RB1	0	0.27296	0.633	0.425	Immune Cluster 2
KIAA0408	0	0.272805	0.27	0.038	Adipocyte
SLC43A2	0	0.272797	0.292	0.051	Immune Cluster 2
SLC66A1L	0	0.272667	0.301	0.055	Adipocyte
SPOCK1	0	0.272667	0.318	0.132	Fibroblast
ATP8B1	5.12306e-107	0.272112	0.457	0.317	Endothelial/Smoothe muscle
AP003025.2	1.89585e-241	0.272031	0.192	0.013	Mast cell
RPL3	4.6512e-186	0.271869	0.391	0.273	Immune Cluster 1
ATP8B4	5.5127e-45	0.271515	0.352	0.128	Mast cell
TTC7B	1.39022e-30	0.271354	0.356	0.162	Mast cell
PCAT1	0	0.27103	0.217	0.055	Endothelial/Smoothe muscle
DMXL2	9.81091e-240	0.270872	0.338	0.213	Immune Cluster 1
SNX13	0	0.270617	0.54	0.306	Immune Cluster 2
DNAJC5	0	0.270549	0.358	0.11	Immune Cluster 2
STK3	0	0.270527	0.766	0.652	Fibroblast
C1QB	0	0.270344	0.253	0.032	Immune Cluster 2
CLTC	0	0.270215	0.515	0.281	Immune Cluster 2
THRB	0	0.270045	0.636	0.423	Adipocyte
RPL39	5.75214e-188	0.269954	0.344	0.229	Immune Cluster 1
ARHGAP4	0	0.26973	0.303	0.044	Immune Cluster 2
APOBEC3A	3.23809e-139	0.269717	0.179	0.025	Neutrophil
SELL	0	0.269618	0.227	0.033	Immune Cluster 1
MSMB	0	0.269482	0.119	0	Neutrophil
SLTM	0	0.269449	0.546	0.321	Adipocyte
MPP7	0	0.269023	0.265	0.079	Immune Cluster 1
ANKRD44	0	0.268964	0.548	0.262	Immune Cluster 2
JAM2	0	0.268891	0.288	0.079	Endothelial/Smoothe muscle
SNED1	7.81526e-234	0.268785	0.452	0.362	Fibroblast
LNX1	0	0.268703	0.16	0.03	Endothelial/Smoothe muscle
CNTN1	0	0.268532	0.268	0.105	Fibroblast
AL445426.1	0	0.268452	0.406	0.21	Fibroblast
COL5A1	0	0.268408	0.442	0.216	Fibroblast
TAOK3	0	0.268393	0.625	0.398	Immune Cluster 2
MIR193BHG	0	0.268132	0.303	0.055	Adipocyte
C1orf21	0	0.268075	0.43	0.222	Fibroblast
RPS28	1.22629e-176	0.267982	0.385	0.268	Immune Cluster 1
NTRK3	0	0.267848	0.274	0.089	Fibroblast
AXL	0	0.267847	0.407	0.185	Fibroblast
FGD3	0	0.267719	0.275	0.044	Immune Cluster 1
AC079298.3	0	0.26771	0.331	0.189	Fibroblast
FBLIM1	0	0.267673	0.221	0.019	Endothelial/Smoothe muscle
SELENOW	0	0.267662	0.315	0.111	Endothelial/Smoothe muscle
ITGAX	0	0.26756	0.227	0.031	Immune Cluster 1
ARMC2	0	0.267457	0.341	0.15	Immune Cluster 2
CHL1	0	0.267438	0.4	0.247	Fibroblast
RPL28	2.42344e-200	0.267315	0.319	0.202	Immune Cluster 1
NNMT	0	0.267185	0.417	0.253	Fibroblast
HLA-A	1.91195e-35	0.267079	0.453	0.25	Neutrophil
PACS1	1.90292e-261	0.266692	0.525	0.386	Immune Cluster 1
RPL41	1	0.266647	0.519	0.471	Mast cell
PIK3CD	0	0.266434	0.287	0.064	Immune Cluster 1
C3	0	0.266338	0.369	0.237	Fibroblast
VOPP1	0	0.266069	0.367	0.156	Immune Cluster 2
PELI1	0	0.266063	0.344	0.165	Immune Cluster 1
GLIS3	0	0.266004	0.434	0.237	Immune Cluster 2
EMP1	6.07804e-25	0.266	0.426	0.368	Immune Cluster 2
ACTR3	0	0.265989	0.425	0.219	Immune Cluster 1
RPS29	5.03083e-168	0.265886	0.37	0.258	Immune Cluster 1
RPS6KA2	0	0.265795	0.352	0.15	Immune Cluster 2
PARD3	0	0.265707	0.733	0.561	Fibroblast
NLRP1	0	0.265687	0.342	0.129	Immune Cluster 1
FLI1	1.22289e-26	0.265654	0.38	0.184	Mast cell
RPS14	8.87333e-138	0.265642	0.388	0.287	Immune Cluster 1
GNAS	9.97116e-171	0.265499	0.517	0.345	Endothelial/Smoothe muscle
KCNQ1OT1	2.75456e-05	0.265459	0.483	0.384	Mast cell
AF117829.1	0	0.265231	0.52	0.36	Fibroblast
UBE2E2	0	0.26522	0.764	0.597	Immune Cluster 2
C14orf39	0	0.265121	0.35	0.141	Adipocyte
SLC36A1	1.36178e-46	0.265108	0.281	0.091	Mast cell
MYO1D	1.30797e-24	0.264774	0.37	0.185	Mast cell
ARHGAP26	7.46352e-169	0.264688	0.603	0.466	Immune Cluster 2
PALM2-AKAP2	6.02207e-180	0.264619	0.4	0.216	Endothelial/Smoothe muscle
ARHGEF18	0	0.264616	0.295	0.1	Immune Cluster 1
RNASET2	0	0.2646	0.332	0.086	Immune Cluster 2
CLEC1A	0	0.264484	0.184	0.008	Endothelial/Smoothe muscle
HADH	0	0.264469	0.312	0.078	Adipocyte
CMIP	1.73318e-186	0.264341	0.484	0.302	Endothelial/Smoothe muscle
CPB2-AS1	0	0.264259	0.248	0.05	Immune Cluster 1
FAM160A1	6.61505e-254	0.263973	0.201	0.019	Neutrophil
MYOM1	0	0.26392	0.325	0.105	Adipocyte
FAM171A1	0	0.263869	0.384	0.172	Fibroblast
CMIP	3.46588e-302	0.263856	0.451	0.295	Immune Cluster 1
PPP1R13B	0	0.263841	0.268	0.061	Endothelial/Smoothe muscle
VPS37B	0.00188708	0.26376	0.156	0.091	Mast cell
HCK	0	0.263707	0.269	0.084	Immune Cluster 1
ALDH1L1	0	0.263536	0.254	0.018	Adipocyte
TMEM241	0	0.263531	0.418	0.214	Adipocyte
VPS8	0	0.263478	0.524	0.298	Immune Cluster 2
ZNF423	0	0.263421	0.433	0.238	Fibroblast
ENPP6	0	0.263205	0.339	0.125	Fibroblast
SEPTIN6	0	0.263171	0.284	0.083	Immune Cluster 1
LPAR6	0	0.263163	0.399	0.175	Immune Cluster 2
PABPC1	0	0.263003	0.45	0.292	Immune Cluster 1
PHTF2	0	0.262909	0.442	0.213	Immune Cluster 2
KLHL13	0	0.262804	0.334	0.158	Fibroblast
MAML2	0	0.262757	0.827	0.653	Immune Cluster 2
TNFRSF1B	0	0.262756	0.337	0.109	Immune Cluster 2
RPS12	7.14802e-112	0.262685	0.405	0.316	Immune Cluster 1
PC	0	0.262662	0.254	0.032	Adipocyte
ARPC2	0	0.262591	0.41	0.211	Immune Cluster 1
FGFR2	0	0.262548	0.281	0.067	Adipocyte
SH3RF2	0	0.262528	0.283	0.042	Adipocyte
CD226	0	0.262475	0.205	0.031	Immune Cluster 1
TRAK1	0	0.262418	0.468	0.256	Immune Cluster 2
ARHGEF10L	0	0.262356	0.425	0.199	Immune Cluster 2
RGS3	0	0.262167	0.256	0.031	Endothelial/Smoothe muscle
NT5E	0	0.262136	0.355	0.136	Fibroblast
ID1	0	0.261881	0.216	0.048	Endothelial/Smoothe muscle
SSH1	7.49387e-37	0.261555	0.221	0.156	Endothelial/Smoothe muscle
SLC7A6OS	0	0.261455	0.319	0.116	Adipocyte
PRAG1	3.9904e-146	0.261305	0.216	0.026	Mast cell
ABCA5	0	0.261236	0.495	0.243	Adipocyte
PTPN14	0	0.261101	0.409	0.164	Adipocyte
BCKDHB	0	0.261054	0.449	0.224	Adipocyte
ADGRE2	6.7147e-107	0.260937	0.244	0.042	Mast cell
TLR2	0	0.260785	0.298	0.084	Immune Cluster 2
DPYSL2	0	0.260605	0.478	0.282	Fibroblast
BMPR1A	4.06505e-13	0.260595	0.564	0.412	Mast cell
RPL41	3.59931e-103	0.260588	0.54	0.464	Immune Cluster 1
MDGA2	0	0.260471	0.226	0.095	Fibroblast
RPS18	1.25468e-133	0.260095	0.429	0.328	Immune Cluster 1
S100A11	0.0347424	0.259939	0.389	0.319	Neutrophil
AC008014.1	0	0.259704	0.445	0.261	Adipocyte
MAP2K6	0	0.259607	0.342	0.127	Adipocyte
RUNX1	6.80651e-13	0.259573	0.461	0.301	Mast cell
RPS9	4.13472e-275	0.259475	0.394	0.248	Immune Cluster 1
PRICKLE1	0	0.25929	0.379	0.237	Fibroblast
RAPGEF4	4.4828e-164	0.258936	0.257	0.125	Endothelial/Smoothe muscle
BOC	0	0.258795	0.335	0.166	Fibroblast
AC023051.1	0	0.258793	0.249	0.086	Endothelial/Smoothe muscle
TANK	0	0.258739	0.567	0.334	Adipocyte
WDR93	0	0.258612	0.233	0.02	Adipocyte
WNK1	2.58109e-96	0.258551	0.557	0.442	Endothelial/Smoothe muscle
INPP4A	0	0.258543	0.39	0.153	Immune Cluster 2
DENND3	0	0.258485	0.285	0.06	Immune Cluster 2
ANXA4	0	0.25848	0.556	0.361	Immune Cluster 2
ETV5	0	0.258221	0.241	0.029	Immune Cluster 2
CD22	0	0.258133	0.21	0.005	Mast cell
LINC02147	3.34141e-08	0.25813	0.149	0.119	Endothelial/Smoothe muscle
PART1	0	0.258099	0.198	0.007	Immune Cluster 2
ST8SIA6	3.43914e-60	0.258097	0.212	0.048	Mast cell
TRIM24	9.36354e-38	0.257921	0.285	0.104	Mast cell
FNBP1L	0	0.257919	0.273	0.084	Endothelial/Smoothe muscle
ARHGEF28	0	0.257758	0.269	0.075	Endothelial/Smoothe muscle
GZMA	0	0.257675	0.142	0.009	Immune Cluster 1
NRIP1	0	0.257553	0.541	0.34	Adipocyte
AFF2	1.12838e-229	0.257343	0.192	0.014	Mast cell
ARHGAP24	8.70688e-276	0.257198	0.873	0.741	Immune Cluster 2
NOVA1	0	0.257067	0.412	0.234	Fibroblast
ARHGAP30	0	0.257061	0.261	0.038	Immune Cluster 1
CCDC200	0	0.256976	0.298	0.074	Immune Cluster 2
PDCD4	1.61171e-162	0.256944	0.433	0.269	Endothelial/Smoothe muscle
NCKAP1L	0	0.256747	0.287	0.06	Immune Cluster 1
ANGPTL4	0	0.2567	0.281	0.082	Adipocyte
FGF7	0	0.25669	0.441	0.294	Fibroblast
SP100	1.76093e-303	0.256546	0.55	0.398	Immune Cluster 1
MEIS2	1.74707e-180	0.256509	0.305	0.154	Endothelial/Smoothe muscle
ATP2A3	0	0.256491	0.208	0.026	Endothelial/Smoothe muscle
GNA13	0	0.256426	0.3	0.123	Immune Cluster 2
EGR1	1.51377e-39	0.256407	0.471	0.244	Neutrophil
AP000331.1	0	0.256334	0.303	0.08	Adipocyte
SNX29	2.13377e-11	0.256303	0.545	0.406	Mast cell
ERG	7.2741e-71	0.256296	0.273	0.066	Mast cell
AC002072.1	0	0.256224	0.185	0.068	Fibroblast
RHBDF2	0	0.256066	0.26	0.027	Immune Cluster 2
WNK2	0	0.255974	0.201	0.005	Neutrophil
IFNG-AS1	0	0.255876	0.127	0.037	Immune Cluster 1
EGFR	0	0.255851	0.615	0.445	Fibroblast
TIMP2	0	0.25572	0.516	0.353	Fibroblast
GRAMD1B	0	0.255684	0.24	0.025	Immune Cluster 2
PTK2	4.42705e-144	0.255482	0.743	0.623	Endothelial/Smoothe muscle
CELF1	0	0.255329	0.616	0.404	Immune Cluster 2
SPAG17	0	0.255177	0.318	0.15	Fibroblast
AC007529.2	0	0.255036	0.291	0.093	Adipocyte
FERMT2	0	0.254684	0.543	0.317	Adipocyte
FOXN2	0	0.254397	0.329	0.14	Immune Cluster 1
MTSS1	0	0.254388	0.418	0.243	Immune Cluster 1
HSDL2	0	0.254319	0.441	0.2	Adipocyte
GLI2	0	0.254312	0.319	0.108	Fibroblast
NAALADL2	0	0.253949	0.792	0.685	Fibroblast
CENPP	7.74809e-277	0.253848	0.49	0.317	Immune Cluster 2
RIN3	7.79247e-25	0.253827	0.313	0.144	Mast cell
RPL8	1	0.253682	0.251	0.198	Mast cell
CAMK2D	0	0.253627	0.654	0.463	Adipocyte
SWAP70	1.02949e-139	0.253544	0.405	0.254	Endothelial/Smoothe muscle
SH3RF3	1.92705e-207	0.253472	0.454	0.307	Immune Cluster 2
NAV1	4.18041e-15	0.253451	0.489	0.325	Mast cell
TENM4	0	0.253356	0.397	0.21	Fibroblast
ERBB4	6.47438e-83	0.253302	0.218	0.051	Neutrophil
PLXDC2	3.1355e-128	0.253152	0.744	0.617	Endothelial/Smoothe muscle
RAB44	0	0.253074	0.208	0.003	Mast cell
ATP2B1	0	0.253068	0.501	0.296	Immune Cluster 2
MS4A6A	0	0.252898	0.245	0.096	Immune Cluster 1
WIPF1	0	0.252764	0.532	0.303	Immune Cluster 2
UBE2E2	0	0.252557	0.771	0.583	Adipocyte
CALCRL	0	0.252483	0.415	0.242	Adipocyte
ZNF521	0	0.252336	0.618	0.438	Fibroblast
CAMK1D	0	0.252288	0.706	0.505	Immune Cluster 2
ARPC1B	0	0.252214	0.321	0.137	Immune Cluster 1
PLCB1	0	0.252123	0.634	0.493	Fibroblast
ZNRF1	1.86676e-40	0.251948	0.289	0.102	Mast cell
STEAP4	8.11691e-87	0.251824	0.253	0.064	Neutrophil
APPL2	0	0.251762	0.474	0.261	Immune Cluster 2
PIK3R1	0	0.251727	0.621	0.514	Fibroblast
BIRC3	0	0.251724	0.216	0.048	Immune Cluster 1
SFRP2	0	0.251688	0.384	0.278	Fibroblast
GLIS1	0	0.251686	0.263	0.028	Adipocyte
MAPK10	7.72182e-21	0.251671	0.756	0.622	Neutrophil
CADPS2	4.22806e-135	0.251643	0.534	0.374	Endothelial/Smoothe muscle
GAS2L3	0	0.251502	0.228	0.017	Immune Cluster 2
RAP1B	9.86764e-260	0.251372	0.597	0.466	Immune Cluster 1
AKAP13	5.74426e-08	0.251259	0.808	0.711	Mast cell
NCOA3	0	0.251228	0.543	0.325	Immune Cluster 2
PLAC9	0	0.251086	0.397	0.209	Fibroblast
ACSL4	2.52026e-14	0.25098	0.374	0.229	Mast cell
RBMS3	1.96083e-165	0.250826	0.982	0.929	Endothelial/Smoothe muscle
ADA2	0	0.250784	0.236	0.029	Immune Cluster 1
ENTPD1	0	0.250778	0.261	0.091	Immune Cluster 1
MMRN2	0	0.250515	0.227	0.016	Endothelial/Smoothe muscle
AC083855.2	0	0.250277	0.248	0.057	Immune Cluster 2
MBP	1.62794e-21	0.250217	0.501	0.299	Mast cell
UBAC2	0	0.250165	0.461	0.288	Immune Cluster 1
NCK2	0	0.250122	0.293	0.127	Immune Cluster 1
LINC01133	0	0.250063	0.296	0.092	Fibroblast
GAS6	2.4885e-242	0.249963	0.308	0.139	Endothelial/Smoothe muscle
AC002546.1	0	0.249774	0.235	0.033	Adipocyte
HIPK2	0	0.249658	0.377	0.224	Immune Cluster 1
GTF2I	0	0.249608	0.621	0.397	Adipocyte
XYLT1	0	0.249583	0.39	0.235	Immune Cluster 1
CMTM7	0	0.249546	0.336	0.117	Immune Cluster 2
NIBAN1	1.25461e-28	0.249417	0.362	0.194	Neutrophil
ADAMTS9-AS2	3.32512e-296	0.249351	0.574	0.434	Adipocyte
AC023509.6	0	0.249163	0.467	0.273	Adipocyte
TRPC1	0	0.249044	0.461	0.266	Fibroblast
IL1RN	0	0.248857	0.139	0.005	Neutrophil
FMN1	0	0.248661	0.258	0.123	Immune Cluster 1
ABHD15-AS1	0	0.248561	0.452	0.256	Adipocyte
CDC14A	1.86518e-156	0.248487	0.353	0.25	Immune Cluster 1
SYNE3	0	0.248334	0.396	0.171	Adipocyte
USP54	0	0.248174	0.475	0.293	Fibroblast
SPRY4-AS1	0	0.248095	0.23	0.032	Adipocyte
XKR6	0	0.248007	0.309	0.112	Immune Cluster 2
PTPN22	0	0.247955	0.198	0.025	Immune Cluster 1
AC211433.1	0	0.247419	0.381	0.165	Adipocyte
APP	0	0.247395	0.589	0.403	Fibroblast
RPL30	0.116922	0.247234	0.386	0.32	Mast cell
PLAT	0	0.247167	0.362	0.18	Fibroblast
STK38	0	0.247117	0.502	0.342	Immune Cluster 1
RPS24	2.73917e-159	0.247108	0.394	0.281	Immune Cluster 1
KLF7	1.49691e-126	0.246977	0.427	0.282	Endothelial/Smoothe muscle
TRIM14	0	0.246961	0.275	0.049	Immune Cluster 2
PRELID2	3.53806e-128	0.246918	0.425	0.276	Endothelial/Smoothe muscle
HIPK2	0	0.246786	0.43	0.206	Adipocyte
CNST	3.71384e-21	0.246679	0.309	0.15	Mast cell
THRB	0	0.246675	0.632	0.438	Immune Cluster 2
TANC1	5.50901e-39	0.246652	0.278	0.116	Neutrophil
AHI1	0	0.246621	0.606	0.447	Fibroblast
EVL	0	0.2466	0.35	0.178	Immune Cluster 1
CPAMD8	0	0.246575	0.204	0.052	Adipocyte
MAP2K1	0	0.246325	0.33	0.174	Immune Cluster 1
SLC44A5	0	0.246224	0.163	0.012	Endothelial/Smoothe muscle
INSYN2B	0	0.246197	0.244	0.039	Immune Cluster 2
MED13L	0	0.246195	0.877	0.757	Immune Cluster 2
NHSL1	0	0.246181	0.439	0.273	Fibroblast
PRMT2	0	0.246142	0.448	0.284	Immune Cluster 1
USP4	0	0.245943	0.329	0.15	Immune Cluster 2
CHKA	0	0.245928	0.307	0.128	Immune Cluster 2
FRMD3	0	0.245871	0.234	0.056	Immune Cluster 2
GNAI1	0	0.245834	0.273	0.056	Adipocyte
CSF3R	1.32759e-49	0.24581	0.353	0.147	Neutrophil
ICA1	0	0.245787	0.241	0.039	Endothelial/Smoothe muscle
IFI16	0	0.245755	0.464	0.285	Immune Cluster 1
AC093801.1	0	0.245752	0.156	0.007	Endothelial/Smoothe muscle
PARVB	0	0.245741	0.322	0.132	Immune Cluster 2
IFNAR2	0	0.245672	0.336	0.15	Immune Cluster 1
NAMPT	8.23087e-68	0.245649	0.577	0.277	Neutrophil
GPSM2	0	0.24546	0.413	0.22	Fibroblast
ARHGAP15	4.73414e-46	0.245327	0.547	0.293	Neutrophil
GAS7	6.49969e-18	0.245207	0.76	0.563	Mast cell
CMTM8	0	0.245176	0.209	0.025	Endothelial/Smoothe muscle
NECTIN3	0	0.245111	0.408	0.218	Fibroblast
MTHFD1L	0	0.245092	0.324	0.174	Fibroblast
GFPT2	0	0.244881	0.288	0.113	Fibroblast
RCAN2	0	0.244861	0.301	0.131	Fibroblast
FBXW7	1.89143e-262	0.244844	0.498	0.35	Immune Cluster 1
EMC3	0	0.244804	0.42	0.207	Adipocyte
STARD9	0	0.244796	0.382	0.177	Fibroblast
GPCPD1	0	0.244779	0.451	0.295	Immune Cluster 1
CSF2RA	0	0.244764	0.277	0.055	Immune Cluster 2
RPL28	0.00300498	0.244739	0.293	0.213	Mast cell
LINC02391	0	0.244562	0.237	0.038	Adipocyte
ZNF609	2.56392e-299	0.244483	0.658	0.476	Immune Cluster 2
CXCR4	0	0.244438	0.201	0.016	Immune Cluster 1
SORBS2	6.52506e-167	0.244045	0.342	0.184	Endothelial/Smoothe muscle
ZNF608	0	0.243938	0.269	0.058	Adipocyte
NRIP1	0	0.243734	0.556	0.352	Immune Cluster 2
ZBTB46	0	0.243675	0.237	0.054	Endothelial/Smoothe muscle
PPFIBP1	0	0.243279	0.426	0.207	Fibroblast
CHD7	9.62241e-59	0.243206	0.23	0.057	Mast cell
TRPM2	0	0.24318	0.231	0.017	Immune Cluster 2
POU6F2	0	0.242829	0.217	0.03	Adipocyte
TBC1D22A	7.42921e-225	0.24277	0.571	0.447	Immune Cluster 1
AAK1	2.52706e-254	0.242769	0.527	0.387	Immune Cluster 1
ARHGAP29	0	0.242723	0.5	0.322	Fibroblast
OGN	0	0.242611	0.385	0.227	Fibroblast
PLAC8	0	0.242602	0.188	0.012	Immune Cluster 1
RAPGEF1	4.98636e-162	0.24254	0.377	0.217	Endothelial/Smoothe muscle
MT-ND6	3.9637e-43	0.242529	0.308	0.129	Neutrophil
ECHDC1	0	0.24247	0.449	0.263	Adipocyte
MT-ND6	0	0.242415	0.288	0.113	Immune Cluster 1
[truncated: 2,890 more rows]

## Sheet: Table S3
gene	p_val_adj	avg_logFC	Percentage of the Cluster	Percentage of the Rest	cluster
HBB	0	2.0017	0.784	0.141	TED
MT-ND3	0	1.50058	0.641	0.241	TED
FKBP5	0	1.22049	0.956	0.683	TED
MT-ND1	0	1.19162	0.628	0.309	TED
MT-ND4	0	1.1815	0.639	0.323	TED
MT-ATP6	0	1.18126	0.682	0.47	TED
IGFBP6	0	1.13539	0.925	0.397	Ctrl
MT-CO1	0	1.13138	0.71	0.479	TED
MT-CO2	0	1.09627	0.664	0.421	TED
MT-CO3	0	1.08853	0.711	0.536	TED
NAMPT	0	1.02475	0.572	0.081	TED
DCN	0	1.00103	0.993	0.774	Ctrl
PLCG2	0	0.93529	0.634	0.429	Ctrl
SRGN	0	0.913171	0.573	0.135	TED
LYZ	0	0.909735	0.341	0.062	TED
MT-CYB	0	0.906311	0.637	0.388	TED
MT-ND2	0	0.895009	0.584	0.279	TED
RIPOR2	0	0.889338	0.71	0.26	TED
NAV2	0	0.88627	0.692	0.318	Ctrl
UNC13C	0	0.834294	0.453	0.068	Ctrl
MT-ATP8	0	0.826736	0.442	0.071	TED
CFD	0	0.798352	0.94	0.719	Ctrl
ADAMTSL1	0	0.786291	0.593	0.251	Ctrl
ATP1B3	1.08713e-85	0.785947	0.248	0.139	TED
WWP1	0	0.77809	0.749	0.444	Ctrl
ABCA6	0	0.776495	0.764	0.367	Ctrl
HBA2	0	0.775771	0.504	0.03	TED
B2M	0	0.774912	0.846	0.708	TED
FOS	0	0.760892	0.603	0.131	TED
FTL	1.61156e-60	0.759987	0.5	0.388	Ctrl
TNXB	0	0.753081	0.706	0.233	Ctrl
PDE4D	0	0.742913	0.841	0.673	Ctrl
LINC00278	0	0.739023	0.397	0.013	Ctrl
ZBTB16	0	0.738772	0.681	0.356	TED
SMAP2	0	0.735836	0.739	0.389	TED
SELENOP	0	0.729121	0.593	0.22	Ctrl
ACSL1	0	0.723792	0.563	0.13	TED
LINC02511	0	0.716304	0.566	0.261	Ctrl
LGMN	0	0.714952	0.628	0.228	Ctrl
SSH2	0	0.709117	0.889	0.641	TED
ACACB	0	0.702918	0.458	0.204	TED
FSTL1	0	0.691921	0.817	0.393	Ctrl
IRAK3	0	0.682071	0.541	0.22	TED
VCAN	1.30236e-300	0.679985	0.365	0.136	TED
PDE3B	0	0.670209	0.604	0.213	TED
ME1	0	0.653094	0.607	0.28	Ctrl
TRIO	0	0.645607	0.848	0.629	Ctrl
RNASE1	4.32331e-244	0.639371	0.3	0.109	Ctrl
SCN9A	0	0.63797	0.575	0.199	Ctrl
AUTS2	0	0.635233	0.924	0.736	Ctrl
S100A6	0	0.631819	0.792	0.421	Ctrl
HLA-B	0	0.619356	0.57	0.223	TED
S100A9	0	0.613024	0.362	0.031	TED
ARHGAP15	0	0.611498	0.778	0.439	TED
ABCA9	0	0.611234	0.698	0.353	Ctrl
HLA-DRA	0	0.610998	0.341	0.09	TED
AOAH	0	0.599586	0.611	0.348	TED
ARHGAP26	0	0.596969	0.771	0.466	TED
CD74	0	0.583529	0.436	0.166	TED
PTPRC	0	0.580586	0.856	0.576	TED
PDGFC	0	0.580205	0.637	0.351	Ctrl
FOSB	0	0.577879	0.377	0.041	TED
TTN	0	0.572815	0.606	0.333	Ctrl
STK17B	0	0.572722	0.598	0.282	TED
SIPA1L1	0	0.563145	0.614	0.326	TED
LEPR	0	0.561907	0.891	0.683	Ctrl
MEGF9	0	0.557609	0.426	0.136	TED
FRMD4B	0	0.549882	0.754	0.457	Ctrl
CD163	7.01379e-82	0.548838	0.484	0.428	TED
AC079793.1	0	0.547376	0.476	0.208	TED
FBXL7	1.14861e-299	0.545797	0.579	0.365	Ctrl
PRKCB	0	0.545361	0.618	0.249	TED
SLC1A3	0	0.540372	0.37	0.102	TED
MAMDC2	0	0.532346	0.535	0.207	Ctrl
HRH1	0	0.527763	0.527	0.195	Ctrl
AC007319.1	0	0.524852	0.435	0.169	Ctrl
MTSS1	0	0.52327	0.764	0.545	Ctrl
RNF144B	0	0.518679	0.429	0.195	TED
ABCA9-AS1	0	0.516147	0.458	0.163	Ctrl
RNF150	0	0.516073	0.494	0.226	Ctrl
RAB31	3.81556e-172	0.515264	0.458	0.295	TED
XIST	0	0.515198	0.825	0.355	TED
PDGFD	0	0.513599	0.616	0.373	Ctrl
FGF13	0	0.512277	0.498	0.216	Ctrl
SLC8A1	6.61224e-288	0.512271	0.603	0.368	TED
HDAC9	2.01157e-296	0.512084	0.755	0.557	Ctrl
MT-ND5	0	0.511589	0.473	0.219	TED
BCL2	8.31125e-272	0.509097	0.516	0.283	TED
SORL1	0	0.50681	0.448	0.071	TED
ETS1	7.74948e-301	0.505996	0.347	0.12	TED
LRRK2	1.38415e-300	0.505915	0.482	0.253	TED
SMCHD1	0	0.498585	0.742	0.497	TED
CST3	2.3959e-206	0.497464	0.564	0.344	Ctrl
CCND3	0	0.495567	0.544	0.278	TED
COL1A2	0	0.493937	0.731	0.381	Ctrl
NR4A3	1.03365e-156	0.492948	0.099	0.006	TED
TXK	4.42785e-196	0.492382	0.334	0.159	TED
DNM1	0	0.489366	0.576	0.21	Ctrl
FLRT2	0	0.488113	0.531	0.272	Ctrl
CTSS	3.01794e-179	0.487877	0.453	0.282	TED
ELL2	1.39053e-252	0.487306	0.345	0.138	TED
ABHD15-AS1	0	0.48716	0.464	0.192	TED
FBN1	0	0.485909	0.855	0.574	Ctrl
IL7R	0	0.485726	0.213	0.026	TED
NOX4	2.77154e-247	0.485628	0.566	0.363	Ctrl
PPARG	1.37744e-299	0.483741	0.4	0.159	TED
LAMA2	0	0.480868	0.518	0.255	Ctrl
FCN1	0	0.478256	0.272	0.042	TED
STOX2	0	0.478205	0.342	0.065	Ctrl
DUSP1	0	0.476638	0.495	0.147	TED
SMURF2	0	0.47451	0.606	0.377	Ctrl
DAB2	0	0.471622	0.562	0.267	Ctrl
RNF149	0	0.468523	0.636	0.379	TED
USP15	5.07003e-267	0.466951	0.733	0.576	TED
COLEC12	0	0.465859	0.599	0.28	Ctrl
UTY	0	0.463886	0.355	0.013	Ctrl
AL162414.1	0	0.463395	0.38	0.116	Ctrl
S100A10	0	0.463033	0.547	0.249	Ctrl
C20orf194	0	0.462604	0.684	0.438	Ctrl
CHRM3	6.38734e-264	0.458188	0.522	0.315	Ctrl
LTBP4	0	0.456331	0.559	0.216	Ctrl
F13A1	0	0.446851	0.748	0.401	Ctrl
VIM	2.06632e-212	0.445492	0.785	0.613	Ctrl
SDK1	4.61749e-281	0.445384	0.426	0.202	Ctrl
SLC11A1	0	0.444979	0.295	0.059	TED
MCL1	0	0.44361	0.478	0.181	TED
PMP22	0	0.440848	0.57	0.232	Ctrl
DST	0	0.435254	0.784	0.532	Ctrl
NECAB1	0	0.435044	0.428	0.161	Ctrl
DPYD	2.54744e-220	0.433134	0.927	0.886	TED
CCDC141	0	0.432364	0.483	0.207	Ctrl
NEGR1	7.31234e-234	0.432262	0.562	0.365	Ctrl
CSF3R	0	0.429778	0.401	0.104	TED
PTHLH	0	0.429525	0.3	0.021	Ctrl
ADAP2	0	0.429312	0.49	0.194	Ctrl
MAN1A1	1.47054e-217	0.426782	0.703	0.523	Ctrl
ABCA10	6.81053e-214	0.426593	0.525	0.335	Ctrl
SORBS1	0	0.423786	0.354	0.119	TED
MAF	0	0.423257	0.51	0.194	Ctrl
VMP1	2.08797e-302	0.422173	0.699	0.505	TED
ZFAND5	0	0.42135	0.41	0.121	TED
ITSN1	1.05825e-254	0.42115	0.696	0.496	Ctrl
HLA-A	0	0.421137	0.477	0.222	TED
MARCO	0	0.418889	0.342	0.093	Ctrl
AKAP13	0	0.417651	0.904	0.829	TED
SLA	0	0.416202	0.458	0.147	TED
NR4A1	0	0.414352	0.276	0.02	TED
STX17-AS1	6.09272e-88	0.412857	0.07	0.009	TED
LEF1	4.21175e-257	0.412151	0.193	0.028	TED
LPL	0	0.407761	0.249	0.043	TED
INPP4B	4.71984e-210	0.406601	0.351	0.155	TED
SCN1A-AS1	0	0.403961	0.378	0.139	Ctrl
TLR2	2.94164e-293	0.402191	0.383	0.154	TED
EXOC6B	0	0.400487	0.756	0.537	Ctrl
ARID5B	1.38494e-284	0.39844	0.502	0.272	TED
CHST11	0	0.397745	0.685	0.439	TED
LINC01239	0	0.395154	0.359	0.106	Ctrl
PRKCH	7.18695e-303	0.394443	0.495	0.231	TED
DOCK10	0	0.393849	0.484	0.21	TED
HLA-C	0	0.392626	0.439	0.186	TED
CEMIP2	1.76261e-205	0.391836	0.406	0.209	TED
SV2B	0	0.391365	0.269	0.014	Ctrl
TXNIP	6.03781e-191	0.391006	0.802	0.716	TED
ARHGAP24	1.69501e-303	0.390027	0.817	0.641	Ctrl
C1R	0	0.389232	0.444	0.136	Ctrl
TPRG1	1.1129e-298	0.388377	0.315	0.093	TED
TFRC	9.88346e-24	0.387989	0.208	0.154	TED
CYTIP	0	0.386437	0.365	0.075	TED
ZNF331	2.08523e-25	0.385619	0.15	0.099	TED
PTEN	1.1716e-273	0.383449	0.696	0.522	TED
USP9Y	0	0.383078	0.309	0.01	Ctrl
TSC22D3	0	0.382747	0.45	0.171	TED
EFEMP1	0	0.382014	0.471	0.179	Ctrl
NRP1	1.29768e-228	0.379391	0.768	0.579	Ctrl
FYN	3.85793e-180	0.37765	0.586	0.421	TED
MNDA	0	0.377513	0.335	0.084	TED
PDK4	2.10158e-52	0.374461	0.561	0.503	TED
ANXA4	0	0.373996	0.556	0.266	Ctrl
SLC9A9	1.73439e-251	0.373831	0.87	0.746	Ctrl
ANKRD44	0	0.373574	0.724	0.501	TED
COL12A1	0	0.373536	0.362	0.074	Ctrl
NTM	2.01776e-256	0.373347	0.511	0.292	Ctrl
MFAP5	0	0.372523	0.545	0.232	Ctrl
ABCA1	2.28998e-248	0.372277	0.603	0.385	Ctrl
LARGE1	2.78586e-303	0.371984	0.45	0.209	Ctrl
ADAMTS5	0	0.370441	0.416	0.153	Ctrl
COL1A1	0	0.370231	0.469	0.172	Ctrl
BCAT1	0	0.369461	0.578	0.285	Ctrl
GPAM	3.61151e-281	0.36946	0.287	0.078	TED
HLA-DRB1	2.10866e-159	0.369286	0.296	0.135	TED
EGR1	0	0.369057	0.348	0.062	TED
COL6A2	0	0.367812	0.466	0.166	Ctrl
CELF2	0	0.366977	0.972	0.913	TED
SERINC5	1.26201e-157	0.365809	0.418	0.253	TED
LSAMP	1.25446e-216	0.365797	0.375	0.183	Ctrl
ADAMTSL4-AS1	0	0.365122	0.392	0.15	TED
FGL2	1.16353e-252	0.364316	0.327	0.122	TED
GULP1	3.40754e-257	0.363954	0.511	0.292	Ctrl
MPPED2	3.37257e-227	0.363186	0.415	0.21	Ctrl
IGKC	3.83456e-140	0.36318	0.089	0.005	TED
B4GALT1	1.32341e-218	0.361082	0.414	0.212	TED
AC087286.2	1.3173e-164	0.36062	0.36	0.192	TED
S100A8	0	0.35982	0.219	0.017	TED
AP001011.1	4.34523e-174	0.359702	0.464	0.286	TED
LPAR1	0	0.357344	0.549	0.301	Ctrl
SAT1	2.56724e-52	0.35671	0.614	0.561	TED
OPRM1	0	0.356126	0.238	0.039	TED
PRG4	0	0.35609	0.299	0.018	Ctrl
ARHGAP6	0	0.355937	0.558	0.284	Ctrl
EPS8	9.75785e-274	0.355599	0.538	0.295	Ctrl
NPAS3	1.24874e-179	0.355577	0.434	0.253	Ctrl
PLIN1	0	0.354642	0.327	0.074	TED
ITGA4	0	0.353272	0.393	0.132	TED
TBXAS1	1.35538e-108	0.352911	0.586	0.483	TED
EDA	3.9431e-250	0.351943	0.496	0.262	Ctrl
ADGRE5	1.47593e-218	0.350845	0.409	0.2	TED
PAG1	5.42662e-231	0.350177	0.391	0.18	TED
TMTC1	3.017e-172	0.349064	0.466	0.292	Ctrl
ITK	4.92486e-215	0.345457	0.248	0.075	TED
NLRP3	9.01828e-131	0.342843	0.175	0.059	TED
PLEKHG5	0	0.342336	0.322	0.084	Ctrl
CSF1R	1.33524e-279	0.341019	0.442	0.211	Ctrl
ACKR3	0	0.339232	0.494	0.226	Ctrl
SAMSN1	1.16129e-82	0.339186	0.362	0.243	TED
IGFBP5	2.30858e-142	0.335678	0.62	0.482	TED
NEDD9	3.98017e-273	0.335566	0.433	0.194	TED
AL035446.2	3.78431e-243	0.334904	0.368	0.159	Ctrl
EPB41L2	3.5578e-254	0.334815	0.647	0.438	Ctrl
CENPP	1.32618e-288	0.334499	0.482	0.238	Ctrl
LGALS1	0	0.334293	0.398	0.16	Ctrl
IRS2	0	0.333158	0.318	0.09	TED
TTTY14	0	0.333023	0.256	0.01	Ctrl
LINC01374	2.32533e-215	0.332436	0.366	0.165	Ctrl
EBF2	0	0.331808	0.404	0.169	Ctrl
ABCA8	3.14319e-210	0.330531	0.546	0.344	Ctrl
HLA-DPA1	1.24844e-195	0.330004	0.214	0.059	TED
COL4A1	1.38859e-264	0.329327	0.236	0.052	TED
HLA-DPB1	4.5079e-216	0.329267	0.266	0.087	TED
LILRB5	0	0.328414	0.419	0.165	Ctrl
ST6GALNAC3	4.39931e-274	0.327584	0.277	0.074	TED
LIMCH1	0	0.32696	0.469	0.222	Ctrl
PEAK1	1.42708e-236	0.326658	0.657	0.438	Ctrl
BTG1	0	0.326637	0.362	0.125	TED
SVEP1	2.47191e-27	0.326078	0.348	0.286	TED
RGL1	4.89171e-257	0.324424	0.659	0.406	Ctrl
CRYBG1	6.6263e-268	0.324102	0.325	0.11	TED
PCNX1	1.11486e-242	0.32339	0.573	0.351	TED
PITPNC1	1.23702e-178	0.32295	0.513	0.319	TED
MRC1	6.6199e-92	0.322791	0.389	0.621	TED
LAPTM5	0	0.322567	0.305	0.071	TED
WLS	4.54066e-270	0.322561	0.465	0.232	Ctrl
PER1	0	0.322116	0.328	0.081	TED
MYO5A	1.43465e-187	0.321966	0.654	0.477	Ctrl
SYAP1	4.8358e-138	0.32153	0.208	0.078	TED
LINC01358	0	0.321078	0.225	0.042	Ctrl
HBA1	0	0.320744	0.264	0.015	TED
SCLT1	9.01107e-153	0.319662	0.508	0.343	TED
PTGIS	0	0.318446	0.382	0.111	Ctrl
SCARA5	0	0.317817	0.494	0.237	Ctrl
LYST	1.20797e-102	0.317695	0.602	0.508	TED
HLA-E	1.0075e-241	0.31705	0.471	0.246	TED
C1S	0	0.316079	0.49	0.23	Ctrl
CD63	7.92684e-223	0.315509	0.472	0.26	Ctrl
FCGRT	1.25237e-190	0.314149	0.511	0.314	Ctrl
PSD3	8.52751e-303	0.312982	0.593	0.331	Ctrl
IPCEF1	0	0.312496	0.296	0.064	TED
CCNH	7.73458e-118	0.312495	0.649	0.533	TED
DOCK4	3.33882e-198	0.312249	0.706	0.533	Ctrl
DCLK1	1.0998e-156	0.308692	0.536	0.371	Ctrl
FRMD4A	1.51576e-262	0.307888	0.706	0.474	Ctrl
ITGBL1	8.91235e-208	0.307005	0.485	0.28	Ctrl
DISP1	9.77877e-287	0.306019	0.43	0.19	Ctrl
LINC01266	1.09914e-113	0.30552	0.364	0.227	Ctrl
HIPK3	5.63599e-191	0.304992	0.544	0.366	TED
SYTL3	3.48495e-160	0.304937	0.323	0.155	TED
AC016074.2	1.01135e-195	0.304721	0.226	0.066	TED
GRK5	7.72829e-196	0.302504	0.541	0.347	Ctrl
CNTN4	1.90289e-77	0.302289	0.513	0.408	Ctrl
IFNGR1	2.21193e-269	0.301712	0.4	0.172	TED
SEMA4D	1.35599e-301	0.300095	0.346	0.11	TED
CD36	5.90048e-15	0.299145	0.542	0.527	Ctrl
FYB1	1.482e-169	0.298644	0.641	0.467	TED
PALM2-AKAP2	1.37388e-252	0.298362	0.259	0.07	TED
EVI5	6.81242e-192	0.2972	0.676	0.506	Ctrl
NFIA	2.34035e-210	0.297085	0.758	0.593	Ctrl
CARMIL1	1.15669e-198	0.296207	0.685	0.504	Ctrl
SERPING1	0	0.295573	0.408	0.169	Ctrl
FHOD3	8.39994e-167	0.295528	0.402	0.231	Ctrl
PEPD	0	0.29479	0.326	0.109	Ctrl
CMKLR1	2.524e-291	0.294718	0.351	0.129	Ctrl
SKAP1	3.57602e-144	0.294152	0.345	0.173	TED
SIGLEC1	1.45712e-282	0.294033	0.395	0.164	Ctrl
NPL	1.02977e-201	0.293844	0.389	0.199	Ctrl
PLAC9	0	0.293808	0.357	0.116	Ctrl
COL3A1	3.62022e-268	0.293777	0.532	0.285	Ctrl
FGF14	2.28782e-224	0.293473	0.311	0.126	Ctrl
ZFP36	1.63832e-233	0.293003	0.363	0.157	TED
SIK2	5.60134e-94	0.292572	0.463	0.335	TED
DIP2B	1.27201e-119	0.290879	0.658	0.545	Ctrl
ANXA2	2.25096e-249	0.290787	0.56	0.33	Ctrl
FGD4	2.38849e-87	0.290708	0.553	0.447	TED
GLIS3	1.73713e-198	0.290256	0.376	0.185	Ctrl
AL391117.1	0	0.290096	0.264	0.064	Ctrl
STOM	1.0335e-167	0.28978	0.352	0.18	TED
RARRES1	0	0.289179	0.333	0.108	Ctrl
TIMP2	5.68116e-258	0.28894	0.562	0.325	Ctrl
PLEKHA5	2.05726e-170	0.28871	0.518	0.34	Ctrl
ALDH1A2	1.12549e-230	0.28863	0.324	0.133	Ctrl
HECTD2	1.61724e-275	0.288056	0.402	0.175	Ctrl
PCED1B	2.08957e-176	0.28804	0.362	0.177	TED
STAB1	4.08778e-157	0.287044	0.408	0.229	Ctrl
TBC1D12	0	0.287016	0.432	0.184	Ctrl
SNX24	9.11544e-251	0.28681	0.452	0.227	Ctrl
STARD13	2.98011e-227	0.286492	0.652	0.414	Ctrl
NRXN3	2.89169e-244	0.28622	0.229	0.064	Ctrl
EYA1	3.1727e-220	0.284391	0.31	0.118	TED
TNS3	3.77758e-183	0.283823	0.563	0.366	Ctrl
MIR181A1HG	1.89862e-166	0.283766	0.297	0.133	TED
STXBP6	1.39968e-284	0.283371	0.313	0.107	Ctrl
NLGN1	7.40391e-66	0.283348	0.625	0.563	Ctrl
KCNB2	5.91066e-244	0.283179	0.256	0.08	Ctrl
DDR2	3.77613e-134	0.2827	0.496	0.344	Ctrl
CLEC4E	0	0.28267	0.204	0.01	TED
THSD4	6.32524e-63	0.28238	0.565	0.478	Ctrl
KANK1	1.00885e-143	0.281806	0.381	0.225	Ctrl
CSGALNACT1	3.73687e-76	0.281183	0.441	0.331	Ctrl
APOD	0	0.278332	0.264	0.056	Ctrl
EPS15	4.09468e-163	0.276628	0.691	0.541	Ctrl
VIT	6.38359e-225	0.276597	0.473	0.256	Ctrl
LIX1-AS1	1.92691e-182	0.276336	0.27	0.11	Ctrl
EBF3	1.40288e-238	0.27557	0.358	0.158	Ctrl
SAMHD1	3.99103e-168	0.275452	0.547	0.371	TED
KCNT2	2.42851e-172	0.274324	0.383	0.206	Ctrl
CLEC7A	0	0.274173	0.253	0.045	TED
FOXP1	1.22018e-205	0.273918	0.918	0.867	TED
MBNL1	6.35784e-242	0.273881	0.964	0.917	TED
GNG12-AS1	2.60071e-201	0.273282	0.393	0.198	Ctrl
ELF1	2.0665e-132	0.272992	0.654	0.526	TED
HIPK2	1.89936e-189	0.272856	0.357	0.17	TED
AOX1	1.26749e-216	0.272512	0.425	0.218	Ctrl
SELL	0	0.272369	0.219	0.018	TED
MT-ND4L	4.31271e-201	0.272149	0.29	0.111	TED
GABRB2	2.54968e-245	0.271805	0.166	0.027	Ctrl
CD247	6.05739e-143	0.271676	0.279	0.124	TED
EPB41	1.68831e-196	0.271658	0.385	0.188	TED
ABCC5	2.42986e-241	0.271636	0.385	0.176	Ctrl
SPTLC2	4.54812e-81	0.271552	0.457	0.351	TED
PRRX1	2.44042e-176	0.271073	0.525	0.333	Ctrl
SCARB1	1.71461e-276	0.270908	0.308	0.105	Ctrl
GPNMB	0	0.270235	0.314	0.085	Ctrl
SLC40A1	1.9276e-216	0.270069	0.287	0.109	Ctrl
ZFHX3	2.5513e-182	0.26964	0.635	0.441	Ctrl
AHNAK	6.72276e-207	0.269335	0.747	0.547	Ctrl
AC126177.3	0	0.269148	0.232	0.036	Ctrl
IKZF1	9.23282e-124	0.268957	0.492	0.334	TED
MFHAS1	4.15449e-218	0.267622	0.35	0.156	Ctrl
LYVE1	1.51308e-270	0.267541	0.559	0.279	Ctrl
COL6A1	3.78139e-216	0.265728	0.46	0.249	Ctrl
MS4A4E	5.71539e-180	0.265354	0.463	0.261	Ctrl
ZEB1	1.73048e-98	0.265192	0.519	0.395	Ctrl
LINC00861	9.39116e-164	0.265171	0.232	0.082	TED
PLXNC1	1.97427e-207	0.264372	0.352	0.158	TED
ROR1	2.61256e-163	0.264029	0.382	0.21	Ctrl
PLXDC2	7.17467e-52	0.263675	0.719	0.69	TED
TMTC2	1.39417e-190	0.263273	0.262	0.093	TED
TGFBR2	1.46338e-137	0.263163	0.592	0.455	TED
FOXO1	1.10998e-112	0.263088	0.529	0.39	TED
MYCBP2	1.90525e-171	0.261718	0.721	0.599	TED
S100A4	4.22848e-262	0.261609	0.589	0.32	Ctrl
CYBA	9.80652e-132	0.26118	0.384	0.226	TED
C2CD5	7.6052e-150	0.259111	0.538	0.373	Ctrl
NR3C2	4.1765e-181	0.258924	0.568	0.37	Ctrl
AC093425.1	0	0.25822	0.215	0.041	Ctrl
CYBB	8.98673e-119	0.257598	0.497	0.337	Ctrl
HCLS1	4.096e-197	0.257392	0.388	0.195	TED
RBPJ	3.60195e-223	0.257358	0.812	0.62	Ctrl
LINC01619	2.00979e-221	0.257178	0.258	0.078	TED
DLEU1	8.72191e-43	0.257119	0.471	0.4	TED
COTL1	3.84126e-163	0.255741	0.271	0.113	TED
NTN4	1.33532e-291	0.255161	0.289	0.087	Ctrl
SPATS2L	1.27036e-192	0.254415	0.48	0.278	Ctrl
SLCO3A1	2.08999e-138	0.25386	0.521	0.357	TED
CD34	1.93942e-256	0.253859	0.417	0.193	Ctrl
MPP7	3.84831e-247	0.253718	0.238	0.057	TED
C4BPB	0	0.253711	0.219	0.037	Ctrl
DOCK8	1.48657e-161	0.253471	0.67	0.495	TED
XYLT1	2.45466e-165	0.252999	0.367	0.188	TED
SPOCK1	2.20701e-300	0.25265	0.271	0.073	Ctrl
MIR99AHG	1.20453e-136	0.252605	0.846	0.754	Ctrl
HS6ST3	1.35549e-242	0.251949	0.156	0.013	TED
P2RY8	3.25959e-220	0.251323	0.269	0.084	TED
AC110995.1	0	0.250292	0.242	0.053	Ctrl
AL356124.1	1.1563e-220	0.249891	0.343	0.144	Ctrl
RASGEF1B	1.39297e-48	0.249866	0.255	0.173	TED
NAV3	4.91292e-100	0.249594	0.789	0.709	Ctrl
DOCK5	6.02351e-134	0.249433	0.422	0.261	TED
STK32B	2.07099e-281	0.249432	0.265	0.075	Ctrl
PPP1CB	2.16243e-101	0.249313	0.344	0.211	TED
C5AR1	3.2696e-134	0.24872	0.22	0.089	TED
NAALADL2	1.27739e-118	0.2487	0.652	0.511	Ctrl
PLEK	4.61939e-185	0.248682	0.346	0.166	Ctrl
GNLY	7.4874e-12	0.248336	0.133	0.096	TED
PCOLCE2	6.22684e-261	0.24784	0.331	0.124	Ctrl
PELI1	2.1096e-66	0.246964	0.434	0.327	TED
BCL11B	2.81976e-122	0.246889	0.219	0.09	TED
SNX6	6.47533e-164	0.24687	0.553	0.367	Ctrl
RILPL2	1.79805e-142	0.246728	0.196	0.067	TED
PDE4B	1.64838e-105	0.246716	0.322	0.182	TED
AL163541.1	1.09686e-202	0.246441	0.15	0.019	TED
NR4A2	5.94128e-104	0.245985	0.139	0.044	TED
MARCKS	2.90025e-228	0.245975	0.375	0.169	Ctrl
THRB	1.93811e-153	0.245171	0.526	0.34	Ctrl
FER	4.63549e-160	0.245032	0.7	0.544	Ctrl
CD53	4.3908e-184	0.244877	0.403	0.212	TED
COL4A2	4.7715e-173	0.244802	0.208	0.063	TED
ADAMTSL3	5.04083e-64	0.244586	0.469	0.366	Ctrl
C1QC	2.93696e-83	0.24455	0.142	0.058	Ctrl
CAMK4	2.77078e-158	0.243957	0.175	0.046	TED
CXCR4	0	0.243643	0.195	0.009	TED
ALOX5	3.42716e-193	0.243477	0.281	0.107	TED
JUNB	7.45455e-201	0.243473	0.287	0.108	TED
C1QB	2.60701e-74	0.243444	0.191	0.097	Ctrl
SNX29	3.80351e-115	0.242547	0.643	0.508	Ctrl
TYMP	6.23137e-165	0.242149	0.267	0.109	TED
GUCY1A2	1.5319e-210	0.241789	0.289	0.113	Ctrl
NHSL1	1.41478e-174	0.241672	0.431	0.243	Ctrl
CHL1	4.74274e-227	0.241602	0.308	0.12	Ctrl
COL6A3	1.88918e-231	0.241182	0.33	0.136	Ctrl
TG	7.5691e-233	0.241106	0.271	0.084	TED
ELN	7.78229e-54	0.24108	0.312	0.224	TED
ANK3	2.77121e-85	0.240545	0.233	0.123	TED
JAML	3.48433e-216	0.239559	0.246	0.073	TED
ZNF385B	9.35605e-200	0.239161	0.258	0.095	Ctrl
S100Z	1.69754e-222	0.239148	0.182	0.03	TED
ITGB2	2.96415e-204	0.239041	0.269	0.092	TED
BIRC3	1.65796e-219	0.239004	0.218	0.054	TED
CD248	0	0.238725	0.269	0.07	Ctrl
MYO1F	6.87885e-126	0.238172	0.495	0.333	TED
DKK2	1.22531e-165	0.237591	0.224	0.084	Ctrl
CXCL14	1.16179e-169	0.237448	0.39	0.206	TED
FAM49A	4.10901e-98	0.237238	0.353	0.224	TED
NIBAN1	3.54216e-156	0.237126	0.316	0.149	TED
BACH2	6.0777e-29	0.236932	0.308	0.245	TED
TNFRSF1B	4.25923e-90	0.236374	0.38	0.253	TED
SLC38A1	7.00522e-198	0.236217	0.221	0.062	TED
PACS1	1.94056e-97	0.235261	0.522	0.394	TED
PREX1	2.75963e-130	0.235143	0.475	0.309	TED
CPPED1	1.15999e-165	0.235099	0.313	0.144	TED
NCKAP5	4.33957e-247	0.234819	0.257	0.078	Ctrl
ANXA1	1.00571e-29	0.23476	0.545	0.499	TED
PABPC1	2.03854e-117	0.234635	0.474	0.321	TED
RAB11A	1.67197e-55	0.234467	0.444	0.351	TED
AC087854.1	2.49527e-138	0.233658	0.441	0.272	Ctrl
CD96	2.45335e-122	0.233291	0.239	0.105	TED
FGR	7.11685e-238	0.233284	0.23	0.054	TED
LINC00355	1.45987e-293	0.232895	0.164	0.005	TED
C22orf34	5.85843e-165	0.232879	0.388	0.205	Ctrl
C1QA	6.02416e-50	0.232715	0.168	0.094	Ctrl
SLC38A6	5.65943e-185	0.232491	0.408	0.217	Ctrl
AC011287.1	3.64234e-119	0.232361	0.187	0.076	Ctrl
SULF1	1.62264e-113	0.232076	0.472	0.321	Ctrl
AC010609.1	7.24808e-180	0.2319	0.154	0.028	TED
CPED1	8.01379e-183	0.231771	0.545	0.34	Ctrl
KCNMA1	2.13881e-127	0.230987	0.243	0.112	Ctrl
TPT1	6.99343e-71	0.230786	0.479	0.359	Ctrl
NRP2	2.34889e-236	0.230476	0.325	0.126	Ctrl
AC119396.1	3.02389e-233	0.230385	0.221	0.051	TED
PAM	1.92693e-123	0.229653	0.636	0.485	Ctrl
OSBPL11	7.54797e-156	0.22935	0.386	0.217	Ctrl
SPRED1	3.94674e-172	0.229225	0.546	0.334	Ctrl
APBB1IP	3.66503e-131	0.229186	0.584	0.423	TED
TNFAIP2	5.45924e-142	0.228916	0.46	0.288	Ctrl
MCC	1.42018e-179	0.228415	0.376	0.193	Ctrl
ARHGAP29	5.65204e-185	0.227937	0.344	0.167	Ctrl
PARP8	3.68115e-61	0.227714	0.62	0.528	TED
SEMA3C	3.17403e-94	0.227107	0.776	0.688	Ctrl
DACH1	7.89754e-238	0.226381	0.229	0.053	TED
NEBL	1.04372e-164	0.225574	0.23	0.089	Ctrl
CADPS2	9.0478e-128	0.225244	0.345	0.196	Ctrl
MS4A4A	2.36029e-168	0.225093	0.502	0.289	Ctrl
AP2A2	5.16246e-168	0.22501	0.513	0.309	Ctrl
LITAF	6.70235e-146	0.224355	0.337	0.175	TED
MYO5B	1.98216e-236	0.224225	0.227	0.064	Ctrl
DLEU2	8.81515e-29	0.224184	0.769	0.752	TED
IGF1	2.47077e-179	0.223893	0.296	0.128	Ctrl
TBC1D8	1.29568e-63	0.223825	0.295	0.198	TED
KLF6	3.75243e-119	0.2238	0.383	0.232	TED
PLXND1	4.80851e-155	0.223525	0.325	0.164	Ctrl
BBS9	3.06384e-115	0.2226	0.622	0.476	Ctrl
HPGDS	1.9754e-268	0.222426	0.231	0.057	Ctrl
YWHAZ	2.75701e-107	0.222403	0.471	0.329	TED
PIP4K2A	6.08657e-70	0.222316	0.602	0.504	TED
S100A11	3.17688e-111	0.22211	0.401	0.249	Ctrl
ABHD5	3.96247e-200	0.221702	0.223	0.064	TED
FILIP1L	2.95559e-56	0.221693	0.426	0.332	TED
LCP1	1.94758e-118	0.221392	0.398	0.245	TED
PRKY	0	0.22082	0.183	0.006	Ctrl
PCSK5	8.57389e-119	0.220403	0.319	0.174	TED
CD86	3.92953e-13	0.220399	0.241	0.2	TED
SYNE2	8.20814e-76	0.220334	0.38	0.259	TED
ARHGAP10	1.04135e-146	0.220284	0.528	0.352	Ctrl
SASH1	1.08475e-151	0.22021	0.455	0.276	Ctrl
SH3BP5	2.59741e-30	0.220194	0.419	0.363	TED
CNTRL	4.52328e-120	0.220113	0.419	0.267	TED
ARHGAP8	1.21879e-263	0.219848	0.216	0.05	Ctrl
AC114760.2	2.72863e-223	0.219843	0.227	0.058	TED
ALDH1A1	4.10013e-221	0.219705	0.325	0.135	Ctrl
TMEM132C	4.59787e-80	0.219687	0.237	0.129	TED
TMEM131L	3.15074e-111	0.219571	0.453	0.302	TED
IFITM2	5.34783e-183	0.21911	0.295	0.119	TED
TBC1D9	1.70919e-155	0.218007	0.42	0.243	Ctrl
SIK3	2.03781e-104	0.217489	0.666	0.547	TED
AKNA	5.32709e-176	0.217217	0.311	0.133	TED
ELOVL5	1.28365e-130	0.217191	0.28	0.134	TED
TPM1	2.04608e-188	0.217144	0.35	0.166	Ctrl
DTNA	2.31697e-136	0.216924	0.34	0.179	Ctrl
RPH3AL	3.94934e-179	0.216825	0.276	0.114	Ctrl
SARAF	9.46911e-173	0.216659	0.321	0.146	TED
PLXNA4	2.80334e-165	0.215599	0.196	0.057	TED
CAMK2D	2.77202e-81	0.215316	0.535	0.418	TED
GPR137B	5.50975e-208	0.214441	0.325	0.14	Ctrl
SGMS1	4.6684e-124	0.213727	0.639	0.485	Ctrl
GPCPD1	5.01924e-105	0.213567	0.491	0.352	TED
CHSY3	2.77911e-130	0.21293	0.336	0.183	Ctrl
SAMD4A	6.65556e-127	0.212632	0.438	0.275	Ctrl
AL034397.3	1.45257e-118	0.212381	0.229	0.103	TED
MAP2K1	4.84035e-82	0.212357	0.37	0.249	TED
CELF4	1.32552e-302	0.212253	0.187	0.026	Ctrl
EGFR	1.14806e-127	0.212162	0.412	0.255	Ctrl
PDE7A	4.54483e-86	0.212091	0.412	0.284	TED
CCNL1	2.01961e-112	0.211884	0.423	0.276	TED
LINC02802	9.91443e-267	0.211611	0.233	0.06	Ctrl
FCHO2	1.38378e-141	0.211507	0.529	0.349	Ctrl
GLI3	6.68009e-195	0.211369	0.295	0.123	Ctrl
RHOH	3.27852e-138	0.211186	0.18	0.056	TED
INSR	2.27429e-50	0.211141	0.379	0.292	TED
ZDHHC20	6.98137e-106	0.210973	0.337	0.199	TED
PI16	2.30638e-69	0.210752	0.333	0.224	TED
TCF12	4.57114e-104	0.210516	0.846	0.761	Ctrl
AFF1	3.53949e-86	0.210345	0.684	0.603	TED
PTK2B	3.43953e-115	0.210309	0.332	0.188	TED
LST1	1.14879e-126	0.210254	0.194	0.071	TED
BACH1	8.93353e-70	0.20986	0.493	0.385	TED
MTRNR2L12	1.48035e-71	0.209654	0.336	0.222	TED
OLFML2A	0	0.209638	0.237	0.049	Ctrl
TENT2	2.6136e-97	0.209445	0.669	0.553	Ctrl
STAT4	4.70407e-94	0.209196	0.233	0.114	TED
PRKN	2.69819e-89	0.20871	0.608	0.479	Ctrl
GLT1D1	2.38874e-263	0.208688	0.189	0.023	TED
ZC3HAV1	3.0488e-105	0.208651	0.366	0.225	TED
SERPINA1	1.2615e-261	0.20819	0.162	0.01	TED
SUSD6	1.13185e-100	0.207825	0.365	0.228	TED
GRIK2	1.00874e-190	0.207701	0.188	0.053	Ctrl
SLC25A37	1.34122e-140	0.207086	0.389	0.222	TED
BANK1	1.61751e-58	0.207071	0.139	0.064	TED
RYBP	2.03053e-132	0.20691	0.312	0.161	TED
ACTB	2.88339e-08	0.206619	0.576	0.56	TED
LHFPL6	1.20127e-97	0.2066	0.467	0.327	Ctrl
PARD3B	1.71845e-69	0.206328	0.663	0.577	Ctrl
ITGAX	6.78707e-221	0.205795	0.206	0.044	TED
IL1R2	4.91527e-205	0.205656	0.13	0.009	TED
FGF10	8.86192e-130	0.205645	0.209	0.081	TED
FBLN1	5.21981e-34	0.205459	0.538	0.482	TED
VPS13B	4.38957e-96	0.204589	0.885	0.844	Ctrl
SH3RF3	4.69894e-145	0.20454	0.394	0.219	Ctrl
PIK3R5	1.67687e-71	0.204465	0.485	0.371	TED
RIN3	3.27106e-70	0.204298	0.441	0.329	TED
SLIT2	9.92842e-42	0.204233	0.354	0.271	Ctrl
USP3	1.39306e-94	0.203649	0.513	0.382	TED
IL1RAP	7.82225e-214	0.203498	0.199	0.043	TED
PHC2	2.58468e-162	0.203348	0.294	0.13	TED
ITPR1	5.67568e-162	0.202893	0.271	0.11	TED
RANBP2	3.26273e-20	0.202817	0.275	0.217	TED
PTMA	1.80334e-65	0.202625	0.393	0.279	TED
ARHGAP18	1.8287e-157	0.202407	0.508	0.301	Ctrl
ASAP2	1.25044e-141	0.201865	0.39	0.223	Ctrl
PVT1	1.4293e-127	0.201821	0.257	0.117	TED
CSGALNACT2	5.92717e-111	0.201681	0.304	0.168	TED
PIEZO2	1.09506e-134	0.201664	0.261	0.123	Ctrl
CFLAR	4.77907e-98	0.20117	0.642	0.529	TED
GYPC	5.74836e-186	0.200996	0.281	0.116	Ctrl
PLAUR	4.79071e-65	0.200811	0.121	0.049	TED
NTRK3	1.21619e-255	0.200603	0.203	0.045	Ctrl
CDC42SE2	3.09389e-89	0.200552	0.558	0.428	TED
RIN2	6.3638e-120	0.200296	0.638	0.476	Ctrl
AL513327.1	9.77502e-197	0.20022	0.219	0.061	TED
PLSCR1	2.19129e-120	0.200127	0.294	0.154	TED
DIP2C	8.54661e-138	0.200062	0.437	0.268	Ctrl
AC009899.1	0	0.200018	0.16	0.01	Ctrl
KLHL29	1.34767e-170	0.199137	0.261	0.108	Ctrl
FBLN2	7.01708e-174	0.198994	0.338	0.163	Ctrl
CRIP1	8.09251e-175	0.19893	0.334	0.157	Ctrl
MCTP2	2.15305e-131	0.198678	0.262	0.115	TED
STK4	1.38024e-97	0.198125	0.475	0.335	TED
HNMT	5.60088e-113	0.198071	0.493	0.335	Ctrl
ADGRD1	9.41384e-169	0.197979	0.303	0.138	Ctrl
ZFP36L2	1.64088e-71	0.197423	0.527	0.422	TED
KANSL1	7.12695e-100	0.197203	0.719	0.623	TED
LVRN	6.74427e-98	0.196791	0.248	0.127	TED
OXNAD1	3.83909e-84	0.196237	0.288	0.171	TED
LINC02432	9.75565e-183	0.195865	0.134	0.016	TED
AP003086.1	1.02207e-20	0.195763	0.437	0.39	TED
STON2	4.79692e-149	0.195672	0.418	0.239	Ctrl
CNOT6L	3.58614e-67	0.195628	0.349	0.239	TED
SLC18B1	2.39177e-170	0.195241	0.259	0.106	Ctrl
KLRD1	4.57712e-24	0.194624	0.202	0.147	TED
MYOF	3.10109e-145	0.194408	0.408	0.235	Ctrl
ARHGAP17	3.30881e-148	0.193637	0.366	0.2	Ctrl
FGFR1	3.44387e-139	0.193173	0.456	0.282	Ctrl
TBL1X	3.39527e-113	0.192534	0.355	0.206	TED
SH3D19	1.43507e-82	0.192411	0.485	0.359	Ctrl
AC020916.1	9.33499e-87	0.191968	0.212	0.105	TED
CUX1	8.08408e-86	0.191741	0.507	0.377	TED
RAPH1	1.46757e-139	0.191716	0.464	0.281	Ctrl
ZFPM2-AS1	2.78306e-107	0.191539	0.278	0.148	Ctrl
SORBS2	1.89391e-170	0.191099	0.205	0.069	Ctrl
DMD	1.46831e-34	0.191081	0.361	0.282	TED
LINC01640	1.32524e-241	0.190673	0.151	0.021	Ctrl
NLK	4.15991e-107	0.190665	0.466	0.315	Ctrl
SLC8A1-AS1	7.96421e-91	0.190598	0.21	0.101	TED
ARAP2	9.09078e-85	0.190583	0.374	0.244	TED
FCGR3A	1.14976e-103	0.19053	0.152	0.052	TED
PICALM	8.35329e-76	0.190157	0.785	0.73	TED
GPX4	1.07595e-137	0.189908	0.258	0.119	Ctrl
MEG3	7.56117e-146	0.189425	0.312	0.155	Ctrl
CYP1B1-AS1	5.41516e-75	0.189083	0.416	0.293	Ctrl
PRKG1	1.19208e-56	0.189002	0.372	0.273	Ctrl
FAM107B	7.77338e-25	0.188731	0.326	0.261	TED
AC139720.1	1.55325e-103	0.188663	0.131	0.039	TED
EYA4	5.4392e-137	0.188647	0.261	0.122	Ctrl
BLVRB	1.31439e-128	0.188381	0.341	0.189	Ctrl
GAS6	4.34553e-173	0.188361	0.301	0.134	Ctrl
LINC01340	6.84954e-195	0.188299	0.144	0.027	Ctrl
MEG8	4.21322e-113	0.188266	0.296	0.16	Ctrl
CACNA2D3	6.22635e-66	0.188212	0.218	0.127	Ctrl
CD44	5.43593e-58	0.187956	0.421	0.316	TED
AGTPBP1	1.10492e-76	0.187914	0.479	0.356	TED
TTC28	1.51623e-83	0.187769	0.637	0.514	Ctrl
SH3KBP1	7.92243e-101	0.187632	0.492	0.345	TED
AC009093.2	7.15428e-81	0.187322	0.333	0.212	TED
TENT5A	8.92823e-93	0.18724	0.373	0.239	Ctrl
TACC1	0.308728	0.187121	0.541	0.549	TED
JARID2	5.838e-43	0.187109	0.499	0.417	TED
CHKA	4.69331e-71	0.186964	0.264	0.16	TED
ARHGEF10	1.50325e-137	0.186201	0.331	0.176	Ctrl
DOCK1	3.04748e-129	0.186056	0.444	0.277	Ctrl
BIN2	9.7594e-130	0.185829	0.282	0.134	TED
PRKCA	4.32565e-38	0.185555	0.418	0.339	TED
MAOA	9.35616e-71	0.185555	0.186	0.094	TED
MMP2	3.73998e-207	0.185452	0.253	0.088	Ctrl
AC084871.1	2.61257e-196	0.184858	0.146	0.019	TED
XPO6	1.08734e-101	0.18483	0.376	0.238	TED
UACA	4.50945e-122	0.184797	0.452	0.289	Ctrl
EPB41L1	8.25264e-132	0.184451	0.29	0.145	Ctrl
PLA2G4C	1.00541e-271	0.1843	0.209	0.044	Ctrl
TPCN1	6.45717e-118	0.184192	0.363	0.213	Ctrl
EEF2K	1.06539e-149	0.183984	0.387	0.213	Ctrl
CTDSPL	3.94491e-162	0.183883	0.33	0.161	Ctrl
PER3	1.13279e-151	0.183743	0.345	0.177	Ctrl
MAP3K5	1.53891e-88	0.18372	0.47	0.334	TED
MT-ND6	1.25302e-142	0.183645	0.258	0.108	TED
CACNA2D1	1.70024e-58	0.183473	0.317	0.215	TED
BCL6	3.86515e-176	0.183432	0.248	0.088	TED
PPM1B	1.23551e-105	0.183372	0.399	0.253	TED
KCNE1	5.68219e-211	0.183324	0.168	0.026	TED
MYH9	1.5137e-106	0.182972	0.364	0.219	TED
ROBO1	6.97783e-64	0.182905	0.436	0.327	Ctrl
TMEM154	2.44266e-204	0.182504	0.21	0.052	TED
RESF1	6.93024e-73	0.182358	0.481	0.36	TED
TNFAIP3	4.94036e-172	0.182335	0.177	0.043	TED
NFKBIA	1.72743e-136	0.182281	0.281	0.131	TED
JDP2	4.38552e-35	0.182147	0.229	0.16	TED
PAK3	1.63478e-145	0.182108	0.245	0.105	Ctrl
PRKAR2B	4.86539e-76	0.182008	0.254	0.147	TED
ARRB1	2.96154e-108	0.181969	0.396	0.249	Ctrl
PTK2	1.67681e-93	0.181298	0.565	0.43	Ctrl
CALD1	8.47429e-102	0.181178	0.417	0.271	Ctrl
DAAM2	2.92812e-186	0.180648	0.297	0.122	Ctrl
ATG7	5.3571e-50	0.180572	0.701	0.621	Ctrl
SOD2	1.20048e-93	0.180452	0.375	0.241	TED
CYP1B1	1.86683e-116	0.180398	0.401	0.247	Ctrl
DENND4C	6.21706e-90	0.180372	0.601	0.461	Ctrl
RGS18	2.32625e-193	0.180117	0.191	0.044	TED
KDM5D	0	0.179994	0.169	0.004	Ctrl
OGFRL1	2.84227e-101	0.179824	0.278	0.15	TED
ISLR	7.14687e-237	0.179571	0.212	0.054	Ctrl
DDX3X	4.83282e-85	0.179466	0.371	0.245	TED
OSBPL1A	1.47146e-122	0.178964	0.351	0.199	Ctrl
NRIP1	4.45693e-93	0.178906	0.489	0.346	Ctrl
CTNND1	6.51637e-115	0.178849	0.492	0.332	Ctrl
TFPI	6.7401e-185	0.178791	0.263	0.102	Ctrl
DIRC3	2.18961e-44	0.178679	0.325	0.235	TED
LGALS3	6.69616e-144	0.178585	0.262	0.119	Ctrl
PTPRS	3.04953e-38	0.178432	0.352	0.275	TED
AC008892.1	1.48863e-66	0.178207	0.193	0.104	TED
CHD1	2.23017e-68	0.178207	0.4	0.285	TED
RASGRF2	1.66387e-160	0.177461	0.174	0.045	TED
VNN2	3.65205e-210	0.177459	0.178	0.032	TED
CREM	2.29854e-25	0.177308	0.225	0.166	TED
GALNT15	3.9729e-247	0.177299	0.201	0.045	Ctrl
ATP8B4	3.10047e-97	0.177278	0.514	0.352	Ctrl
EZR	4.15481e-102	0.177247	0.177	0.07	TED
ARHGAP5	1.31705e-87	0.177174	0.43	0.296	Ctrl
CTSC	1.3617e-38	0.176909	0.366	0.282	Ctrl
RPS4Y1	0	0.176817	0.158	0.006	Ctrl
PCSK6	2.2643e-160	0.176619	0.257	0.107	Ctrl
ARHGDIB	6.2071e-124	0.176545	0.272	0.13	TED
HERPUD1	2.03839e-51	0.1764	0.256	0.169	TED
SVIL	1.87128e-53	0.175682	0.522	0.428	TED
APPL2	4.20854e-96	0.175619	0.422	0.281	Ctrl
TBC1D1	1.21245e-99	0.175434	0.341	0.204	TED
MGLL	1.71123e-144	0.175274	0.287	0.136	Ctrl
CDH18	7.53739e-109	0.175219	0.134	0.044	Ctrl
DPYD-AS1	2.54362e-47	0.175202	0.352	0.263	TED
AC092640.1	4.67841e-98	0.175089	0.228	0.112	Ctrl
GCA	1.57717e-116	0.17491	0.262	0.129	TED
RSPO2	2.17854e-122	0.174765	0.202	0.078	TED
APBA1	1.77849e-137	0.17463	0.281	0.134	Ctrl
LINC02798	3.69373e-132	0.174587	0.242	0.106	Ctrl
AC092155.1	1.46553e-134	0.17458	0.213	0.087	Ctrl
CPD	2.11742e-135	0.174351	0.228	0.091	TED
STX11	7.94006e-144	0.17435	0.175	0.051	TED
FOSL2	2.29018e-151	0.174237	0.17	0.046	TED
PLIN5	4.25435e-229	0.174214	0.146	0.01	TED
SLC22A23	6.7625e-121	0.174071	0.306	0.161	Ctrl
IVNS1ABP	5.28552e-77	0.173828	0.278	0.165	TED
ARHGEF18	6.89689e-100	0.173756	0.27	0.143	TED
DGKD	4.89736e-105	0.173743	0.299	0.163	TED
LUCAT1	1.22484e-228	0.173562	0.176	0.025	TED
TRMT9B	1.24831e-235	0.17356	0.183	0.038	Ctrl
AC020656.1	1.46414e-148	0.172844	0.123	0.02	TED
SLC19A2	6.64912e-147	0.172678	0.165	0.044	TED
TRA2B	3.62679e-13	0.172528	0.32	0.275	TED
NT5E	1.28295e-188	0.172424	0.253	0.093	Ctrl
EEPD1	3.36582e-73	0.172403	0.267	0.158	TED
CEBPD	7.64561e-93	0.171945	0.349	0.215	TED
PSTPIP2	4.20999e-93	0.171727	0.245	0.126	TED
FRK	5.9252e-180	0.171667	0.163	0.04	Ctrl
SORBS3	1.75208e-216	0.171442	0.243	0.078	Ctrl
LTB	1.6044e-161	0.171409	0.121	0.015	TED
ZDHHC14	3.97373e-97	0.1714	0.35	0.213	Ctrl
TRIM5	6.06623e-80	0.17109	0.312	0.194	TED
OSBPL3	1.79428e-83	0.170917	0.377	0.248	Ctrl
TUT7	1.67546e-37	0.170801	0.42	0.344	TED
MRC2	6.44201e-152	0.170756	0.295	0.138	Ctrl
TLE1	8.0757e-109	0.170662	0.212	0.093	TED
CMIP	1.1884e-44	0.17062	0.486	0.401	TED
ADGRE2	6.57224e-177	0.170549	0.161	0.031	TED
ACTG1	7.78869e-79	0.17039	0.435	0.303	Ctrl
NCOA7	3.18473e-103	0.170221	0.54	0.384	Ctrl
PIAS2	1.36276e-84	0.169921	0.403	0.272	Ctrl
TET2	2.46882e-46	0.169908	0.516	0.433	TED
RGS2	8.86692e-190	0.169609	0.155	0.025	TED
TRAF3IP3	1.87252e-156	0.16931	0.219	0.074	TED
CD99	1.88065e-116	0.169263	0.445	0.282	Ctrl
SPARC	2.5521e-117	0.168843	0.362	0.209	Ctrl
LAPTM4A	4.97804e-87	0.168827	0.392	0.261	Ctrl
AC008569.1	7.33871e-138	0.168492	0.176	0.054	TED
SLFN12L	1.76828e-80	0.168208	0.215	0.106	TED
PPP2R5C	3.18234e-42	0.168047	0.466	0.381	TED
DRAM1	1.2547e-143	0.167751	0.273	0.126	Ctrl
NFKB1	9.69633e-56	0.167741	0.346	0.245	TED
EIF4G3	2.78688e-98	0.167527	0.761	0.638	Ctrl
CEBPB	4.47784e-97	0.167524	0.251	0.129	TED
RASSF2	1.79077e-110	0.167229	0.232	0.107	TED
BCAR3	6.671e-118	0.167207	0.301	0.161	Ctrl
ATRNL1	3.78353e-120	0.167143	0.153	0.052	Ctrl
CHPT1	4.61805e-39	0.167036	0.307	0.231	TED
CD83	2.57187e-49	0.166957	0.105	0.045	TED
SEPTIN6	2.4837e-102	0.166936	0.258	0.132	TED
FAM20A	6.0187e-151	0.166882	0.405	0.218	Ctrl
LINC01482	3.17189e-148	0.166757	0.224	0.088	Ctrl
PLD1	1.11282e-82	0.16649	0.451	0.319	Ctrl
FOXN2	6.60011e-73	0.166447	0.347	0.23	TED
ADAMTS16	1.09005e-191	0.166353	0.156	0.034	Ctrl
JUN	1.43307e-51	0.166146	0.281	0.189	TED
ZNRF2	9.38211e-80	0.165778	0.343	0.222	Ctrl
ICA1	5.89275e-168	0.165775	0.22	0.078	Ctrl
ENTPD1-AS1	6.95571e-43	0.165621	0.446	0.352	TED
SPARCL1	9.31925e-78	0.165328	0.246	0.138	TED
BNC2	3.85307e-54	0.165122	0.625	0.53	Ctrl
MAML2	2.7388e-36	0.164467	0.801	0.764	TED
HNRNPU	1.72975e-42	0.164424	0.511	0.431	TED
CPE	1.15735e-105	0.164229	0.391	0.242	Ctrl
LUM	7.20655e-148	0.164118	0.228	0.092	Ctrl
SNTG1	6.60277e-148	0.163908	0.118	0.024	Ctrl
STK10	3.90568e-72	0.163875	0.445	0.32	TED
BRI3	5.42609e-122	0.163675	0.315	0.17	Ctrl
ZCCHC24	4.46802e-169	0.163592	0.267	0.111	Ctrl
MX2	4.02705e-111	0.16358	0.183	0.07	TED
GPRIN3	8.68227e-94	0.163485	0.202	0.091	TED
SLC16A7	2.72696e-43	0.163247	0.418	0.331	TED
GHR	8.14621e-15	0.163045	0.371	0.321	TED
TLR4	1.63023e-104	0.162815	0.325	0.187	Ctrl
EPSTI1	1.29946e-71	0.162571	0.266	0.158	TED
AGAP1	1.01818e-92	0.16224	0.434	0.289	Ctrl
ATP1B1	1.5502e-157	0.16207	0.209	0.075	Ctrl
LINC01138	2.19621e-118	0.16181	0.231	0.101	TED
UBASH3B	6.05767e-66	0.161797	0.247	0.145	TED
TMSB4X	6.32944e-05	0.161685	0.578	0.67	TED
SRGAP3	1.36973e-125	0.161642	0.244	0.113	Ctrl
CD200R1	1.22822e-167	0.161589	0.211	0.072	Ctrl
LILRB2	9.98419e-103	0.161558	0.188	0.077	TED
VSIR	2.66798e-64	0.161443	0.327	0.221	TED
EML4	1.17257e-61	0.161064	0.43	0.32	TED
WWC2	7.49482e-93	0.160979	0.386	0.25	Ctrl
SEC14L1	1.23317e-54	0.160675	0.332	0.235	TED
WDFY3	3.05154e-90	0.160664	0.673	0.541	Ctrl
RAP1GAP2	3.20958e-90	0.160371	0.315	0.182	TED
ZFPM2	3.33893e-39	0.160247	0.481	0.403	Ctrl
DENND4A	1.81103e-47	0.159919	0.503	0.41	TED
GCNT1	2.00569e-93	0.159817	0.3	0.173	Ctrl
KLHL8	8.35276e-104	0.15953	0.229	0.108	TED
CTTNBP2	1.2669e-123	0.159372	0.273	0.134	Ctrl
FGD5	2.38144e-174	0.159348	0.237	0.088	Ctrl
DPH6	2.13219e-72	0.159344	0.403	0.28	Ctrl
STAT3	9.58731e-54	0.159328	0.45	0.351	TED
AC069277.1	1.09674e-152	0.15894	0.099	0.014	Ctrl
EMB	5.91221e-57	0.158695	0.445	0.333	Ctrl
TMCC3	5.3543e-145	0.158674	0.178	0.053	TED
ADIPOQ	3.86287e-151	0.158659	0.16	0.039	TED
IGF1R	7.66365e-65	0.158601	0.537	0.42	Ctrl
BMP2K	7.03671e-72	0.158562	0.536	0.406	Ctrl
PTPN1	2.55864e-85	0.158415	0.267	0.149	TED
NOVA1	1.27741e-98	0.158132	0.258	0.137	Ctrl
P4HA1	1.26142e-102	0.157726	0.336	0.199	Ctrl
PCDH9	2.61715e-49	0.157422	0.429	0.321	TED
FNIP2	7.62716e-52	0.157347	0.317	0.221	TED
RCN3	6.21295e-127	0.157326	0.233	0.104	Ctrl
SLAMF6	3.32583e-103	0.157048	0.158	0.056	TED
ZSWIM6	8.4198e-49	0.156976	0.689	0.605	Ctrl
ARL17B	3.68376e-128	0.156857	0.232	0.098	TED
ZCCHC2	4.76601e-86	0.156783	0.355	0.224	Ctrl
DSCAML1	1.25668e-117	0.156453	0.199	0.083	Ctrl
CFH	1.57348e-95	0.15638	0.427	0.277	Ctrl
KCNQ5	5.27197e-75	0.156224	0.141	0.056	TED
TTL	5.51551e-129	0.156191	0.253	0.117	Ctrl
IL17RA	2.45978e-93	0.156146	0.257	0.136	TED
CYBRD1	3.84148e-94	0.156089	0.399	0.259	Ctrl
AQP9	6.8928e-228	0.156025	0.144	0.01	TED
2024-03-01	1.99173e-09	0.155956	0.491	0.477	TED
PSMA1	5.22509e-73	0.15582	0.324	0.208	TED
ASTN2	5.69339e-98	0.155604	0.276	0.15	Ctrl
MKNK1	1.56807e-81	0.155551	0.401	0.271	Ctrl
RYR1	3.98954e-106	0.155183	0.239	0.117	Ctrl
CLMP	3.1435e-75	0.155132	0.224	0.122	TED
CDC42BPA	1.69071e-77	0.154889	0.451	0.319	Ctrl
SPIRE1	4.20887e-96	0.154818	0.33	0.197	Ctrl
LRFN5	1.33003e-26	0.154796	0.431	0.364	Ctrl
AL008633.1	1.46036e-63	0.154477	0.228	0.135	Ctrl
PLEKHA1	1.00896e-95	0.154161	0.308	0.18	Ctrl
EPHB1	2.77381e-158	0.154092	0.197	0.059	TED
LDLRAD3	1.13544e-111	0.154088	0.202	0.084	TED
PDZRN4	3.79211e-51	0.153677	0.194	0.115	Ctrl
AC004160.1	6.37817e-32	0.15355	0.356	0.28	TED
KLF12	1.57203e-28	0.153348	0.425	0.358	TED
MYO9A	3.08753e-67	0.153347	0.553	0.43	Ctrl
NCALD	3.23049e-49	0.1531	0.195	0.113	TED
AC009226.1	1.57822e-90	0.153099	0.23	0.118	Ctrl
TSHZ2	1.76982e-05	0.153051	0.5	0.473	TED
TIPARP	2.30323e-73	0.153049	0.199	0.102	TED
MYBL1	2.22122e-46	0.152961	0.149	0.079	TED
LYN	1.84641e-46	0.152667	0.486	0.391	TED
WSB1	4.06527e-70	0.152279	0.77	0.689	Ctrl
LRRC8D	1.66216e-75	0.152218	0.422	0.295	Ctrl
NLGN4Y	4.09478e-251	0.152024	0.139	0.014	Ctrl
MAMDC2-AS1	1.47951e-115	0.150756	0.244	0.113	Ctrl
TRHDE-AS1	1.06371e-115	0.150702	0.176	0.063	TED
H3F3A	2.53074e-33	0.150613	0.408	0.327	TED
ARHGEF10L	7.44275e-113	0.150572	0.347	0.198	Ctrl
USP3-AS1	1.07105e-62	0.150323	0.31	0.203	TED
BMPR1B	2.45211e-45	0.150294	0.294	0.203	TED
KCND2	7.73343e-107	0.150152	0.118	0.035	Ctrl
CPVL	3.70866e-10	0.150044	0.356	0.324	TED
SPTBN1	3.89975e-51	0.150035	0.556	0.456	Ctrl
AL592183.1	5.76131e-117	0.149972	0.248	0.115	TED
ITGB5	1.03489e-106	0.14987	0.379	0.228	Ctrl
MBNL1-AS1	2.37808e-100	0.14973	0.15	0.052	TED
NAV1	6.60618e-103	0.149569	0.306	0.173	Ctrl
FMO2	2.42572e-59	0.149458	0.216	0.126	TED
CARD11	3.70493e-77	0.149225	0.194	0.092	TED
IL15	6.63318e-73	0.149215	0.243	0.137	TED
FTX	1.60222e-81	0.149177	0.968	0.952	Ctrl
LINC01133	1.78218e-163	0.14917	0.19	0.061	Ctrl
STAG1	2.38434e-71	0.149031	0.771	0.682	Ctrl
RERG	9.76749e-198	0.148929	0.146	0.027	Ctrl
RFTN1	1.4411e-48	0.148883	0.395	0.3	TED
SLC24A3	1.73302e-104	0.14882	0.188	0.076	TED
NID1	4.36329e-90	0.148493	0.374	0.237	Ctrl
ANK2	1.45792e-47	0.148447	0.44	0.342	Ctrl
STARD13-AS	4.49911e-107	0.148406	0.305	0.165	Ctrl
CCDC80	4.84849e-91	0.148378	0.273	0.152	Ctrl
ETS2	2.61159e-63	0.148212	0.23	0.135	TED
FTH1	1	0.148127	0.434	0.461	Ctrl
LMX1A	5.07094e-120	0.147948	0.22	0.098	Ctrl
THEMIS2	8.43217e-95	0.147778	0.227	0.111	TED
REL	9.63698e-32	0.14777	0.289	0.217	TED
CD81	1.38818e-66	0.147517	0.298	0.192	Ctrl
RBM39	8.06081e-50	0.14734	0.64	0.571	TED
SLC16A10	3.19067e-30	0.14717	0.094	0.047	TED
MGST3	1.44751e-101	0.147119	0.292	0.162	Ctrl
PDGFRL	4.49667e-188	0.147087	0.18	0.048	Ctrl
TBC1D4	7.5896e-62	0.147073	0.4	0.285	Ctrl
CPNE8	1.29031e-69	0.146849	0.499	0.371	Ctrl
CHRM3-AS2	3.94743e-106	0.146833	0.207	0.094	Ctrl
TNFSF13B	3.3873e-84	0.146811	0.229	0.119	TED
IL12RB2	4.66774e-106	0.146753	0.266	0.135	Ctrl
ESRRG	3.72795e-100	0.146537	0.187	0.082	Ctrl
HIF1A	6.08314e-45	0.146495	0.313	0.224	TED
GIMAP7	1.58715e-104	0.146468	0.206	0.089	TED
SEMA3A	7.08308e-69	0.146351	0.154	0.069	TED
SYK	2.67609e-48	0.146271	0.489	0.386	Ctrl
SP110	3.17183e-66	0.146262	0.295	0.187	TED
FPR1	6.15128e-91	0.146238	0.215	0.103	TED
AL139383.1	4.96408e-64	0.14573	0.23	0.133	TED
ARHGAP12	3.02006e-88	0.145542	0.417	0.278	Ctrl
BLNK	3.45157e-140	0.145493	0.21	0.082	Ctrl
FOLR2	4.85695e-97	0.145315	0.158	0.063	Ctrl
S100A13	2.6789e-185	0.145314	0.174	0.045	Ctrl
MXD1	1.7976e-118	0.145176	0.191	0.072	TED
SH3TC1	1.40845e-105	0.144865	0.191	0.078	TED
RAPGEF1	9.12959e-50	0.144708	0.423	0.324	TED
BMPR1A	1.90661e-81	0.144567	0.374	0.246	Ctrl
RABGAP1L	1.62309e-51	0.144548	0.768	0.707	TED
LRRFIP1	8.9529e-29	0.14434	0.5	0.434	TED
SLC22A15	1.63569e-83	0.14427	0.187	0.087	TED
TNFAIP8	8.44102e-29	0.143718	0.433	0.362	TED
ZHX3	6.10801e-87	0.143684	0.275	0.158	Ctrl
AC023424.3	7.34429e-40	0.143642	0.309	0.224	TED
SCML4	4.26096e-92	0.143273	0.156	0.058	TED
DOCK11	2.14907e-42	0.143245	0.562	0.48	TED
ETV6	5.03795e-31	0.143137	0.552	0.48	TED
VPS37B	1.79074e-36	0.143099	0.161	0.097	TED
AC092691.1	2.07371e-93	0.143077	0.181	0.08	Ctrl
ZNF804A	3.38266e-89	0.14298	0.126	0.04	TED
RUNX2	9.86042e-86	0.142976	0.202	0.095	TED
RASA2	1.75809e-38	0.142822	0.497	0.416	TED
STK3	1.92678e-72	0.142801	0.665	0.542	Ctrl
INSIG1	1.44397e-37	0.142725	0.078	0.032	TED
ERN1	9.54127e-68	0.142571	0.191	0.099	TED
AXL	1.45015e-133	0.14236	0.316	0.161	Ctrl
ABLIM3	1.19789e-154	0.142269	0.176	0.055	Ctrl
PALMD	5.55202e-86	0.14223	0.189	0.087	TED
HEATR5A	7.47921e-73	0.142198	0.428	0.302	Ctrl
AC108519.1	6.79332e-149	0.142153	0.197	0.07	Ctrl
SDCCAG8	5.57063e-62	0.142114	0.584	0.466	Ctrl
CYFIP2	2.03114e-106	0.142097	0.19	0.076	TED
WWOX	4.23611e-37	0.142014	0.773	0.718	Ctrl
DOCK7	4.21122e-86	0.141858	0.39	0.254	Ctrl
CCL4	2.75179e-62	0.141849	0.086	0.026	TED
AL049828.1	1.18598e-67	0.141733	0.267	0.163	Ctrl
GNG2	2.17468e-67	0.141636	0.487	0.357	Ctrl
KIAA0513	1.48554e-95	0.141629	0.182	0.077	TED
EID1	1.18055e-86	0.141388	0.245	0.134	Ctrl
ATG16L2	4.12692e-90	0.141199	0.255	0.136	TED
MVB12B	1.36621e-78	0.141148	0.32	0.199	Ctrl
UBC	9.10785e-49	0.140923	0.431	0.328	Ctrl
PRKCQ	2.75692e-46	0.140785	0.216	0.134	TED
STARD9	2.86322e-104	0.140608	0.268	0.141	Ctrl
THBS1	9.84249e-54	0.140524	0.051	0.009	TED
NBEA	1.6615e-76	0.140408	0.365	0.239	Ctrl
GAS7	7.27497e-80	0.14031	0.675	0.534	Ctrl
RPS6KA3	1.98674e-39	0.140086	0.413	0.327	TED
CNTLN	1.36394e-77	0.139836	0.447	0.31	Ctrl
TNS1	4.61871e-74	0.139665	0.542	0.402	Ctrl
GPRC5B	4.21253e-208	0.139634	0.165	0.034	Ctrl
ITGA11	4.36918e-138	0.139616	0.189	0.068	Ctrl
GAB2	8.93207e-28	0.139509	0.561	0.503	TED
TRIM22	2.45374e-56	0.139461	0.385	0.281	TED
SNCA	7.54119e-99	0.139315	0.211	0.099	Ctrl
NELL2	4.51742e-68	0.13927	0.1	0.033	TED
NUPR1	3.91306e-156	0.138686	0.18	0.057	Ctrl
MAN1C1	5.03104e-83	0.13867	0.282	0.164	Ctrl
PIGX	2.77168e-64	0.138542	0.283	0.179	Ctrl
CCN1	5.83888e-133	0.138494	0.18	0.058	TED
LINC01184	5.26394e-73	0.138381	0.364	0.241	Ctrl
ADGRG6	2.02575e-111	0.138329	0.223	0.103	Ctrl
CADM2	5.86432e-66	0.138275	0.176	0.087	TED
CCDC102B	1.49103e-77	0.138204	0.213	0.112	Ctrl
CMTM6	1.44028e-71	0.138037	0.241	0.137	TED
LIMD2	1.85444e-156	0.138028	0.156	0.035	TED
CIITA	1.89543e-67	0.137901	0.2	0.105	TED
CAVIN1	1.34844e-131	0.137851	0.203	0.08	Ctrl
ARRDC3	4.4225e-50	0.137773	0.269	0.178	TED
SHTN1	1.58426e-73	0.137754	0.36	0.239	Ctrl
ZFHX4	4.57296e-107	0.137662	0.24	0.118	Ctrl
EHD4	1.87669e-105	0.137597	0.222	0.105	Ctrl
FCGR3B	2.1047e-218	0.137277	0.135	0.008	TED
MCOLN1	1.1413e-118	0.137247	0.214	0.094	Ctrl
LRP1B	2.22773e-49	0.137072	0.452	0.332	TED
CD52	4.55295e-144	0.136867	0.138	0.028	TED
AC092652.1	6.13709e-125	0.136795	0.133	0.032	TED
IFITM3	1.02026e-50	0.136738	0.248	0.16	Ctrl
CYFIP1	4.26003e-85	0.136722	0.344	0.214	Ctrl
CABLES1	6.25541e-110	0.136714	0.259	0.13	Ctrl
TTC39C	3.76366e-57	0.13669	0.313	0.21	TED
MITF	2.10799e-79	0.136521	0.344	0.217	Ctrl
VAV1	3.69733e-60	0.136443	0.315	0.212	Ctrl
AC083855.2	2.28852e-116	0.136385	0.197	0.081	Ctrl
GMDS-DT	7.24145e-47	0.136334	0.577	0.473	Ctrl
GAS2L3	5.54118e-119	0.136212	0.177	0.067	Ctrl
MUSK	7.37739e-135	0.136177	0.151	0.046	Ctrl
ITLN1	3.22071e-185	0.136104	0.1	0	TED
MSI2	7.27677e-57	0.136024	0.347	0.24	TED
PLXDC1	2.63984e-143	0.135972	0.187	0.066	Ctrl
SAXO1	4.91552e-174	0.135778	0.149	0.034	Ctrl
TTTY10	5.29319e-247	0.135425	0.125	0.008	Ctrl
FAM171A1	1.75305e-100	0.1353	0.235	0.117	Ctrl
KDM6A	5.83677e-54	0.135167	0.544	0.44	TED
PTPN4	2.98954e-47	0.135163	0.332	0.237	TED
NUMB	2.04722e-29	0.134976	0.586	0.53	TED
TUBA1A	3.50311e-82	0.13484	0.277	0.162	Ctrl
ARHGAP21	5.22986e-65	0.134717	0.538	0.41	Ctrl
IKZF3	9.71258e-78	0.134703	0.176	0.079	TED
SNX2	1.03779e-69	0.134666	0.444	0.315	Ctrl
ADGRB3	2.17088e-57	0.134586	0.239	0.142	TED
RASSF3	1.33866e-39	0.134462	0.386	0.301	TED
SRGAP2	3.74429e-06	0.134367	0.465	0.459	TED
CTNND2	5.79427e-133	0.134039	0.132	0.035	Ctrl
ARGLU1	4.49706e-61	0.133994	0.553	0.429	Ctrl
ATRN	7.76292e-55	0.133958	0.407	0.299	Ctrl
ADAM17	3.46394e-39	0.133945	0.353	0.269	TED
PRKCQ-AS1	1.07297e-96	0.133901	0.11	0.028	TED
AL160272.1	4.39379e-74	0.133458	0.204	0.107	Ctrl
INPP5D	6.97558e-38	0.133418	0.444	0.358	TED
SOD3	1.96006e-119	0.133398	0.165	0.06	Ctrl
ATP10A	3.3501e-56	0.133352	0.222	0.131	TED
CHRDL1	1.41318e-105	0.133349	0.235	0.114	Ctrl
EYA2	3.44681e-55	0.133338	0.433	0.319	Ctrl
FOXK2	1	0.133234	0.256	0.243	TED
RECK	6.45683e-97	0.133053	0.264	0.141	Ctrl
GRID1	1.92473e-179	0.133036	0.142	0.029	Ctrl
ITM2A	2.91147e-75	0.133032	0.281	0.166	Ctrl
LEPROTL1	2.01887e-91	0.132959	0.192	0.086	TED
CD2	3.1198e-78	0.13276	0.146	0.058	TED
TANK	5.42464e-38	0.132723	0.475	0.393	TED
CXCL12	3.11402e-124	0.132636	0.201	0.082	Ctrl
ZNF831	8.8141e-91	0.132569	0.134	0.045	TED
GNA13	8.88405e-20	0.132553	0.251	0.196	TED
KLF9	1.0387e-65	0.13242	0.296	0.187	TED
ASAP1	5.57851e-34	0.132391	0.604	0.526	Ctrl
KLHL5	1.11651e-57	0.132071	0.231	0.139	TED
PIK3R3	1.11423e-134	0.13207	0.166	0.054	Ctrl
ACSL4	3.89371e-36	0.13193	0.299	0.22	TED
SIAH2	7.01811e-58	0.131901	0.126	0.056	TED
HLA-F	1.00164e-90	0.131834	0.219	0.105	TED
PLPP1	1.08786e-57	0.131763	0.372	0.262	Ctrl
SMIM14	4.58617e-69	0.131579	0.386	0.265	Ctrl
ZNF521	4.04312e-46	0.131478	0.372	0.277	Ctrl
PRKCE	1.03052e-16	0.131367	0.408	0.356	TED
AC025569.1	8.64164e-152	0.131331	0.131	0.03	Ctrl
DGKA	2.89654e-99	0.131219	0.161	0.06	TED
GOLGA4	8.15213e-57	0.131191	0.635	0.519	Ctrl
SNX10	1.29108e-52	0.131166	0.25	0.159	TED
RPS23	2.07378e-58	0.131098	0.397	0.28	Ctrl
PHF20	1.97332e-36	0.130949	0.436	0.353	TED
C1orf112	2.20244e-31	0.130938	0.189	0.127	TED
MDGA2	2.56566e-65	0.130818	0.159	0.079	Ctrl
ATF7IP2	2.65155e-82	0.130542	0.203	0.098	TED
IQCK	1.05888e-139	0.130157	0.203	0.076	Ctrl
TRIOBP	4.72161e-88	0.130078	0.292	0.169	Ctrl
RABGAP1	1.66679e-52	0.129972	0.474	0.367	Ctrl
LIMS1	3.62315e-32	0.129945	0.385	0.306	TED
RAB20	2.78328e-06	0.12986	0.141	0.113	TED
LINC01684	5.4153e-72	0.129856	0.226	0.125	Ctrl
HIP1	1.67404e-67	0.129757	0.42	0.293	Ctrl
NLRC5	2.2867e-77	0.129735	0.253	0.14	TED
ADD3	9.25007e-34	0.129641	0.645	0.581	Ctrl
NDEL1	7.45506e-56	0.129616	0.274	0.177	TED
ARNT	2.86561e-80	0.129591	0.35	0.224	Ctrl
TSIX	2.40322e-134	0.129522	0.166	0.049	TED
RALGAPA2	9.99208e-41	0.129131	0.46	0.371	TED
VAPA	1.363e-34	0.129091	0.363	0.284	TED
TSPAN5	1.40734e-95	0.129018	0.263	0.139	Ctrl
SERPINB9	1.28025e-121	0.128909	0.147	0.041	TED
RNF24	1.21169e-93	0.128769	0.217	0.103	TED
NCAM2	2.61045e-21	0.128736	0.336	0.271	TED
ADD1	1.44156e-69	0.128681	0.437	0.309	Ctrl
GPR183	8.9198e-87	0.128625	0.135	0.048	TED
FCGR2B	9.50967e-87	0.128615	0.212	0.107	Ctrl
ADAM9	3.98662e-79	0.128516	0.298	0.179	Ctrl
FAM49B	2.55956e-40	0.128462	0.647	0.562	TED
GSN	7.33729e-70	0.128457	0.94	0.851	Ctrl
ARL15	1.92377e-45	0.128276	0.755	0.68	Ctrl
SIGLEC11	7.83415e-173	0.128197	0.149	0.034	Ctrl
SESTD1	2.91544e-46	0.128175	0.585	0.492	Ctrl
CTSL	6.23977e-85	0.128096	0.219	0.113	Ctrl
B4GALT5	7.06274e-71	0.127951	0.253	0.146	TED
CLEC12A	3.16395e-30	0.127798	0.22	0.155	TED
CPB2-AS1	1.45536e-60	0.127695	0.223	0.128	TED
PRAM1	1.23914e-130	0.127684	0.129	0.028	TED
CLTC	3.4834e-49	0.127581	0.456	0.355	Ctrl
PTPRM	1.0378e-61	0.127575	0.558	0.428	Ctrl
RBMS3-AS2	6.85936e-74	0.12757	0.239	0.134	Ctrl
UPP1	3.17985e-129	0.127378	0.142	0.036	TED
PATJ	5.11994e-61	0.127376	0.207	0.115	TED
HDAC7	6.71447e-82	0.127089	0.296	0.176	Ctrl
FLVCR2	2.94339e-76	0.127	0.143	0.058	TED
PLAC8	2.72883e-92	0.126812	0.145	0.051	TED
AL512308.1	2.17261e-229	0.126785	0.123	0.01	Ctrl
INSYN2B	3.9953e-45	0.126585	0.276	0.186	TED
NKG7	1.30032e-18	0.126521	0.102	0.062	TED
LINC01090	9.26402e-99	0.126471	0.166	0.068	Ctrl
SORT1	1.96851e-114	0.126448	0.164	0.055	TED
LILRB3	6.14054e-132	0.126353	0.152	0.041	TED
PROCR	5.11115e-76	0.126285	0.285	0.171	Ctrl
CD37	4.78494e-117	0.126157	0.155	0.048	TED
CNTN5	1.67188e-110	0.125959	0.118	0.028	TED
CCDC88C	4.20718e-91	0.125712	0.225	0.107	TED
GYG2	6.85412e-130	0.125586	0.117	0.022	TED
GFOD1	2.77102e-79	0.125482	0.172	0.077	TED
STX7	7.72259e-48	0.125441	0.505	0.399	Ctrl
AC092652.2	1.33223e-106	0.125042	0.132	0.038	TED
LTBP2	8.71274e-111	0.125015	0.208	0.091	Ctrl
ITGAL	1.03211e-106	0.124944	0.256	0.119	TED
TAFA2	3.84084e-43	0.124908	0.271	0.184	TED
SLC4A4	8.78579e-80	0.124832	0.22	0.117	Ctrl
MDFIC	5.42349e-21	0.124827	0.469	0.411	TED
MAP3K8	1	0.12473	0.383	0.378	TED
ST8SIA1	8.86368e-93	0.124581	0.176	0.077	Ctrl
ERO1B	1.47322e-60	0.124533	0.282	0.179	Ctrl
STXBP5	3.79103e-41	0.124503	0.374	0.284	TED
PRKD1	2.88697e-67	0.12437	0.258	0.154	Ctrl
TCF4	7.02517e-73	0.124302	0.574	0.439	Ctrl
TNFSF8	1.42602e-84	0.124221	0.161	0.067	TED
AKAP10	1.83767e-46	0.124197	0.44	0.34	Ctrl
DCBLD2	3.04114e-106	0.124189	0.204	0.091	Ctrl
RPS27L	1.6047e-71	0.124186	0.292	0.18	Ctrl
ABCC1	1.81258e-58	0.124157	0.454	0.338	Ctrl
FEZ2	2.50082e-63	0.124004	0.357	0.243	Ctrl
SQSTM1	8.36084e-79	0.123999	0.32	0.197	Ctrl
PARG	2.68416e-75	0.123862	0.313	0.195	Ctrl
SMOC1	8.00135e-107	0.123845	0.125	0.034	TED
ACSS3	2.79692e-27	0.123835	0.261	0.196	TED
KLHL13	4.94777e-77	0.12381	0.224	0.121	Ctrl
TSPAN4	1.07509e-112	0.123791	0.226	0.104	Ctrl
CFB	9.53106e-192	0.123726	0.128	0.02	Ctrl
RPS19	1	0.123726	0.293	0.285	TED
CD300E	8.52348e-138	0.123696	0.107	0.014	TED
FBXW7	4.31231e-32	0.123651	0.503	0.424	TED
CDC14A	0.872775	0.123533	0.318	0.309	TED
RUFY3	5.82276e-49	0.123426	0.466	0.363	Ctrl
PFKFB3	1.79171e-07	0.123421	0.333	0.299	TED
CALU	3.00301e-82	0.123311	0.267	0.153	Ctrl
MAML3	9.17512e-24	0.123251	0.467	0.398	TED
NBPF1	8.07481e-143	0.123156	0.178	0.06	Ctrl
SLC44A2	1.56284e-87	0.122934	0.184	0.081	TED
GK	6.25223e-105	0.122933	0.143	0.045	TED
RIMKLB	1.00578e-83	0.122898	0.255	0.142	Ctrl
AC109927.1	3.03219e-79	0.122798	0.178	0.085	Ctrl
LINC02237	1.28389e-93	0.122357	0.14	0.047	TED
OSBPL9	5.9058e-49	0.122308	0.466	0.361	Ctrl
KCNJ15	2.96778e-181	0.122306	0.116	0.007	TED
PRF1	7.2342e-53	0.122237	0.098	0.037	TED
PTPRE	2.95455e-25	0.122204	0.319	0.251	TED
LINC01278	3.90937e-52	0.122176	0.387	0.281	Ctrl
PDGFRA	6.003e-73	0.122125	0.279	0.167	Ctrl
ARHGEF12	2.89025e-69	0.122088	0.329	0.213	Ctrl
USP53	1.57655e-31	0.122081	0.464	0.38	Ctrl
SLC25A25	2.20333e-101	0.122033	0.166	0.062	TED
KANK2	3.3857e-97	0.122032	0.235	0.118	Ctrl
PXDNL	1.73551e-64	0.122023	0.205	0.114	Ctrl
HRH2	7.34271e-105	0.121967	0.148	0.049	TED
RAB27A	1.27741e-66	0.121714	0.217	0.118	TED
AC010894.3	6.50342e-32	0.121666	0.344	0.266	TED
OSR2	7.35547e-81	0.121615	0.247	0.137	Ctrl
PDE1C	4.17337e-107	0.121598	0.154	0.057	Ctrl
FGD6	2.37447e-83	0.121559	0.233	0.124	Ctrl
CP	1.49496e-98	0.121429	0.184	0.08	Ctrl
HCST	3.87642e-87	0.121273	0.125	0.04	TED
CD93	4.02738e-173	0.121258	0.113	0.008	TED
RASSF8	1.95723e-84	0.121245	0.245	0.133	Ctrl
DYSF	1.00914e-109	0.121188	0.126	0.033	TED
HECA	3.29619e-57	0.120981	0.256	0.159	TED
CCDC50	4.24919e-78	0.120945	0.285	0.169	Ctrl
CNTN1	1.63639e-74	0.120908	0.17	0.081	Ctrl
NCF1	1.40681e-77	0.120819	0.172	0.078	TED
MGST1	1.59436e-45	0.120776	0.461	0.357	Ctrl
XAF1	8.15784e-61	0.120376	0.201	0.11	TED
MIS18BP1	6.3864e-26	0.120288	0.335	0.267	TED
APBA2	8.23784e-64	0.120137	0.114	0.043	TED
RBPMS	4.21257e-07	0.120052	0.294	0.26	TED
EPAS1	4.16858e-32	0.119994	0.116	0.063	TED
LMO3	5.30717e-69	0.119872	0.228	0.128	Ctrl
FPGT	9.19658e-87	0.119775	0.237	0.126	Ctrl
CCR7	9.94362e-131	0.119651	0.086	0.006	TED
CD48	9.5441e-111	0.119617	0.143	0.043	TED
EVI2B	6.8687e-71	0.119596	0.198	0.102	TED
AQP7	2.27312e-77	0.119576	0.152	0.062	TED
FAM214A	4.02281e-26	0.119398	0.37	0.302	TED
AC104365.1	4.57076e-48	0.119234	0.17	0.095	TED
EMP3	7.38177e-50	0.119156	0.327	0.226	Ctrl
CLEC2D	1.7434e-16	0.119076	0.39	0.338	TED
LINC00513	1.19413e-09	0.119002	0.35	0.31	TED
PCDH18	2.77176e-145	0.11897	0.16	0.048	Ctrl
PIK3R1	2.12599e-13	0.11895	0.548	0.519	TED
RFX3	1.93575e-34	0.118931	0.422	0.336	TED
MIR34AHG	2.2722e-123	0.118905	0.179	0.067	Ctrl
FAM13A	0.000238774	0.118889	0.602	0.585	TED
SKP2	2.5675e-114	0.118825	0.169	0.064	Ctrl
BLVRA	2.81949e-92	0.118788	0.209	0.101	Ctrl
AFF4	0.00960799	0.118496	0.422	0.407	TED
ADA2	3.91338e-69	0.118494	0.208	0.11	TED
MXRA8	3.47141e-95	0.118488	0.214	0.104	Ctrl
SLC12A2	4.48133e-42	0.118361	0.303	0.214	Ctrl
OGN	7.51619e-65	0.118342	0.323	0.21	Ctrl
LPP	1.35315e-51	0.118266	0.885	0.831	Ctrl
NABP1	3.63334e-51	0.118241	0.324	0.223	TED
AC007364.1	9.16394e-73	0.118148	0.165	0.079	Ctrl
TMEM14B	8.16118e-54	0.117963	0.341	0.237	Ctrl
AKT3	8.07082e-43	0.117919	0.643	0.537	Ctrl
RBMS1	9.00553e-80	0.117789	0.802	0.683	Ctrl
GNG12	3.22424e-94	0.117712	0.227	0.114	Ctrl
AC008945.2	9.281e-114	0.117651	0.12	0.033	Ctrl
SPN	1.86342e-107	0.11758	0.125	0.033	TED
SNX13	4.70438e-41	0.117543	0.457	0.361	Ctrl
PTPN22	8.48955e-60	0.117517	0.156	0.075	TED
LTC4S	2.69542e-100	0.117438	0.158	0.062	Ctrl
KLF2	4.27944e-23	0.117436	0.381	0.316	TED
GALNT12	5.84444e-120	0.117122	0.167	0.061	Ctrl
CASS4	2.82889e-84	0.117031	0.13	0.045	TED
ATP11B	1.16181e-38	0.116849	0.373	0.285	TED
LRIG1	3.37156e-78	0.116752	0.16	0.069	TED
DPYSL2	4.51292e-63	0.116683	0.393	0.274	Ctrl
AF117829.1	9.1934e-43	0.116528	0.377	0.281	Ctrl
RPL14	7.86424e-35	0.116456	0.286	0.205	Ctrl
SLC2A3	1.90931e-58	0.116449	0.129	0.056	TED
SFRP2	1.19133e-21	0.116436	0.319	0.257	TED
RBFOX2	1.57607e-50	0.116352	0.35	0.249	Ctrl
PRKAG2	5.44674e-20	0.116347	0.453	0.393	TED
ELOVL6	7.57627e-78	0.116326	0.175	0.084	Ctrl
TMEM71	1.7204e-83	0.116299	0.168	0.072	TED
SP140	6.64097e-89	0.116297	0.155	0.06	TED
KLF7	0.000725868	0.116188	0.393	0.372	TED
SUGCT	4.96181e-49	0.116096	0.232	0.148	Ctrl
AC006387.1	8.7073e-30	0.115919	0.116	0.065	TED
VCAN-AS1	1.03766e-79	0.115611	0.09	0.022	TED
DLC1	1	0.115391	0.531	0.509	TED
LINC01515	3.04449e-74	0.115389	0.121	0.047	Ctrl
HLA-DQA1	7.78893e-30	0.11532	0.079	0.037	TED
RND3	8.12265e-86	0.115244	0.232	0.121	Ctrl
GPSM2	1.24028e-61	0.115196	0.278	0.175	Ctrl
FAT4	4.28693e-46	0.11512	0.264	0.177	Ctrl
LINC00472	2.81704e-59	0.115118	0.219	0.129	Ctrl
CORO1A	3.55321e-79	0.115114	0.178	0.08	TED
AL445426.1	3.98802e-57	0.115056	0.225	0.135	Ctrl
LTBP1	4.03003e-57	0.115029	0.363	0.251	Ctrl
PTPRG	8.54564e-42	0.115025	0.494	0.4	Ctrl
ELF2	2.20673e-14	0.115023	0.64	0.618	TED
AL031772.1	1.40016e-69	0.115006	0.15	0.067	TED
TCIRG1	1.83148e-98	0.114792	0.155	0.056	TED
PPP1R16B	1.31596e-74	0.114698	0.114	0.039	TED
IL13RA1	1.26469e-28	0.114662	0.268	0.2	TED
KCNIP4	1.62976e-47	0.114567	0.153	0.083	Ctrl
AC008014.1	4.70929e-32	0.114367	0.276	0.2	TED
ATP1A1	1.8181e-62	0.114299	0.211	0.117	TED
SOBP	2.12637e-50	0.114257	0.277	0.184	Ctrl
ACTR2	1.13691e-27	0.114111	0.451	0.382	TED
FAM110B	8.63965e-84	0.114014	0.206	0.103	Ctrl
IL6ST	1.29802e-09	0.113967	0.454	0.423	TED
FNDC3B	2.7657e-17	0.113909	0.7	0.678	TED
ZNF433-AS1	3.8831e-71	0.113861	0.209	0.113	Ctrl
PRDX1	4.86652e-60	0.113847	0.205	0.117	Ctrl
MLLT10	9.48867e-39	0.113797	0.545	0.457	Ctrl
MICOS10	3.59088e-66	0.11378	0.208	0.115	Ctrl
PEBP1	7.88467e-66	0.113649	0.19	0.102	Ctrl
TNIK	2.09311e-27	0.113498	0.235	0.169	TED
DNM3	7.65341e-56	0.113386	0.223	0.134	Ctrl
JAK3	5.32708e-117	0.113347	0.135	0.035	TED
AC084759.2	8.03957e-194	0.113233	0.091	0.003	Ctrl
USP54	8.09443e-59	0.113159	0.317	0.21	Ctrl
DMXL2	4.83053e-11	0.113158	0.418	0.381	TED
SMG6	1.02706e-34	0.113146	0.487	0.399	Ctrl
FCHSD2	0.761086	0.113074	0.664	0.65	TED
JAG1	8.43846e-81	0.112996	0.211	0.109	Ctrl
AC012404.1	6.27214e-78	0.112951	0.185	0.09	Ctrl
TOX	2.46924e-30	0.112923	0.171	0.106	TED
DBN1	7.59659e-116	0.112847	0.162	0.058	Ctrl
CBLB	9.50286e-45	0.112838	0.71	0.624	Ctrl
COX6C	1.7337e-60	0.112832	0.236	0.14	Ctrl
PDGFRB	2.50051e-96	0.112831	0.19	0.086	Ctrl
LINC00937	1.16291e-119	0.112822	0.103	0.017	TED
RAD51B	6.51228e-25	0.112761	0.569	0.501	TED
DERA	8.83075e-53	0.112617	0.322	0.221	Ctrl
ETNK1	1.75958e-36	0.1126	0.465	0.375	Ctrl
OMD	1.30466e-75	0.112574	0.254	0.144	Ctrl
LIMA1	2.52915e-48	0.112506	0.46	0.346	Ctrl
TCF7L1	4.96282e-40	0.112474	0.314	0.226	Ctrl
CUEDC1	3.71827e-70	0.112443	0.253	0.148	Ctrl
ST8SIA4	3.90127e-35	0.112347	0.325	0.238	TED
FAXDC2	2.56454e-82	0.112343	0.246	0.134	Ctrl
MME	7.01134e-108	0.11227	0.128	0.034	TED
NUTM2B-AS1	1.3224e-36	0.112244	0.361	0.278	TED
KAT6A	5.46815e-28	0.112161	0.492	0.421	TED
GPR34	8.93613e-77	0.112113	0.217	0.114	Ctrl
SGCZ	3.60011e-51	0.112023	0.124	0.056	TED
LINC01934	3.52806e-44	0.111975	0.154	0.082	TED
TPM4	3.86094e-15	0.111974	0.256	0.204	TED
KAZN	5.19955e-50	0.11196	0.429	0.326	Ctrl
HERC2	8.14596e-56	0.111833	0.372	0.262	Ctrl
SEPTIN11	5.25402e-53	0.11183	0.366	0.258	Ctrl
MYCBP2-AS1	7.69049e-37	0.111811	0.262	0.183	TED
USP4	2.84085e-13	0.111734	0.286	0.237	TED
CD3D	5.07224e-84	0.111673	0.097	0.024	TED
GTF2B	2.3777e-28	0.111632	0.197	0.134	TED
AC108734.4	3.76453e-87	0.111587	0.161	0.069	Ctrl
TNRC6C	9.60078e-37	0.111583	0.305	0.223	TED
FMNL1	5.77157e-70	0.111539	0.217	0.116	TED
ADAMTS9	1.23651e-82	0.111536	0.118	0.038	TED
TPD52	1.91423e-74	0.111529	0.109	0.036	TED
MICAL2	2.61414e-70	0.111515	0.168	0.079	TED
NUCKS1	7.6247e-39	0.111494	0.364	0.274	Ctrl
PPP2R5A	1.79576e-48	0.111319	0.285	0.191	TED
ADCY7	3.71163e-41	0.111313	0.358	0.268	Ctrl
FABP4	2.21936e-22	0.111141	0.303	0.231	TED
GMFG	2.56139e-65	0.111132	0.197	0.104	TED
NCF2	5.36288e-40	0.111109	0.257	0.176	TED
CTNNB1	5.19497e-18	0.110822	0.396	0.338	TED
CC2D2A	1.54474e-48	0.110694	0.305	0.21	Ctrl
C8orf34	1.34394e-106	0.110682	0.105	0.022	TED
CBR4	6.77037e-49	0.110593	0.379	0.275	Ctrl
NBL1	6.89862e-127	0.11047	0.148	0.046	Ctrl
TMEM273	2.43592e-128	0.110452	0.144	0.043	Ctrl
MYO1B	1.01696e-130	0.110442	0.148	0.045	Ctrl
ZMIZ1	1.33751e-51	0.110389	0.436	0.325	Ctrl
LINC00894	4.18834e-36	0.110373	0.295	0.215	Ctrl
PRUNE2	4.62944e-76	0.110334	0.17	0.081	Ctrl
CCDC171	1.54279e-56	0.110223	0.249	0.155	Ctrl
ERAP2	3.94416e-56	0.1102	0.22	0.128	TED
EEA1	2.46491e-43	0.110124	0.454	0.353	Ctrl
WNK1	3.35282e-30	0.110108	0.508	0.431	TED
KLRF1	1.13421e-43	0.110105	0.098	0.043	TED
ENTPD1	1.16216e-27	0.110042	0.309	0.235	TED
YWHAH	1.15905e-88	0.110034	0.164	0.071	Ctrl
LINC01572	1.9228e-77	0.109911	0.158	0.071	Ctrl
WDR36	3.01185e-68	0.109694	0.239	0.138	Ctrl
PTGFR	2.09888e-60	0.109688	0.156	0.076	TED
ATP2B1	1.9815e-06	0.109685	0.457	0.432	TED
IFRD1	7.75042e-44	0.109561	0.191	0.115	TED
SLC25A13	2.60434e-44	0.109494	0.418	0.317	Ctrl
PLSCR4	2.50536e-59	0.109441	0.274	0.173	Ctrl
GABPB1-AS1	2.21139e-64	0.109329	0.267	0.163	Ctrl
MYL12B	3.49887e-45	0.109256	0.283	0.193	Ctrl
BTBD11	4.18768e-94	0.109166	0.107	0.027	TED
AL139807.1	1.96261e-43	0.109113	0.18	0.106	TED
TYROBP	1.03219e-44	0.109079	0.218	0.136	TED
TSPAN14	1.23251e-29	0.109007	0.312	0.238	TED
ITGAV	6.9393e-57	0.108851	0.267	0.17	Ctrl
CCDC152	5.77059e-97	0.108827	0.126	0.042	Ctrl
RNH1	1.39447e-68	0.108756	0.226	0.127	Ctrl
RORA-AS1	2.94323e-07	0.108738	0.229	0.196	TED
KLC1	1.64703e-43	0.108651	0.398	0.301	Ctrl
RUNX3	3.78207e-59	0.108579	0.13	0.057	TED
AAMDC	1.18034e-54	0.108564	0.299	0.198	Ctrl
TAFA1	1.15349e-45	0.108529	0.131	0.065	TED
CCDC170	5.10478e-50	0.108405	0.225	0.14	Ctrl
NUP210	2.38e-104	0.108301	0.144	0.045	TED
ZNRF1	9.27489e-88	0.108259	0.166	0.072	Ctrl
PHLPP1	2.07361e-37	0.108256	0.283	0.202	Ctrl
TMEM156	2.81075e-84	0.108168	0.102	0.027	TED
AP001528.1	3.41765e-31	0.108145	0.247	0.177	TED
LRRK1	4.89358e-58	0.10808	0.349	0.236	Ctrl
HTRA1	4.02389e-111	0.108054	0.154	0.055	Ctrl
RAB28	1.06173e-46	0.107933	0.353	0.253	Ctrl
AC008957.2	1.92606e-108	0.107927	0.103	0.02	TED
IL2RA	1	0.107671	0.108	0.095	TED
MAGI1	2.14119e-40	0.107664	0.233	0.154	Ctrl
ST3GAL5	7.82789e-63	0.107595	0.266	0.163	Ctrl
COLGALT1	4.5309e-64	0.107503	0.231	0.135	Ctrl
UST	1.55117e-30	0.107442	0.465	0.386	Ctrl
STK24	5.19409e-28	0.107337	0.332	0.259	TED
SLFN5	2.70455e-37	0.10733	0.227	0.151	TED
FHIT	9.4783e-21	0.10729	0.629	0.563	Ctrl
FCGR2A	2.27331e-33	0.10725	0.253	0.178	TED
CHSY1	4.3618e-05	0.107176	0.265	0.234	TED
OSBPL8	3.10841e-19	0.107168	0.492	0.437	TED
RAP1A	4.25624e-21	0.107122	0.542	0.486	TED
CD59	4.6671e-86	0.107089	0.178	0.081	Ctrl
IL17RD	3.51553e-112	0.107085	0.159	0.058	Ctrl
CREG1	2.80338e-77	0.106896	0.203	0.105	Ctrl
ECHDC2	1.57848e-19	0.106778	0.34	0.284	TED
AC083870.1	1.43042e-64	0.106746	0.211	0.118	Ctrl
AL392172.1	1.75461e-93	0.106483	0.176	0.076	Ctrl
AZI2	2.53371e-60	0.106477	0.201	0.11	TED
DCAF6	3.76589e-34	0.106297	0.433	0.345	Ctrl
LRMDA	8.99864e-43	0.106244	0.903	0.837	Ctrl
SRP14	5.33519e-39	0.106169	0.241	0.162	Ctrl
ATP8A1	2.18374e-20	0.106165	0.299	0.239	TED
AC119674.1	1.81523e-39	0.106081	0.205	0.131	Ctrl
AIF1	7.23284e-18	0.106079	0.119	0.077	TED
ZNF385D	1.56704e-23	0.106024	0.398	0.329	Ctrl
AC010260.1	3.73574e-90	0.105932	0.104	0.027	TED
HNRNPA2B1	1.06461e-21	0.105922	0.684	0.652	TED
NR1D2	1.26932e-79	0.105917	0.207	0.106	Ctrl
PPFIBP1	1.72569e-59	0.105909	0.25	0.153	Ctrl
KYNU	1	0.105849	0.314	0.302	TED
ZHX2	6.12506e-24	0.105792	0.334	0.267	TED
TNNI3K	1.58146e-73	0.10576	0.188	0.095	Ctrl
RNF135	8.6969e-68	0.105759	0.206	0.113	Ctrl
MFSD1	1.8411e-07	0.105753	0.308	0.276	TED
AC002066.1	2.30604e-72	0.105581	0.129	0.05	TED
CYLD	1.77065e-38	0.105545	0.26	0.179	TED
AC002072.1	8.26118e-63	0.105458	0.118	0.05	Ctrl
ATP6V1B2	1.38382e-41	0.105425	0.192	0.119	TED
KLHL2	5.93758e-39	0.105417	0.264	0.182	TED
2024-03-01	9.28163e-109	0.105407	0.108	0.023	TED
DIPK1A	1.63488e-29	0.105113	0.223	0.156	TED
AC118549.1	8.54058e-42	0.105102	0.426	0.329	Ctrl
NBEAL1	3.94607e-36	0.105061	0.415	0.326	Ctrl
LINC01915	3.61237e-140	0.105007	0.097	0.015	Ctrl
BASP1	6.07278e-25	0.10493	0.197	0.139	TED
TES	1.96161e-51	0.104905	0.213	0.127	TED
NT5DC1	1.58397e-28	0.104874	0.324	0.249	Ctrl
CDH23	3.55951e-50	0.104763	0.198	0.115	TED
IPO9-AS1	7.25688e-77	0.104739	0.198	0.1	Ctrl
LY75	1.136e-103	0.104641	0.126	0.035	TED
CNTN6	1.25594e-54	0.104417	0.195	0.111	Ctrl
COL5A1	1.28898e-59	0.104317	0.249	0.152	Ctrl
WDR86	1.40643e-172	0.104283	0.114	0.017	Ctrl
RCAN3	4.79375e-92	0.104269	0.098	0.023	TED
OGDH	1.21876e-35	0.104156	0.36	0.272	Ctrl
AL078600.1	9.51396e-44	0.104138	0.239	0.156	Ctrl
MAFB	2.88345e-45	0.104012	0.233	0.149	Ctrl
MAPK1	8.98866e-22	0.103948	0.418	0.353	TED
RPL39	0.027414	0.10393	0.285	0.26	TED
RASAL2	1.43593e-37	0.10392	0.327	0.239	Ctrl
MEDAG	8.93446e-100	0.103913	0.175	0.072	Ctrl
SESN3	1.29218e-53	0.103757	0.326	0.221	Ctrl
CCL5	1.37289e-23	0.103623	0.1	0.056	TED
ADAMTS2	3.28655e-88	0.103621	0.232	0.119	Ctrl
NCKAP1	2.28374e-49	0.103577	0.269	0.177	Ctrl
PLAT	4.75491e-71	0.103558	0.259	0.151	Ctrl
CARMN	2.62468e-101	0.103541	0.095	0.018	TED
MBOAT7	7.88819e-93	0.103523	0.141	0.049	TED
C1orf162	7.45607e-82	0.103457	0.144	0.055	TED
MEF2A	1.10709e-32	0.103455	0.725	0.646	Ctrl
SATB1-AS1	7.95063e-95	0.103366	0.096	0.02	TED
SNCAIP	4.86384e-107	0.103333	0.124	0.038	Ctrl
DAPK1	7.61932e-50	0.103303	0.556	0.432	Ctrl
DNMT3A	1.78522e-45	0.10317	0.277	0.188	Ctrl
CCDC69	2.42411e-86	0.103161	0.151	0.058	TED
PCOLCE	1.36957e-95	0.102978	0.159	0.064	Ctrl
GOLIM4	5.70522e-67	0.102881	0.233	0.133	Ctrl
SUN1	2.49292e-58	0.102871	0.263	0.165	Ctrl
AC093879.1	5.3191e-91	0.102863	0.137	0.051	Ctrl
PECAM1	8.27039e-13	0.102824	0.312	0.266	TED
PDXDC1	7.45313e-32	0.102814	0.338	0.26	TED
APOBEC3A	2.7026e-133	0.102796	0.091	0.007	TED
NR2F1	7.1067e-90	0.102782	0.161	0.068	Ctrl
TKT	9.48257e-55	0.102721	0.163	0.085	TED
PZP	5.85129e-16	0.10264	0.114	0.075	TED
ELMOD3	7.14e-38	0.102616	0.224	0.148	TED
ANXA5	3.77498e-38	0.102613	0.352	0.261	Ctrl
OXR1	2.39764e-26	0.102469	0.44	0.362	Ctrl
ARHGEF37	3.57065e-124	0.102372	0.134	0.038	Ctrl
MMP16	5.7799e-50	0.102259	0.259	0.166	Ctrl
TMCC1	1.75674e-20	0.102215	0.59	0.53	Ctrl
APLP2	1.25656e-40	0.102176	0.408	0.309	Ctrl
VSIG4	1.57704e-58	0.102147	0.262	0.16	Ctrl
LDLR	8.62101e-94	0.102088	0.098	0.022	TED
CD3E	1.80904e-95	0.102038	0.1	0.022	TED
FAM114A1	1.95106e-66	0.102034	0.231	0.132	Ctrl
SNRK	2.77232e-35	0.102016	0.302	0.219	TED
RPS6KA5	4.49788e-33	0.101904	0.294	0.214	TED
ENPP6	1.53671e-65	0.101783	0.205	0.112	Ctrl
ADCY5	4.25227e-98	0.10175	0.099	0.021	TED
CASP8	5.35496e-27	0.101745	0.242	0.176	TED
NFKBIZ	5.27998e-21	0.101738	0.325	0.262	TED
SLC7A8	1.79485e-94	0.101679	0.165	0.068	Ctrl
SLC20A1	5.2842e-63	0.10159	0.177	0.089	TED
ADI1	4.16749e-93	0.10159	0.159	0.065	Ctrl
LAMA4	0.287622	0.101494	0.512	0.498	TED
MYPN	1.41689e-59	0.101481	0.139	0.066	Ctrl
FCMR	1.17598e-108	0.101465	0.093	0.015	TED
NEK6	3.17474e-73	0.101432	0.201	0.105	Ctrl
APPL1	9.82822e-57	0.101364	0.271	0.172	Ctrl
CCN2	1.65423e-41	0.101347	0.188	0.114	TED
CYTH4	7.90261e-42	0.10134	0.268	0.184	Ctrl
CAPN2	8.70901e-46	0.101311	0.282	0.192	Ctrl
CFLAR-AS1	3.48547e-38	0.101289	0.229	0.152	TED
SPIN1	1.28868e-40	0.101268	0.331	0.242	Ctrl
ESYT2	0.00704094	0.101207	0.383	0.363	TED
AGPS	7.45654e-43	0.101089	0.33	0.237	Ctrl
EPHA3	1.03075e-21	0.101076	0.298	0.235	TED
RETREG1	6.9452e-90	0.101065	0.113	0.032	TED
PALM	6.51476e-74	0.101014	0.183	0.091	Ctrl
C5AR2	0.0439389	0.100862	0.089	0.071	TED
FKBP9	9.12546e-89	0.10085	0.168	0.073	Ctrl
RPS25	4.24356e-29	0.10082	0.275	0.202	Ctrl
PTGER3	5.26731e-79	0.100754	0.101	0.029	TED
DDX21	1.21204e-49	0.10073	0.197	0.115	TED
FRMD3	3.70565e-42	0.10068	0.195	0.12	Ctrl
CCDC144A	6.93434e-55	0.100672	0.198	0.112	TED
ETF1	1.92881e-45	0.10067	0.177	0.102	TED
CD226	1.10338e-41	0.100636	0.153	0.084	TED
AC103770.1	1.26282e-137	0.100615	0.107	0.02	Ctrl
DLGAP4	1.35382e-55	0.100535	0.251	0.157	Ctrl
FOXO3	1	0.100528	0.615	0.622	Ctrl
CLMN	1.07042e-64	0.100454	0.134	0.057	TED
GPC6	6.62547e-42	0.100406	0.412	0.304	TED
CAMK1D	6.67263e-31	0.100375	0.682	0.605	Ctrl
AC079015.1	2.9981e-140	0.100274	0.127	0.03	Ctrl
FOXP2	1.70987e-07	0.100221	0.589	0.571	Ctrl
TUBA1B	4.32987e-44	0.100216	0.228	0.148	Ctrl
PCDH11X	2.8812e-49	0.100214	0.132	0.063	TED
GJA1	1.12115e-109	0.100135	0.138	0.045	Ctrl
TNFRSF25	7.28125e-79	0.10007	0.164	0.075	Ctrl
LINC01645	5.20201e-124	0.100019	0.101	0.02	Ctrl
LINC01645	5.20201e-124	-0.100019	0.02	0.101	TED
TNFRSF25	7.28125e-79	-0.10007	0.075	0.164	TED
GJA1	1.12115e-109	-0.100135	0.045	0.138	TED
PCDH11X	2.8812e-49	-0.100214	0.063	0.132	Ctrl
TUBA1B	4.32987e-44	-0.100216	0.148	0.228	TED
FOXP2	1.70987e-07	-0.100221	0.571	0.589	TED
AC079015.1	2.9981e-140	-0.100274	0.03	0.127	TED
CAMK1D	6.67263e-31	-0.100375	0.605	0.682	TED
GPC6	6.62547e-42	-0.100406	0.304	0.412	Ctrl
CLMN	1.07042e-64	-0.100454	0.057	0.134	Ctrl
FOXO3	1	-0.100528	0.622	0.615	TED
DLGAP4	1.35382e-55	-0.100535	0.157	0.251	TED
AC103770.1	1.26282e-137	-0.100615	0.02	0.107	TED
CD226	1.10338e-41	-0.100636	0.084	0.153	Ctrl
ETF1	1.92881e-45	-0.10067	0.102	0.177	Ctrl
CCDC144A	6.93434e-55	-0.100672	0.112	0.198	Ctrl
FRMD3	3.70565e-42	-0.10068	0.12	0.195	TED
DDX21	1.21204e-49	-0.10073	0.115	0.197	Ctrl
PTGER3	5.26731e-79	-0.100754	0.029	0.101	Ctrl
RPS25	4.24356e-29	-0.10082	0.202	0.275	TED
FKBP9	9.12546e-89	-0.10085	0.073	0.168	TED
C5AR2	0.0439389	-0.100862	0.071	0.089	Ctrl
PALM	6.51476e-74	-0.101014	0.091	0.183	TED
RETREG1	6.9452e-90	-0.101065	0.032	0.113	Ctrl
EPHA3	1.03075e-21	-0.101076	0.235	0.298	Ctrl
AGPS	7.45654e-43	-0.101089	0.237	0.33	TED
ESYT2	0.00704094	-0.101207	0.363	0.383	Ctrl
SPIN1	1.28868e-40	-0.101268	0.242	0.331	TED
CFLAR-AS1	3.48547e-38	-0.101289	0.152	0.229	Ctrl
CAPN2	8.70901e-46	-0.101311	0.192	0.282	TED
CYTH4	7.90261e-42	-0.10134	0.184	0.268	TED
CCN2	1.65423e-41	-0.101347	0.114	0.188	Ctrl
APPL1	9.82822e-57	-0.101364	0.172	0.271	TED
NEK6	3.17474e-73	-0.101432	0.105	0.201	TED
FCMR	1.17598e-108	-0.101465	0.015	0.093	Ctrl
MYPN	1.41689e-59	-0.101481	0.066	0.139	TED
LAMA4	0.287622	-0.101494	0.498	0.512	Ctrl
ADI1	4.16749e-93	-0.10159	0.065	0.159	TED
SLC20A1	5.2842e-63	-0.10159	0.089	0.177	Ctrl
SLC7A8	1.79485e-94	-0.101679	0.068	0.165	TED
NFKBIZ	5.27998e-21	-0.101738	0.262	0.325	Ctrl
CASP8	5.35496e-27	-0.101745	0.176	0.242	Ctrl
ADCY5	4.25227e-98	-0.10175	0.021	0.099	Ctrl
ENPP6	1.53671e-65	-0.101783	0.112	0.205	TED
RPS6KA5	4.49788e-33	-0.101904	0.214	0.294	Ctrl
SNRK	2.77232e-35	-0.102016	0.219	0.302	Ctrl
FAM114A1	1.95106e-66	-0.102034	0.132	0.231	TED
CD3E	1.80904e-95	-0.102038	0.022	0.1	Ctrl
LDLR	8.62101e-94	-0.102088	0.022	0.098	Ctrl
VSIG4	1.57704e-58	-0.102147	0.16	0.262	TED
APLP2	1.25656e-40	-0.102176	0.309	0.408	TED
TMCC1	1.75674e-20	-0.102215	0.53	0.59	TED
MMP16	5.7799e-50	-0.102259	0.166	0.259	TED
ARHGEF37	3.57065e-124	-0.102372	0.038	0.134	TED
OXR1	2.39764e-26	-0.102469	0.362	0.44	TED
ANXA5	3.77498e-38	-0.102613	0.261	0.352	TED
ELMOD3	7.14e-38	-0.102616	0.148	0.224	Ctrl
PZP	5.85129e-16	-0.10264	0.075	0.114	Ctrl
TKT	9.48257e-55	-0.102721	0.085	0.163	Ctrl
NR2F1	7.1067e-90	-0.102782	0.068	0.161	TED
APOBEC3A	2.7026e-133	-0.102796	0.007	0.091	Ctrl
PDXDC1	7.45313e-32	-0.102814	0.26	0.338	Ctrl
PECAM1	8.27039e-13	-0.102824	0.266	0.312	Ctrl
AC093879.1	5.3191e-91	-0.102863	0.051	0.137	TED
SUN1	2.49292e-58	-0.102871	0.165	0.263	TED
GOLIM4	5.70522e-67	-0.102881	0.133	0.233	TED
PCOLCE	1.36957e-95	-0.102978	0.064	0.159	TED
CCDC69	2.42411e-86	-0.103161	0.058	0.151	Ctrl
DNMT3A	1.78522e-45	-0.10317	0.188	0.277	TED
DAPK1	7.61932e-50	-0.103303	0.432	0.556	TED
SNCAIP	4.86384e-107	-0.103333	0.038	0.124	TED
SATB1-AS1	7.95063e-95	-0.103366	0.02	0.096	Ctrl
MEF2A	1.10709e-32	-0.103455	0.646	0.725	TED
C1orf162	7.45607e-82	-0.103457	0.055	0.144	Ctrl
MBOAT7	7.88819e-93	-0.103523	0.049	0.141	Ctrl
CARMN	2.62468e-101	-0.103541	0.018	0.095	Ctrl
PLAT	4.75491e-71	-0.103558	0.151	0.259	TED
NCKAP1	2.28374e-49	-0.103577	0.177	0.269	TED
ADAMTS2	3.28655e-88	-0.103621	0.119	0.232	TED
CCL5	1.37289e-23	-0.103623	0.056	0.1	Ctrl
SESN3	1.29218e-53	-0.103757	0.221	0.326	TED
MEDAG	8.93446e-100	-0.103913	0.072	0.175	TED
RASAL2	1.43593e-37	-0.10392	0.239	0.327	TED
RPL39	0.027414	-0.10393	0.26	0.285	Ctrl
MAPK1	8.98866e-22	-0.103948	0.353	0.418	Ctrl
MAFB	2.88345e-45	-0.104012	0.149	0.233	TED
AL078600.1	9.51396e-44	-0.104138	0.156	0.239	TED
OGDH	1.21876e-35	-0.104156	0.272	0.36	TED
RCAN3	4.79375e-92	-0.104269	0.023	0.098	Ctrl
WDR86	1.40643e-172	-0.104283	0.017	0.114	TED
COL5A1	1.28898e-59	-0.104317	0.152	0.249	TED
CNTN6	1.25594e-54	-0.104417	0.111	0.195	TED
LY75	1.136e-103	-0.104641	0.035	0.126	Ctrl
IPO9-AS1	7.25688e-77	-0.104739	0.1	0.198	TED
CDH23	3.55951e-50	-0.104763	0.115	0.198	Ctrl
NT5DC1	1.58397e-28	-0.104874	0.249	0.324	TED
TES	1.96161e-51	-0.104905	0.127	0.213	Ctrl
BASP1	6.07278e-25	-0.10493	0.139	0.197	Ctrl
LINC01915	3.61237e-140	-0.105007	0.015	0.097	TED
NBEAL1	3.94607e-36	-0.105061	0.326	0.415	TED
AC118549.1	8.54058e-42	-0.105102	0.329	0.426	TED
DIPK1A	1.63488e-29	-0.105113	0.156	0.223	Ctrl
2024-03-01	9.28163e-109	-0.105407	0.023	0.108	Ctrl
KLHL2	5.93758e-39	-0.105417	0.182	0.264	Ctrl
ATP6V1B2	1.38382e-41	-0.105425	0.119	0.192	Ctrl
AC002072.1	8.26118e-63	-0.105458	0.05	0.118	TED
CYLD	1.77065e-38	-0.105545	0.179	0.26	Ctrl
AC002066.1	2.30604e-72	-0.105581	0.05	0.129	Ctrl
MFSD1	1.8411e-07	-0.105753	0.276	0.308	Ctrl
RNF135	8.6969e-68	-0.105759	0.113	0.206	TED
TNNI3K	1.58146e-73	-0.10576	0.095	0.188	TED
ZHX2	6.12506e-24	-0.105792	0.267	0.334	Ctrl
KYNU	1	-0.105849	0.302	0.314	Ctrl
PPFIBP1	1.72569e-59	-0.105909	0.153	0.25	TED
NR1D2	1.26932e-79	-0.105917	0.106	0.207	TED
HNRNPA2B1	1.06461e-21	-0.105922	0.652	0.684	Ctrl
AC010260.1	3.73574e-90	-0.105932	0.027	0.104	Ctrl
ZNF385D	1.56704e-23	-0.106024	0.329	0.398	TED
AIF1	7.23284e-18	-0.106079	0.077	0.119	Ctrl
AC119674.1	1.81523e-39	-0.106081	0.131	0.205	TED
ATP8A1	2.18374e-20	-0.106165	0.239	0.299	Ctrl
SRP14	5.33519e-39	-0.106169	0.162	0.241	TED
LRMDA	8.99864e-43	-0.106244	0.837	0.903	TED
DCAF6	3.76589e-34	-0.106297	0.345	0.433	TED
AZI2	2.53371e-60	-0.106477	0.11	0.201	Ctrl
AL392172.1	1.75461e-93	-0.106483	0.076	0.176	TED
AC083870.1	1.43042e-64	-0.106746	0.118	0.211	TED
ECHDC2	1.57848e-19	-0.106778	0.284	0.34	Ctrl
CREG1	2.80338e-77	-0.106896	0.105	0.203	TED
IL17RD	3.51553e-112	-0.107085	0.058	0.159	TED
CD59	4.6671e-86	-0.107089	0.081	0.178	TED
RAP1A	4.25624e-21	-0.107122	0.486	0.542	Ctrl
OSBPL8	3.10841e-19	-0.107168	0.437	0.492	Ctrl
CHSY1	4.3618e-05	-0.107176	0.234	0.265	Ctrl
FCGR2A	2.27331e-33	-0.10725	0.178	0.253	Ctrl
FHIT	9.4783e-21	-0.10729	0.563	0.629	TED
SLFN5	2.70455e-37	-0.10733	0.151	0.227	Ctrl
STK24	5.19409e-28	-0.107337	0.259	0.332	Ctrl
UST	1.55117e-30	-0.107442	0.386	0.465	TED
COLGALT1	4.5309e-64	-0.107503	0.135	0.231	TED
ST3GAL5	7.82789e-63	-0.107595	0.163	0.266	TED
MAGI1	2.14119e-40	-0.107664	0.154	0.233	TED
IL2RA	1	-0.107671	0.095	0.108	Ctrl
AC008957.2	1.92606e-108	-0.107927	0.02	0.103	Ctrl
RAB28	1.06173e-46	-0.107933	0.253	0.353	TED
HTRA1	4.02389e-111	-0.108054	0.055	0.154	TED
LRRK1	4.89358e-58	-0.10808	0.236	0.349	TED
AP001528.1	3.41765e-31	-0.108145	0.177	0.247	Ctrl
TMEM156	2.81075e-84	-0.108168	0.027	0.102	Ctrl
PHLPP1	2.07361e-37	-0.108256	0.202	0.283	TED
ZNRF1	9.27489e-88	-0.108259	0.072	0.166	TED
NUP210	2.38e-104	-0.108301	0.045	0.144	Ctrl
CCDC170	5.10478e-50	-0.108405	0.14	0.225	TED
TAFA1	1.15349e-45	-0.108529	0.065	0.131	Ctrl
AAMDC	1.18034e-54	-0.108564	0.198	0.299	TED
RUNX3	3.78207e-59	-0.108579	0.057	0.13	Ctrl
KLC1	1.64703e-43	-0.108651	0.301	0.398	TED
RORA-AS1	2.94323e-07	-0.108738	0.196	0.229	Ctrl
RNH1	1.39447e-68	-0.108756	0.127	0.226	TED
CCDC152	5.77059e-97	-0.108827	0.042	0.126	TED
ITGAV	6.9393e-57	-0.108851	0.17	0.267	TED
TSPAN14	1.23251e-29	-0.109007	0.238	0.312	Ctrl
TYROBP	1.03219e-44	-0.109079	0.136	0.218	Ctrl
AL139807.1	1.96261e-43	-0.109113	0.106	0.18	Ctrl
BTBD11	4.18768e-94	-0.109166	0.027	0.107	Ctrl
MYL12B	3.49887e-45	-0.109256	0.193	0.283	TED
GABPB1-AS1	2.21139e-64	-0.109329	0.163	0.267	TED
PLSCR4	2.50536e-59	-0.109441	0.173	0.274	TED
SLC25A13	2.60434e-44	-0.109494	0.317	0.418	TED
IFRD1	7.75042e-44	-0.109561	0.115	0.191	Ctrl
ATP2B1	1.9815e-06	-0.109685	0.432	0.457	Ctrl
PTGFR	2.09888e-60	-0.109688	0.076	0.156	Ctrl
WDR36	3.01185e-68	-0.109694	0.138	0.239	TED
LINC01572	1.9228e-77	-0.109911	0.071	0.158	TED
YWHAH	1.15905e-88	-0.110034	0.071	0.164	TED
ENTPD1	1.16216e-27	-0.110042	0.235	0.309	Ctrl
KLRF1	1.13421e-43	-0.110105	0.043	0.098	Ctrl
WNK1	3.35282e-30	-0.110108	0.431	0.508	Ctrl
EEA1	2.46491e-43	-0.110124	0.353	0.454	TED
ERAP2	3.94416e-56	-0.1102	0.128	0.22	Ctrl
CCDC171	1.54279e-56	-0.110223	0.155	0.249	TED
PRUNE2	4.62944e-76	-0.110334	0.081	0.17	TED
LINC00894	4.18834e-36	-0.110373	0.215	0.295	TED
ZMIZ1	1.33751e-51	-0.110389	0.325	0.436	TED
MYO1B	1.01696e-130	-0.110442	0.045	0.148	TED
TMEM273	2.43592e-128	-0.110452	0.043	0.144	TED
NBL1	6.89862e-127	-0.11047	0.046	0.148	TED
CBR4	6.77037e-49	-0.110593	0.275	0.379	TED
C8orf34	1.34394e-106	-0.110682	0.022	0.105	Ctrl
CC2D2A	1.54474e-48	-0.110694	0.21	0.305	TED
CTNNB1	5.19497e-18	-0.110822	0.338	0.396	Ctrl
NCF2	5.36288e-40	-0.111109	0.176	0.257	Ctrl
GMFG	2.56139e-65	-0.111132	0.104	0.197	Ctrl
FABP4	2.21936e-22	-0.111141	0.231	0.303	Ctrl
ADCY7	3.71163e-41	-0.111313	0.268	0.358	TED
PPP2R5A	1.79576e-48	-0.111319	0.191	0.285	Ctrl
NUCKS1	7.6247e-39	-0.111494	0.274	0.364	TED
MICAL2	2.61414e-70	-0.111515	0.079	0.168	Ctrl
TPD52	1.91423e-74	-0.111529	0.036	0.109	Ctrl
ADAMTS9	1.23651e-82	-0.111536	0.038	0.118	Ctrl
FMNL1	5.77157e-70	-0.111539	0.116	0.217	Ctrl
TNRC6C	9.60078e-37	-0.111583	0.223	0.305	Ctrl
AC108734.4	3.76453e-87	-0.111587	0.069	0.161	TED
GTF2B	2.3777e-28	-0.111632	0.134	0.197	Ctrl
CD3D	5.07224e-84	-0.111673	0.024	0.097	Ctrl
USP4	2.84085e-13	-0.111734	0.237	0.286	Ctrl
MYCBP2-AS1	7.69049e-37	-0.111811	0.183	0.262	Ctrl
SEPTIN11	5.25402e-53	-0.11183	0.258	0.366	TED
HERC2	8.14596e-56	-0.111833	0.262	0.372	TED
KAZN	5.19955e-50	-0.11196	0.326	0.429	TED
TPM4	3.86094e-15	-0.111974	0.204	0.256	Ctrl
LINC01934	3.52806e-44	-0.111975	0.082	0.154	Ctrl
SGCZ	3.60011e-51	-0.112023	0.056	0.124	Ctrl
GPR34	8.93613e-77	-0.112113	0.114	0.217	TED
KAT6A	5.46815e-28	-0.112161	0.421	0.492	Ctrl
NUTM2B-AS1	1.3224e-36	-0.112244	0.278	0.361	Ctrl
MME	7.01134e-108	-0.11227	0.034	0.128	Ctrl
FAXDC2	2.56454e-82	-0.112343	0.134	0.246	TED
ST8SIA4	3.90127e-35	-0.112347	0.238	0.325	Ctrl
CUEDC1	3.71827e-70	-0.112443	0.148	0.253	TED
TCF7L1	4.96282e-40	-0.112474	0.226	0.314	TED
LIMA1	2.52915e-48	-0.112506	0.346	0.46	TED
OMD	1.30466e-75	-0.112574	0.144	0.254	TED
ETNK1	1.75958e-36	-0.1126	0.375	0.465	TED
DERA	8.83075e-53	-0.112617	0.221	0.322	TED
RAD51B	6.51228e-25	-0.112761	0.501	0.569	Ctrl
LINC00937	1.16291e-119	-0.112822	0.017	0.103	Ctrl
PDGFRB	2.50051e-96	-0.112831	0.086	0.19	TED
COX6C	1.7337e-60	-0.112832	0.14	0.236	TED
CBLB	9.50286e-45	-0.112838	0.624	0.71	TED
DBN1	7.59659e-116	-0.112847	0.058	0.162	TED
TOX	2.46924e-30	-0.112923	0.106	0.171	Ctrl
AC012404.1	6.27214e-78	-0.112951	0.09	0.185	TED
JAG1	8.43846e-81	-0.112996	0.109	0.211	TED
FCHSD2	0.761086	-0.113074	0.65	0.664	Ctrl
SMG6	1.02706e-34	-0.113146	0.399	0.487	TED
DMXL2	4.83053e-11	-0.113158	0.381	0.418	Ctrl
USP54	8.09443e-59	-0.113159	0.21	0.317	TED
AC084759.2	8.03957e-194	-0.113233	0.003	0.091	TED
JAK3	5.32708e-117	-0.113347	0.035	0.135	Ctrl
DNM3	7.65341e-56	-0.113386	0.134	0.223	TED
TNIK	2.09311e-27	-0.113498	0.169	0.235	Ctrl
PEBP1	7.88467e-66	-0.113649	0.102	0.19	TED
MICOS10	3.59088e-66	-0.11378	0.115	0.208	TED
MLLT10	9.48867e-39	-0.113797	0.457	0.545	TED
PRDX1	4.86652e-60	-0.113847	0.117	0.205	TED
ZNF433-AS1	3.8831e-71	-0.113861	0.113	0.209	TED
FNDC3B	2.7657e-17	-0.113909	0.678	0.7	Ctrl
IL6ST	1.29802e-09	-0.113967	0.423	0.454	Ctrl
FAM110B	8.63965e-84	-0.114014	0.103	0.206	TED
ACTR2	1.13691e-27	-0.114111	0.382	0.451	Ctrl
SOBP	2.12637e-50	-0.114257	0.184	0.277	TED
ATP1A1	1.8181e-62	-0.114299	0.117	0.211	Ctrl
AC008014.1	4.70929e-32	-0.114367	0.2	0.276	Ctrl
KCNIP4	1.62976e-47	-0.114567	0.083	0.153	TED
IL13RA1	1.26469e-28	-0.114662	0.2	0.268	Ctrl
PPP1R16B	1.31596e-74	-0.114698	0.039	0.114	Ctrl
TCIRG1	1.83148e-98	-0.114792	0.056	0.155	Ctrl
AL031772.1	1.40016e-69	-0.115006	0.067	0.15	Ctrl
ELF2	2.20673e-14	-0.115023	0.618	0.64	Ctrl
PTPRG	8.54564e-42	-0.115025	0.4	0.494	TED
LTBP1	4.03003e-57	-0.115029	0.251	0.363	TED
AL445426.1	3.98802e-57	-0.115056	0.135	0.225	TED
CORO1A	3.55321e-79	-0.115114	0.08	0.178	Ctrl
LINC00472	2.81704e-59	-0.115118	0.129	0.219	TED
FAT4	4.28693e-46	-0.11512	0.177	0.264	TED
GPSM2	1.24028e-61	-0.115196	0.175	0.278	TED
RND3	8.12265e-86	-0.115244	0.121	0.232	TED
HLA-DQA1	7.78893e-30	-0.11532	0.037	0.079	Ctrl
LINC01515	3.04449e-74	-0.115389	0.047	0.121	TED
DLC1	1	-0.115391	0.509	0.531	Ctrl
VCAN-AS1	1.03766e-79	-0.115611	0.022	0.09	Ctrl
AC006387.1	8.7073e-30	-0.115919	0.065	0.116	Ctrl
SUGCT	4.96181e-49	-0.116096	0.148	0.232	TED
KLF7	0.000725868	-0.116188	0.372	0.393	Ctrl
SP140	6.64097e-89	-0.116297	0.06	0.155	Ctrl
TMEM71	1.7204e-83	-0.116299	0.072	0.168	Ctrl
ELOVL6	7.57627e-78	-0.116326	0.084	0.175	TED
PRKAG2	5.44674e-20	-0.116347	0.393	0.453	Ctrl
RBFOX2	1.57607e-50	-0.116352	0.249	0.35	TED
SFRP2	1.19133e-21	-0.116436	0.257	0.319	Ctrl
SLC2A3	1.90931e-58	-0.116449	0.056	0.129	Ctrl
RPL14	7.86424e-35	-0.116456	0.205	0.286	TED
AF117829.1	9.1934e-43	-0.116528	0.281	0.377	TED
DPYSL2	4.51292e-63	-0.116683	0.274	0.393	TED
LRIG1	3.37156e-78	-0.116752	0.069	0.16	Ctrl
ATP11B	1.16181e-38	-0.116849	0.285	0.373	Ctrl
CASS4	2.82889e-84	-0.117031	0.045	0.13	Ctrl
GALNT12	5.84444e-120	-0.117122	0.061	0.167	TED
KLF2	4.27944e-23	-0.117436	0.316	0.381	Ctrl
LTC4S	2.69542e-100	-0.117438	0.062	0.158	TED
PTPN22	8.48955e-60	-0.117517	0.075	0.156	Ctrl
SNX13	4.70438e-41	-0.117543	0.361	0.457	TED
SPN	1.86342e-107	-0.11758	0.033	0.125	Ctrl
AC008945.2	9.281e-114	-0.117651	0.033	0.12	TED
GNG12	3.22424e-94	-0.117712	0.114	0.227	TED
RBMS1	9.00553e-80	-0.117789	0.683	0.802	TED
AKT3	8.07082e-43	-0.117919	0.537	0.643	TED
TMEM14B	8.16118e-54	-0.117963	0.237	0.341	TED
AC007364.1	9.16394e-73	-0.118148	0.079	0.165	TED
NABP1	3.63334e-51	-0.118241	0.223	0.324	Ctrl
LPP	1.35315e-51	-0.118266	0.831	0.885	TED
OGN	7.51619e-65	-0.118342	0.21	0.323	TED
SLC12A2	4.48133e-42	-0.118361	0.214	0.303	TED
MXRA8	3.47141e-95	-0.118488	0.104	0.214	TED
ADA2	3.91338e-69	-0.118494	0.11	0.208	Ctrl
AFF4	0.00960799	-0.118496	0.407	0.422	Ctrl
BLVRA	2.81949e-92	-0.118788	0.101	0.209	TED
SKP2	2.5675e-114	-0.118825	0.064	0.169	TED
FAM13A	0.000238774	-0.118889	0.585	0.602	Ctrl
MIR34AHG	2.2722e-123	-0.118905	0.067	0.179	TED
RFX3	1.93575e-34	-0.118931	0.336	0.422	Ctrl
PIK3R1	2.12599e-13	-0.11895	0.519	0.548	Ctrl
PCDH18	2.77176e-145	-0.11897	0.048	0.16	TED
LINC00513	1.19413e-09	-0.119002	0.31	0.35	Ctrl
CLEC2D	1.7434e-16	-0.119076	0.338	0.39	Ctrl
EMP3	7.38177e-50	-0.119156	0.226	0.327	TED
AC104365.1	4.57076e-48	-0.119234	0.095	0.17	Ctrl
FAM214A	4.02281e-26	-0.119398	0.302	0.37	Ctrl
AQP7	2.27312e-77	-0.119576	0.062	0.152	Ctrl
EVI2B	6.8687e-71	-0.119596	0.102	0.198	Ctrl
CD48	9.5441e-111	-0.119617	0.043	0.143	Ctrl
CCR7	9.94362e-131	-0.119651	0.006	0.086	Ctrl
FPGT	9.19658e-87	-0.119775	0.126	0.237	TED
LMO3	5.30717e-69	-0.119872	0.128	0.228	TED
EPAS1	4.16858e-32	-0.119994	0.063	0.116	Ctrl
RBPMS	4.21257e-07	-0.120052	0.26	0.294	Ctrl
APBA2	8.23784e-64	-0.120137	0.043	0.114	Ctrl
MIS18BP1	6.3864e-26	-0.120288	0.267	0.335	Ctrl
XAF1	8.15784e-61	-0.120376	0.11	0.201	Ctrl
MGST1	1.59436e-45	-0.120776	0.357	0.461	TED
NCF1	1.40681e-77	-0.120819	0.078	0.172	Ctrl
CNTN1	1.63639e-74	-0.120908	0.081	0.17	TED
CCDC50	4.24919e-78	-0.120945	0.169	0.285	TED
HECA	3.29619e-57	-0.120981	0.159	0.256	Ctrl
DYSF	1.00914e-109	-0.121188	0.033	0.126	Ctrl
RASSF8	1.95723e-84	-0.121245	0.133	0.245	TED
CD93	4.02738e-173	-0.121258	0.008	0.113	Ctrl
HCST	3.87642e-87	-0.121273	0.04	0.125	Ctrl
CP	1.49496e-98	-0.121429	0.08	0.184	TED
FGD6	2.37447e-83	-0.121559	0.124	0.233	TED
PDE1C	4.17337e-107	-0.121598	0.057	0.154	TED
OSR2	7.35547e-81	-0.121615	0.137	0.247	TED
AC010894.3	6.50342e-32	-0.121666	0.266	0.344	Ctrl
RAB27A	1.27741e-66	-0.121714	0.118	0.217	Ctrl
HRH2	7.34271e-105	-0.121967	0.049	0.148	Ctrl
PXDNL	1.73551e-64	-0.122023	0.114	0.205	TED
KANK2	3.3857e-97	-0.122032	0.118	0.235	TED
SLC25A25	2.20333e-101	-0.122033	0.062	0.166	Ctrl
USP53	1.57655e-31	-0.122081	0.38	0.464	TED
ARHGEF12	2.89025e-69	-0.122088	0.213	0.329	TED
PDGFRA	6.003e-73	-0.122125	0.167	0.279	TED
LINC01278	3.90937e-52	-0.122176	0.281	0.387	TED
PTPRE	2.95455e-25	-0.122204	0.251	0.319	Ctrl
PRF1	7.2342e-53	-0.122237	0.037	0.098	Ctrl
KCNJ15	2.96778e-181	-0.122306	0.007	0.116	Ctrl
OSBPL9	5.9058e-49	-0.122308	0.361	0.466	TED
LINC02237	1.28389e-93	-0.122357	0.047	0.14	Ctrl
AC109927.1	3.03219e-79	-0.122798	0.085	0.178	TED
RIMKLB	1.00578e-83	-0.122898	0.142	0.255	TED
GK	6.25223e-105	-0.122933	0.045	0.143	Ctrl
SLC44A2	1.56284e-87	-0.122934	0.081	0.184	Ctrl
NBPF1	8.07481e-143	-0.123156	0.06	0.178	TED
MAML3	9.17512e-24	-0.123251	0.398	0.467	Ctrl
CALU	3.00301e-82	-0.123311	0.153	0.267	TED
PFKFB3	1.79171e-07	-0.123421	0.299	0.333	Ctrl
RUFY3	5.82276e-49	-0.123426	0.363	0.466	TED
CDC14A	0.872775	-0.123533	0.309	0.318	Ctrl
FBXW7	4.31231e-32	-0.123651	0.424	0.503	Ctrl
CD300E	8.52348e-138	-0.123696	0.014	0.107	Ctrl
RPS19	1	-0.123726	0.285	0.293	Ctrl
CFB	9.53106e-192	-0.123726	0.02	0.128	TED
TSPAN4	1.07509e-112	-0.123791	0.104	0.226	TED
KLHL13	4.94777e-77	-0.12381	0.121	0.224	TED
ACSS3	2.79692e-27	-0.123835	0.196	0.261	Ctrl
SMOC1	8.00135e-107	-0.123845	0.034	0.125	Ctrl
PARG	2.68416e-75	-0.123862	0.195	0.313	TED
SQSTM1	8.36084e-79	-0.123999	0.197	0.32	TED
FEZ2	2.50082e-63	-0.124004	0.243	0.357	TED
ABCC1	1.81258e-58	-0.124157	0.338	0.454	TED
RPS27L	1.6047e-71	-0.124186	0.18	0.292	TED
DCBLD2	3.04114e-106	-0.124189	0.091	0.204	TED
AKAP10	1.83767e-46	-0.124197	0.34	0.44	TED
TNFSF8	1.42602e-84	-0.124221	0.067	0.161	Ctrl
TCF4	7.02517e-73	-0.124302	0.439	0.574	TED
PRKD1	2.88697e-67	-0.12437	0.154	0.258	TED
STXBP5	3.79103e-41	-0.124503	0.284	0.374	Ctrl
ERO1B	1.47322e-60	-0.124533	0.179	0.282	TED
ST8SIA1	8.86368e-93	-0.124581	0.077	0.176	TED
MAP3K8	1	-0.12473	0.378	0.383	Ctrl
MDFIC	5.42349e-21	-0.124827	0.411	0.469	Ctrl
SLC4A4	8.78579e-80	-0.124832	0.117	0.22	TED
TAFA2	3.84084e-43	-0.124908	0.184	0.271	Ctrl
ITGAL	1.03211e-106	-0.124944	0.119	0.256	Ctrl
LTBP2	8.71274e-111	-0.125015	0.091	0.208	TED
AC092652.2	1.33223e-106	-0.125042	0.038	0.132	Ctrl
STX7	7.72259e-48	-0.125441	0.399	0.505	TED
GFOD1	2.77102e-79	-0.125482	0.077	0.172	Ctrl
GYG2	6.85412e-130	-0.125586	0.022	0.117	Ctrl
CCDC88C	4.20718e-91	-0.125712	0.107	0.225	Ctrl
CNTN5	1.67188e-110	-0.125959	0.028	0.118	Ctrl
CD37	4.78494e-117	-0.126157	0.048	0.155	Ctrl
PROCR	5.11115e-76	-0.126285	0.171	0.285	TED
LILRB3	6.14054e-132	-0.126353	0.041	0.152	Ctrl
SORT1	1.96851e-114	-0.126448	0.055	0.164	Ctrl
LINC01090	9.26402e-99	-0.126471	0.068	0.166	TED
NKG7	1.30032e-18	-0.126521	0.062	0.102	Ctrl
INSYN2B	3.9953e-45	-0.126585	0.186	0.276	Ctrl
AL512308.1	2.17261e-229	-0.126785	0.01	0.123	TED
PLAC8	2.72883e-92	-0.126812	0.051	0.145	Ctrl
FLVCR2	2.94339e-76	-0.127	0.058	0.143	Ctrl
HDAC7	6.71447e-82	-0.127089	0.176	0.296	TED
PATJ	5.11994e-61	-0.127376	0.115	0.207	Ctrl
UPP1	3.17985e-129	-0.127378	0.036	0.142	Ctrl
RBMS3-AS2	6.85936e-74	-0.12757	0.134	0.239	TED
PTPRM	1.0378e-61	-0.127575	0.428	0.558	TED
CLTC	3.4834e-49	-0.127581	0.355	0.456	TED
PRAM1	1.23914e-130	-0.127684	0.028	0.129	Ctrl
CPB2-AS1	1.45536e-60	-0.127695	0.128	0.223	Ctrl
CLEC12A	3.16395e-30	-0.127798	0.155	0.22	Ctrl
B4GALT5	7.06274e-71	-0.127951	0.146	0.253	Ctrl
CTSL	6.23977e-85	-0.128096	0.113	0.219	TED
SESTD1	2.91544e-46	-0.128175	0.492	0.585	TED
SIGLEC11	7.83415e-173	-0.128197	0.034	0.149	TED
ARL15	1.92377e-45	-0.128276	0.68	0.755	TED
GSN	7.33729e-70	-0.128457	0.851	0.94	TED
FAM49B	2.55956e-40	-0.128462	0.562	0.647	Ctrl
ADAM9	3.98662e-79	-0.128516	0.179	0.298	TED
FCGR2B	9.50967e-87	-0.128615	0.107	0.212	TED
GPR183	8.9198e-87	-0.128625	0.048	0.135	Ctrl
ADD1	1.44156e-69	-0.128681	0.309	0.437	TED
NCAM2	2.61045e-21	-0.128736	0.271	0.336	Ctrl
RNF24	1.21169e-93	-0.128769	0.103	0.217	Ctrl
SERPINB9	1.28025e-121	-0.128909	0.041	0.147	Ctrl
TSPAN5	1.40734e-95	-0.129018	0.139	0.263	TED
VAPA	1.363e-34	-0.129091	0.284	0.363	Ctrl
RALGAPA2	9.99208e-41	-0.129131	0.371	0.46	Ctrl
TSIX	2.40322e-134	-0.129522	0.049	0.166	Ctrl
ARNT	2.86561e-80	-0.129591	0.224	0.35	TED
NDEL1	7.45506e-56	-0.129616	0.177	0.274	Ctrl
ADD3	9.25007e-34	-0.129641	0.581	0.645	TED
NLRC5	2.2867e-77	-0.129735	0.14	0.253	Ctrl
HIP1	1.67404e-67	-0.129757	0.293	0.42	TED
LINC01684	5.4153e-72	-0.129856	0.125	0.226	TED
RAB20	2.78328e-06	-0.12986	0.113	0.141	Ctrl
LIMS1	3.62315e-32	-0.129945	0.306	0.385	Ctrl
RABGAP1	1.66679e-52	-0.129972	0.367	0.474	TED
TRIOBP	4.72161e-88	-0.130078	0.169	0.292	TED
IQCK	1.05888e-139	-0.130157	0.076	0.203	TED
ATF7IP2	2.65155e-82	-0.130542	0.098	0.203	Ctrl
MDGA2	2.56566e-65	-0.130818	0.079	0.159	TED
C1orf112	2.20244e-31	-0.130938	0.127	0.189	Ctrl
PHF20	1.97332e-36	-0.130949	0.353	0.436	Ctrl
RPS23	2.07378e-58	-0.131098	0.28	0.397	TED
SNX10	1.29108e-52	-0.131166	0.159	0.25	Ctrl
GOLGA4	8.15213e-57	-0.131191	0.519	0.635	TED
DGKA	2.89654e-99	-0.131219	0.06	0.161	Ctrl
AC025569.1	8.64164e-152	-0.131331	0.03	0.131	TED
PRKCE	1.03052e-16	-0.131367	0.356	0.408	Ctrl
ZNF521	4.04312e-46	-0.131478	0.277	0.372	TED
SMIM14	4.58617e-69	-0.131579	0.265	0.386	TED
PLPP1	1.08786e-57	-0.131763	0.262	0.372	TED
HLA-F	1.00164e-90	-0.131834	0.105	0.219	Ctrl
SIAH2	7.01811e-58	-0.131901	0.056	0.126	Ctrl
ACSL4	3.89371e-36	-0.13193	0.22	0.299	Ctrl
PIK3R3	1.11423e-134	-0.13207	0.054	0.166	TED
KLHL5	1.11651e-57	-0.132071	0.139	0.231	Ctrl
ASAP1	5.57851e-34	-0.132391	0.526	0.604	TED
KLF9	1.0387e-65	-0.13242	0.187	0.296	Ctrl
GNA13	8.88405e-20	-0.132553	0.196	0.251	Ctrl
ZNF831	8.8141e-91	-0.132569	0.045	0.134	Ctrl
CXCL12	3.11402e-124	-0.132636	0.082	0.201	TED
TANK	5.42464e-38	-0.132723	0.393	0.475	Ctrl
CD2	3.1198e-78	-0.13276	0.058	0.146	Ctrl
LEPROTL1	2.01887e-91	-0.132959	0.086	0.192	Ctrl
ITM2A	2.91147e-75	-0.133032	0.166	0.281	TED
GRID1	1.92473e-179	-0.133036	0.029	0.142	TED
RECK	6.45683e-97	-0.133053	0.141	0.264	TED
FOXK2	1	-0.133234	0.243	0.256	Ctrl
EYA2	3.44681e-55	-0.133338	0.319	0.433	TED
CHRDL1	1.41318e-105	-0.133349	0.114	0.235	TED
ATP10A	3.3501e-56	-0.133352	0.131	0.222	Ctrl
SOD3	1.96006e-119	-0.133398	0.06	0.165	TED
INPP5D	6.97558e-38	-0.133418	0.358	0.444	Ctrl
AL160272.1	4.39379e-74	-0.133458	0.107	0.204	TED
PRKCQ-AS1	1.07297e-96	-0.133901	0.028	0.11	Ctrl
ADAM17	3.46394e-39	-0.133945	0.269	0.353	Ctrl
ATRN	7.76292e-55	-0.133958	0.299	0.407	TED
ARGLU1	4.49706e-61	-0.133994	0.429	0.553	TED
CTNND2	5.79427e-133	-0.134039	0.035	0.132	TED
SRGAP2	3.74429e-06	-0.134367	0.459	0.465	Ctrl
[truncated: 1,017 more rows]

## Sheet: Table S4
gene	p_val_adj	avg_logFC	Percentage of the Cluster	Percentage of the Rest	cluster
IGKC	0	1.81357	0.419	0.04	4
F13A1	0	1.77878	0.963	0.375	0
LYZ	0	1.59269	0.66	0.117	2
MRC1	0	1.54502	0.935	0.301	0
BANK1	0	1.52032	0.733	0.085	4
NAV2	0	1.46287	0.905	0.299	0
FRMD4B	0	1.42146	0.979	0.418	0
RRM2	0	1.41329	0.758	0.011	5
VCAN	0	1.3993	0.634	0.179	2
DIAPH3	0	1.38374	0.833	0.016	5
COLEC12	0	1.36626	0.873	0.225	0
PDE4D	0	1.35529	0.944	0.661	0
MT-CO1	0	1.34619	0.798	0.567	2
FGF13	0	1.32193	0.681	0.192	0
RBPJ	0	1.27552	0.942	0.602	0
PDGFC	0	1.24974	0.882	0.302	0
TTN	0	1.24207	0.817	0.295	0
MT-CO2	0	1.20622	0.766	0.511	2
MAMDC2	0	1.18722	0.728	0.187	0
ITSN1	0	1.18158	0.93	0.435	0
SKAP1	0	1.15456	0.692	0.096	1
RALGPS2	0	1.15347	0.672	0.16	4
CTSS	0	1.14856	0.799	0.28	2
APOLD1	1.08401e-84	1.14149	0.658	0.111	5
MT-ND3	0	1.1412	0.734	0.407	2
SLC9A9	0	1.14027	0.983	0.721	0
SCN9A	0	1.13138	0.818	0.167	0
RGL1	0	1.12255	0.883	0.359	0
MAN1A1	0	1.10912	0.88	0.483	0
HLA-DRA	0	1.10898	0.59	0.149	2
LGMN	0	1.10472	0.83	0.218	0
FCN1	0	1.09311	0.659	0.058	2
MT-CO3	0	1.08495	0.809	0.595	2
ASPM	0	1.08428	0.633	0.005	5
ACACB	0	1.07867	0.601	0.295	3
MTSS1	0	1.07293	0.927	0.517	0
ME1	0	1.07191	0.823	0.25	0
LYVE1	0	1.07054	0.852	0.208	0
STARD13	0	1.06215	0.872	0.367	0
CD163L1	0	1.05337	0.756	0.177	0
BACH2	1.56666e-132	1.05272	0.631	0.269	4
WWP1	0	1.05004	0.891	0.441	0
MT-ND1	0	1.02901	0.726	0.436	2
EZH2	1.37217e-226	1.02409	0.725	0.054	5
FTL	1.21329e-138	1.01627	0.587	0.4	2
WDFY4	1.32703e-117	1.01324	0.516	0.184	4
MT-ATP6	0	1.01249	0.765	0.55	2
CCDC141	0	1.00556	0.713	0.161	0
ATAD2	1.09144e-126	1.00144	0.75	0.103	5
AFF3	4.38047e-184	0.990362	0.889	0.463	4
BRIP1	7.05321e-302	0.990005	0.675	0.034	5
CCSER1	5.47554e-79	0.984266	0.428	0.159	4
TOP2A	0	0.981781	0.675	0.005	5
NSD2	1.97293e-91	0.980471	0.792	0.161	5
MT-ND4	0	0.972027	0.736	0.448	2
TNS3	0	0.949686	0.827	0.292	0
GNLY	0	0.942161	0.317	0.033	1
ETS1	0	0.940771	0.611	0.099	1
KNL1	0	0.939156	0.692	0.012	5
HDAC9	0	0.931886	0.911	0.528	0
CENPF	0	0.924621	0.542	0.009	5
MS4A1	0	0.922185	0.558	0.008	4
CENPP	3.51552e-37	0.919043	0.792	0.34	5
ARHGAP18	0	0.915425	0.785	0.223	0
CD163	0	0.912803	0.799	0.318	0
CD247	0	0.908904	0.565	0.066	1
DAB2	0	0.905649	0.812	0.217	0
IRAK3	0	0.903212	0.769	0.316	2
RBM47	0	0.900627	0.887	0.435	0
NRP1	0	0.898765	0.928	0.547	0
MT-ND2	0	0.895656	0.705	0.393	2
MEGF9	0	0.889712	0.649	0.219	2
MKI67	0	0.888825	0.583	0.003	5
CIT	0	0.887626	0.683	0.017	5
MERTK	0	0.886616	0.635	0.136	0
FCRL1	0	0.885693	0.522	0.008	4
CD74	0	0.884348	0.664	0.238	2
PEAK1	0	0.883777	0.85	0.398	0
HRH1	0	0.880104	0.695	0.187	0
SLC8A1	0	0.879526	0.84	0.422	2
SPRED1	0	0.87135	0.781	0.275	0
S100A9	0	0.867667	0.498	0.154	2
LRRK2	0	0.867383	0.714	0.305	2
TXK	0	0.865413	0.51	0.155	1
POLQ	0	0.862192	0.667	0.015	5
MYO5A	0	0.861177	0.875	0.417	0
MS4A4A	0	0.858401	0.778	0.213	0
AOAH	0	0.851623	0.822	0.422	2
SLCO2B1	0	0.849628	0.66	0.133	0
SLC11A1	0	0.841529	0.601	0.097	2
DPYD	0	0.833661	0.966	0.896	2
ARHGAP11B	0	0.830969	0.633	0.029	5
BRCA2	4.98965e-153	0.829305	0.658	0.063	5
P2RY14	0	0.828676	0.57	0.134	0
ANLN	0	0.827578	0.608	0.005	5
EBF1	0	0.82584	0.986	0.752	3
BCL2	0	0.820811	0.652	0.318	1
TBXAS1	0	0.819187	0.856	0.467	2
INPP4B	0	0.818439	0.486	0.176	1
LYST	0	0.817859	0.823	0.5	2
SVEP1	0	0.817023	0.583	0.265	3
C20orf194	0	0.816777	0.862	0.409	0
MEF2C	0	0.815369	0.874	0.42	0
THEMIS	0	0.808472	0.392	0.038	1
PRKCH	0	0.802094	0.694	0.252	1
SCN1A-AS1	0	0.801886	0.535	0.117	0
LINC01374	0	0.801084	0.567	0.118	0
NUSAP1	0	0.794663	0.675	0.018	5
SMC4	7.67595e-108	0.792806	0.675	0.094	5
IL7R	0	0.791302	0.352	0.042	1
NCAPG2	3.42548e-183	0.79006	0.65	0.052	5
SYNE2	0	0.788542	0.646	0.196	1
AP2A2	0	0.785278	0.749	0.247	0
RNF144B	0	0.785216	0.662	0.25	2
RNF150	0	0.785184	0.635	0.217	0
CST3	1.5417e-149	0.777328	0.594	0.401	2
PPARG	0	0.776881	0.539	0.245	3
MT-CYB	0	0.776596	0.746	0.479	2
EDA	0	0.776026	0.685	0.226	0
AC079793.1	0	0.776015	0.594	0.264	1
AL162414.1	0	0.773924	0.531	0.102	0
BLK	0	0.772016	0.498	0.009	4
ABCA1	0	0.768742	0.769	0.356	0
HLA-DRB1	0	0.767143	0.523	0.157	2
PSAP	0	0.763099	0.74	0.397	2
USP15	0	0.758092	0.837	0.625	2
BCL11B	0	0.754374	0.472	0.035	1
AP002075.1	0	0.753773	0.412	0.032	4
MS4A4E	0	0.753622	0.713	0.193	0
FOXO3	0	0.74972	0.805	0.541	0
FAM20A	0	0.748021	0.611	0.167	0
ABCA6	0	0.747186	0.819	0.419	0
SMAP2	0	0.7445	0.848	0.528	2
SAT1	0	0.744421	0.826	0.536	2
FMN1	0	0.743899	0.763	0.29	0
ITK	0	0.740112	0.487	0.043	1
OSBPL10	1.77806e-182	0.734711	0.553	0.156	4
SAMD3	0	0.730819	0.444	0.037	1
SGMS1	0	0.728065	0.813	0.441	0
DLC1	0	0.725816	0.822	0.457	3
FYN	0	0.716433	0.788	0.402	1
AFF3	0	0.716268	0.685	0.39	0
GHR	0	0.713843	0.641	0.287	3
MELK	0	0.712594	0.658	0.015	5
KIF15	0	0.712479	0.617	0.012	5
KIF18B	0	0.71144	0.567	0.002	5
MT-ATP8	0	0.711054	0.529	0.225	2
PLXDC2	0	0.707462	0.903	0.66	2
CPM	0	0.706186	0.681	0.281	0
PAX5	0	0.706062	0.475	0.008	4
BARD1	2.45927e-131	0.705942	0.617	0.063	5
SLFN12L	0	0.703562	0.478	0.039	1
ARHGAP15	0	0.702713	0.789	0.568	1
MGAT5	0	0.701804	0.799	0.407	0
ITPR2	0	0.701334	0.882	0.561	0
CENPE	2.81597e-221	0.697725	0.533	0.028	5
DLEU2	0	0.697507	0.888	0.731	2
TLR2	0	0.695865	0.645	0.199	2
FCHSD2	0	0.69569	0.847	0.578	0
CCND3	0	0.694828	0.667	0.331	1
FAM111B	0	0.694536	0.442	0.006	5
STAB1	0	0.691861	0.641	0.165	0
CD96	0	0.690623	0.477	0.058	1
ACTB	1.23647e-249	0.690389	0.733	0.53	2
PDK4	0	0.689701	0.747	0.448	0
ADAP2	0	0.689134	0.689	0.166	0
AC016074.2	0	0.686526	0.449	0.036	1
BUB1B	0	0.684767	0.608	0.008	5
HLA-DPA1	0	0.681718	0.406	0.086	2
FANCI	9.47286e-171	0.681491	0.6	0.047	5
STAT4	0	0.680829	0.472	0.061	1
AC120193.1	0	0.680383	0.467	0.047	4
DIP2B	0	0.679605	0.841	0.489	0
TRPS1	0	0.679422	0.872	0.558	0
LDLRAD4	0	0.678986	0.83	0.489	0
SSH2	0	0.678829	0.905	0.754	2
IGHM	0	0.67439	0.388	0.008	4
LINC01572	4.39272e-66	0.674215	0.592	0.106	5
ATP8B4	0	0.674123	0.766	0.277	0
PSD3	0	0.671913	0.697	0.336	0
LMNB1	1.10376e-191	0.671853	0.642	0.048	5
CENPK	1.85113e-163	0.671452	0.575	0.044	5
C21orf58	0	0.667891	0.625	0.027	5
LEF1	0	0.665264	0.314	0.043	1
TFRC	4.13265e-279	0.664692	0.335	0.122	0
LINC00861	0	0.663829	0.467	0.044	1
MPPED2	0	0.662286	0.571	0.183	0
WDFY3	0	0.658645	0.847	0.493	0
ATG7	0	0.657498	0.874	0.563	0
VMP1	0	0.65447	0.823	0.567	2
SEL1L3	0	0.65442	0.544	0.087	4
LILRB5	0	0.65236	0.646	0.117	0
MIR924HG	1.35449e-135	0.649499	0.333	0.017	5
PRKCB	0	0.64872	0.755	0.39	2
SOX5	0	0.647541	0.845	0.557	3
MNDA	0	0.647223	0.557	0.149	2
SORBS1	0	0.645906	0.506	0.199	3
TC2N	0	0.644205	0.439	0.054	1
LPL	9.95825e-255	0.643114	0.346	0.121	3
B2M	8.43814e-244	0.642508	0.857	0.758	1
LAMA4	0	0.641904	0.789	0.445	3
PITPNC1	0	0.633658	0.646	0.34	1
LRMDA	0	0.632936	0.974	0.82	0
ZSWIM6	0	0.632909	0.862	0.548	0
ATP1B3	3.27971e-12	0.631918	0.235	0.187	0
AC068587.4	1.53139e-17	0.631704	0.65	0.295	5
S100A8	0	0.631409	0.361	0.078	2
COTL1	0	0.630885	0.527	0.126	2
KLRD1	0	0.629909	0.397	0.087	1
SELENOP	0	0.629802	0.668	0.258	0
CPVL	0	0.628881	0.659	0.267	2
NAV3	0	0.626434	0.956	0.697	3
DTNA	0	0.626074	0.538	0.126	0
RIPOR2	0	0.624723	0.764	0.459	2
GPAM	0	0.622453	0.416	0.151	3
BMP2K	0	0.621889	0.746	0.342	0
FKBP5	0	0.621832	0.903	0.824	2
DEPDC1B	0	0.621279	0.525	0.007	5
TMEM132C	0	0.619579	0.459	0.133	3
MT-ND5	0	0.618372	0.631	0.301	2
RFC3	1.32132e-46	0.616734	0.542	0.117	5
PRKCB	2.56962e-71	0.615601	0.734	0.451	4
CLEC12A	0	0.615013	0.556	0.106	2
MS4A6A	0	0.613818	0.728	0.276	0
KIF11	0	0.612751	0.583	0.014	5
PCED1B	0	0.612209	0.535	0.177	1
CSF3R	0	0.61091	0.571	0.203	2
ADH1B	0	0.610276	0.701	0.392	3
RNASE1	1.72654e-05	0.60877	0.147	0.201	2
TPD52	7.18875e-285	0.607797	0.447	0.065	4
MMS22L	3.10371e-36	0.607186	0.567	0.153	5
GNG7	0	0.605935	0.525	0.085	4
ANGPTL1	2.37131e-260	0.605553	0.411	0.061	4
CD74	2.21869e-82	0.605049	0.644	0.309	4
ANKS1A	0	0.604905	0.753	0.375	0
HBB	3.20146e-60	0.603609	0.783	0.499	4
SCLT1	0	0.603448	0.679	0.38	2
DNM1	0	0.603258	0.682	0.233	0
PCDH9	0	0.601161	0.639	0.328	3
GTSE1	0	0.598198	0.508	0.003	5
NCAPG	0	0.598049	0.6	0.011	5
DOCK5	0	0.594812	0.657	0.281	2
ADAM28	0	0.594746	0.456	0.056	4
HLA-DPB1	0	0.593889	0.438	0.13	2
TBC1D8	0	0.593843	0.534	0.187	2
AUTS2	0	0.593167	0.939	0.765	0
FAF1	1.6154e-21	0.593123	0.892	0.571	5
TBC1D14	0	0.592589	0.658	0.286	0
IQGAP2	0	0.592098	0.841	0.577	0
EMP1	1.91673e-118	0.591717	0.446	0.29	0
LEPR	0	0.59117	0.94	0.736	3
CEP128	2.77296e-38	0.59018	0.7	0.212	5
SIGLEC1	0	0.589938	0.607	0.118	0
DLEU1	0	0.588416	0.666	0.387	2
FAM111A	2.62625e-39	0.587648	0.592	0.156	5
DMD	3.59131e-226	0.587024	0.522	0.286	3
EPS8	0	0.586863	0.669	0.285	0
SNX29	0	0.585908	0.818	0.46	0
FHIT	0	0.585882	0.789	0.508	0
BCL11A	0	0.58562	0.433	0.039	4
AL035446.2	0	0.582015	0.504	0.141	0
RBMS3	0	0.580661	0.904	0.602	3
ECT2	3.49967e-126	0.580414	0.533	0.048	5
LYN	0	0.578757	0.7	0.385	2
NPAS3	0	0.576037	0.54	0.242	0
S100Z	0	0.574951	0.436	0.041	2
CDK5RAP2	2.79962e-35	0.574112	0.658	0.211	5
DISC1	0	0.573598	0.763	0.38	0
WLS	0	0.57252	0.622	0.209	0
SIPA1L1	0	0.572238	0.732	0.434	2
ZFHX3	0	0.571686	0.791	0.412	0
LINC01934	0	0.570115	0.328	0.037	1
TMPO	1.6934e-33	0.569243	0.633	0.193	5
PARD3B	0	0.568271	0.869	0.559	3
RAB31	0	0.567921	0.583	0.307	0
AL356124.1	0	0.567866	0.489	0.12	0
SPTLC2	0	0.566046	0.682	0.347	2
TPX2	0	0.563237	0.458	0.004	5
NCALD	0	0.561768	0.379	0.068	1
CPPED1	0	0.561538	0.553	0.166	2
LIMA1	0	0.561061	0.696	0.33	3
SIK2	3.89837e-181	0.560717	0.575	0.372	3
PBX1	0	0.55983	0.745	0.392	3
TOX	0	0.559515	0.334	0.064	1
LST1	0	0.558536	0.422	0.075	2
KNTC1	1.63984e-80	0.557489	0.533	0.072	5
KYNU	0	0.556283	0.582	0.244	2
CSF1R	0	0.556275	0.609	0.184	0
MAMDC2-AS1	0	0.556063	0.37	0.084	0
PLTP	0	0.555953	0.446	0.14	0
CLEC7A	0	0.555794	0.524	0.078	2
CD36	3.48644e-241	0.554681	0.691	0.467	0
MAF	0	0.553199	0.632	0.203	0
NKG7	0	0.552981	0.234	0.023	1
ARHGAP26	0	0.551693	0.816	0.598	2
PRKCQ	0	0.551344	0.438	0.074	1
ZBTB16	1.39636e-213	0.550837	0.696	0.505	2
AC100849.1	0	0.549455	0.367	0.057	0
FTH1	1.78512e-152	0.549232	0.61	0.411	2
PRSS23	0	0.549125	0.636	0.281	3
ABHD15-AS1	0	0.548492	0.587	0.291	2
CSGALNACT1	0	0.54815	0.568	0.298	0
FGR	0	0.547482	0.503	0.072	2
TYMP	0	0.545144	0.503	0.127	2
TMSB4X	1.14011e-121	0.544728	0.727	0.591	2
DOCK10	0	0.544243	0.569	0.282	1
ZEB2	0	0.543769	0.961	0.87	2
IKZF1	0	0.543028	0.604	0.349	1
KLF12	0	0.542881	0.629	0.299	1
NAMPT	5.52785e-196	0.542559	0.569	0.312	2
FABP4	3.43565e-223	0.542417	0.472	0.229	3
NIBAN3	0	0.542057	0.4	0.012	4
MCTP1	0	0.542043	0.749	0.377	0
AL034397.3	0	0.541525	0.484	0.102	2
2024-03-01	2.70353e-60	0.540213	0.73	0.477	4
COL4A1	0	0.538927	0.364	0.113	3
FANCA	3.24453e-163	0.538851	0.492	0.032	5
NPL	0	0.537734	0.564	0.16	0
MYBL1	0	0.537596	0.331	0.031	1
CARD11	0	0.536283	0.395	0.048	1
Z94721.1	7.5401e-73	0.534944	0.525	0.076	5
TCF12	0	0.53448	0.924	0.744	0
WDR76	4.52334e-170	0.534028	0.458	0.027	5
CAMK4	0	0.533228	0.319	0.036	1
LINC00926	0	0.532457	0.383	0.019	4
PAPSS2	1.07439e-285	0.532014	0.458	0.212	0
BRCA1	6.06177e-55	0.531711	0.558	0.108	5
STMN1	2.96024e-127	0.531259	0.417	0.029	5
CDK14	5.43639e-75	0.531138	0.578	0.291	4
BCAT1	0	0.530632	0.659	0.306	0
FOXP2	0	0.528883	0.856	0.52	3
CCDC18	5.75372e-29	0.527308	0.667	0.237	5
GPC6	6.52141e-287	0.525351	0.612	0.313	3
MAPK10	0	0.524898	0.694	0.355	3
SCLT1	2.54226e-11	0.52489	0.75	0.435	5
FRMD4A	0	0.523946	0.813	0.472	0
LINC00342	2.28504e-23	0.523774	0.625	0.23	5
B2M	1.37238e-290	0.522714	0.919	0.755	2
JAML	0	0.522499	0.491	0.096	2
FGF13	1	0.52228	0.467	0.336	5
RBPMS	0	0.521476	0.55	0.222	3
BACH1	0	0.521326	0.702	0.386	2
ASAP1	0	0.520089	0.793	0.461	0
A2M	8.51643e-259	0.51987	0.356	0.152	1
SGO2	4.61616e-139	0.519434	0.458	0.033	5
PYHIN1	0	0.51941	0.366	0.033	1
DOCK8	0	0.518443	0.815	0.543	2
SCMH1	7.36842e-23	0.518315	0.725	0.314	5
PDE3B	9.26474e-108	0.518208	0.558	0.41	3
2024-03-01	0	0.518058	0.75	0.422	2
COL19A1	0	0.517741	0.341	0.033	4
PTPRS	0	0.517594	0.604	0.258	3
DAAM2	0	0.515337	0.437	0.096	0
PLEKHG5	0	0.515269	0.46	0.07	0
PTPRG	0	0.512388	0.711	0.382	3
RIPOR2	0	0.511426	0.769	0.413	1
EEF1A1	5.75541e-121	0.510863	0.661	0.507	2
EPS15	0	0.50949	0.804	0.521	0
PARPBP	1.08984e-175	0.508404	0.483	0.029	5
CMKLR1	0	0.508295	0.507	0.105	0
AIF1	0	0.507905	0.323	0.049	2
EVI5	0	0.507458	0.805	0.483	0
KIFC1	0	0.506811	0.508	0.004	5
PZP	0	0.506277	0.28	0.021	1
RAPH1	0	0.506107	0.616	0.251	0
SYNE1	0	0.506105	0.721	0.475	1
HELLS	1.70069e-99	0.505836	0.458	0.044	5
STIL	1.06393e-267	0.505646	0.483	0.018	5
NDC80	1.89407e-272	0.50544	0.425	0.014	5
HMGB2	4.70583e-30	0.50471	0.417	0.095	5
FGD4	0	0.504453	0.749	0.45	2
STK17B	0	0.504444	0.697	0.406	2
PDE7A	7.01117e-76	0.503691	0.656	0.347	4
PARP8	1.87454e-210	0.503389	0.676	0.541	1
STOX2	0	0.502828	0.367	0.107	0
CDC25C	0	0.501008	0.458	0.004	5
PTPRC	0	0.500862	0.914	0.694	2
ZCCHC7	9.05814e-53	0.500809	0.764	0.573	4
MT-ND4	0.121861	-0.500166	0.308	0.505	5
RORA	0	-0.501222	0.456	0.696	0
DOCK2	9.04739e-275	-0.502061	0.422	0.699	3
SNX29	0	-0.503102	0.347	0.657	1
ANKS1A	0	-0.503584	0.26	0.581	1
CCND3	0.000145032	-0.503903	0.175	0.432	5
RNF150	1.57416e-189	-0.503932	0.141	0.389	2
AP2A2	0	-0.504546	0.199	0.478	1
ADAP2	0	-0.505353	0.078	0.422	1
CTSB	0	-0.505536	0.14	0.469	1
RTN1	0	-0.506115	0.087	0.406	1
ABCA6	3.41063e-31	-0.506244	0.32	0.545	4
GNAQ	0	-0.506566	0.531	0.798	1
SRGAP2	0	-0.507857	0.217	0.565	1
PEAK1	2.52048e-194	-0.509987	0.345	0.576	2
EVI5	0	-0.512271	0.324	0.685	1
KYNU	0	-0.512826	0.058	0.413	1
DISC1	0	-0.513178	0.265	0.588	1
MS4A4E	7.09962e-48	-0.51448	0.064	0.357	4
SELENOP	3.31739e-30	-0.515378	0.159	0.387	4
ATP1B3	0.00415103	-0.517077	0.122	0.204	4
DOCK10	0	-0.518818	0.166	0.451	0
NEAT1	0	-0.51932	0.988	0.996	1
MAML3	0	-0.52042	0.206	0.534	1
CD247	1.2891e-287	-0.521185	0.049	0.281	0
HRH1	4.57443e-200	-0.521243	0.131	0.387	2
CBLB	9.63915e-294	-0.521318	0.442	0.712	2
SPRED1	8.83877e-41	-0.52137	0.162	0.434	4
IQGAP2	1.11797e-208	-0.522229	0.472	0.694	3
TXK	3.74068e-169	-0.522971	0.083	0.301	2
STAB1	0	-0.524303	0.086	0.398	1
DMXL2	0	-0.524999	0.143	0.51	1
ACTB	2.00695e-158	-0.525722	0.474	0.609	0
BCL2	4.40831e-117	-0.527811	0.272	0.451	2
MTSS1	6.26213e-22	-0.529566	0.484	0.644	4
CD74	4.39283e-170	-0.530445	0.184	0.377	1
AOAH	9.07783e-106	-0.530549	0.429	0.528	0
FKBP5	3.09269e-129	-0.53078	0.796	0.857	1
SELENOP	2.02662e-219	-0.534446	0.22	0.446	1
MT-ND1	0.187246	-0.534683	0.292	0.493	5
ABCA9	2.4498e-259	-0.535178	0.26	0.558	2
MIR99AHG	2.25917e-297	-0.53555	0.621	0.835	2
CD163L1	2.49897e-123	-0.535629	0.199	0.385	2
EBF1	4.25749e-156	-0.537369	0.727	0.809	2
SYK	0	-0.53749	0.15	0.546	1
RORA	5.43191e-245	-0.538764	0.428	0.671	2
CTSS	5.02413e-216	-0.5395	0.221	0.446	1
LRMDA	8.87016e-55	-0.541256	0.741	0.87	4
EDA	5.26822e-236	-0.541369	0.134	0.417	2
ZEB2	4.57704e-42	-0.541418	0.812	0.89	4
ATP8B4	5.52978e-59	-0.541687	0.094	0.433	4
MS4A6A	4.66744e-55	-0.541806	0.095	0.421	4
SCN1A-AS1	7.91859e-276	-0.545017	0.072	0.312	1
MT-CYB	0.00794239	-0.547028	0.3	0.532	5
SYNE2	0	-0.549321	0.118	0.417	0
LINC01374	0	-0.549522	0.061	0.33	1
NAV3	1.8098e-201	-0.55025	0.61	0.775	2
ABCA1	0	-0.550898	0.275	0.563	1
PID1	4.49995e-246	-0.551045	0.391	0.627	1
PTPRC	1.837e-292	-0.554783	0.657	0.769	0
FTL	1	-0.556406	0.317	0.437	5
LYZ	5.20783e-40	-0.557774	0.137	0.24	3
UBE2E2	0	-0.558062	0.386	0.739	1
LINC02511	3.00872e-131	-0.558499	0.228	0.43	2
C20orf194	1.25517e-49	-0.560326	0.273	0.553	4
CCND3	2.50419e-283	-0.560626	0.258	0.503	0
RNF150	0	-0.561321	0.142	0.424	1
FRMD4A	0	-0.562681	0.309	0.636	2
ACACB	8.15777e-163	-0.562878	0.218	0.404	0
MT-ND3	0.137935	-0.563025	0.292	0.471	5
HLA-DRA	1.6114e-166	-0.56336	0.107	0.286	1
MYO5A	0	-0.563945	0.347	0.639	1
SLCO2B1	0	-0.564213	0.072	0.38	1
MT-ND5	0	-0.565452	0.175	0.444	0
HRH1	0	-0.567951	0.135	0.422	1
ITGA4	0	-0.568686	0.051	0.378	0
ZBTB16	0	-0.57302	0.348	0.623	0
RIPOR2	1.51223e-121	-0.574969	0.375	0.548	3
DAB2	3.13481e-47	-0.575606	0.112	0.403	4
LGMN	1.77961e-237	-0.578544	0.159	0.457	2
P2RY14	0	-0.579305	0.076	0.341	1
FTL	5.31682e-06	-0.580155	0.322	0.44	4
AOAH	3.68799e-29	-0.58209	0.286	0.506	4
WDFY3	0	-0.582251	0.351	0.7	1
CPVL	0	-0.582276	0.082	0.451	1
BMP2K	0	-0.582334	0.202	0.57	1
TTN	3.89704e-14	-0.583569	0.312	0.455	4
VCAN	2.3038e-60	-0.590568	0.197	0.296	1
TMSB4X	6.81417e-130	-0.593594	0.544	0.648	0
ETS1	0	-0.593832	0.056	0.331	0
RBM47	3.30565e-37	-0.596444	0.353	0.576	4
PEAK1	0	-0.596461	0.323	0.619	1
C20orf194	0	-0.596974	0.31	0.64	1
IRAK3	0	-0.597411	0.203	0.487	1
STARD13	1.11871e-211	-0.599397	0.31	0.565	2
IQGAP2	2.08453e-64	-0.601852	0.328	0.666	4
FGD4	0	-0.602716	0.255	0.612	1
AC079793.1	4.66246e-293	-0.604826	0.177	0.439	0
DAPK1	0	-0.605138	0.209	0.6	1
MS4A4A	3.74846e-54	-0.607494	0.078	0.391	4
SLC9A9	7.71909e-205	-0.609461	0.706	0.821	2
PLCB1	0	-0.610224	0.257	0.563	0
ARHGAP18	0	-0.611745	0.162	0.485	1
EBF1	0	-0.612741	0.651	0.853	0
FMN1	7.75867e-51	-0.613237	0.13	0.441	4
ITSN1	4.48983e-143	-0.615785	0.47	0.608	2
FOXO3	0	-0.615933	0.432	0.697	1
RBPJ	2.61662e-63	-0.616587	0.659	0.713	2
ME1	2.15043e-232	-0.619468	0.195	0.474	2
MT-CO1	0.0581958	-0.620877	0.417	0.612	5
SCN9A	2.3486e-45	-0.621369	0.088	0.369	4
ATG7	0	-0.621508	0.434	0.748	1
CCDC141	1.75982e-302	-0.621765	0.14	0.402	1
MERTK	0	-0.622743	0.062	0.377	1
RGL1	5.09551e-210	-0.622958	0.314	0.562	2
MS4A4E	0	-0.624241	0.085	0.457	1
ARHGAP15	6.83472e-292	-0.62616	0.501	0.689	0
ZSWIM6	0	-0.6264	0.407	0.739	1
ARHGAP15	5.51189e-236	-0.62807	0.414	0.68	3
CD163L1	7.5159e-48	-0.63137	0.066	0.359	4
B2M	7.05335e-94	-0.632978	0.711	0.803	3
RNF144B	0	-0.633039	0.083	0.432	1
AOAH	1.07023e-164	-0.633668	0.314	0.538	3
SPRED1	0	-0.635738	0.192	0.522	1
ME1	1.63779e-45	-0.636886	0.142	0.43	4
WWP1	1.2441e-278	-0.637891	0.424	0.637	1
HLA-B	0	-0.63806	0.213	0.509	0
MAN1A1	5.67126e-34	-0.638189	0.386	0.608	4
SKAP1	2.18628e-203	-0.639496	0.076	0.318	2
MT-ATP8	0	-0.641295	0.101	0.36	0
STARD13	1.92205e-40	-0.642829	0.269	0.525	4
PDGFC	2.13814e-147	-0.648032	0.326	0.509	2
PLXDC2	0	-0.649824	0.485	0.799	1
CCDC141	3.4815e-299	-0.65203	0.065	0.387	2
DAB2	0	-0.653163	0.157	0.492	1
FCHSD2	0	-0.656878	0.468	0.737	1
WWP1	7.15435e-51	-0.660494	0.3	0.584	4
ATP1B3	1.47679e-62	-0.662743	0.125	0.233	1
ABCA6	0	-0.663622	0.268	0.601	2
LGMN	2.56802e-44	-0.672288	0.127	0.409	4
RGL1	1.24571e-44	-0.673728	0.247	0.524	4
PTPRC	0	-0.681295	0.511	0.784	3
CYBB	0	-0.682866	0.094	0.536	1
WWP1	1.40432e-277	-0.68389	0.356	0.626	2
NRP1	0	-0.687256	0.48	0.735	1
SLC9A9	5.5992e-55	-0.689068	0.633	0.805	4
PDK4	0	-0.68927	0.316	0.628	1
LYVE1	8.98842e-53	-0.695789	0.098	0.409	4
PRKCH	0	-0.696881	0.117	0.494	0
SCN9A	0	-0.699209	0.086	0.425	2
CPM	0	-0.699935	0.13	0.512	1
AFF3	1.02377e-275	-0.700582	0.305	0.55	1
NRP1	0	-0.704038	0.408	0.72	2
MAMDC2	1.72462e-39	-0.705246	0.095	0.356	4
TRPS1	0	-0.705429	0.42	0.747	1
MAN1A1	2.46987e-224	-0.707991	0.422	0.643	2
RIPOR2	6.59674e-05	-0.708568	0.292	0.519	5
MS4A6A	0	-0.713124	0.093	0.542	1
RAB31	0	-0.718742	0.118	0.501	1
ZEB2	0	-0.71941	0.766	0.938	1
FRMD4B	1.66487e-165	-0.723368	0.463	0.613	2
MS4A4A	0	-0.725993	0.093	0.5	1
MCTP1	0	-0.732006	0.167	0.621	1
VCAN	1.53358e-215	-0.736058	0.121	0.328	0
LYZ	3.13748e-114	-0.736074	0.122	0.264	1
GRK3	0	-0.742555	0.142	0.63	1
SKAP1	0	-0.745524	0.054	0.363	0
2024-03-01	0	-0.746693	0.158	0.622	1
AUTS2	0	-0.746834	0.575	0.874	2
MRC1	4.99262e-187	-0.747062	0.281	0.538	2
FGF13	5.65258e-26	-0.747166	0.138	0.344	4
BCL2	0	-0.748695	0.179	0.517	0
TBXAS1	0	-0.749471	0.25	0.664	1
SCN9A	0	-0.758734	0.111	0.464	1
MAMDC2	4.83068e-253	-0.759287	0.11	0.404	2
ME1	0	-0.762301	0.169	0.525	1
CD163L1	0	-0.766097	0.086	0.459	1
HBB	0	-0.766615	0.312	0.592	0
LRMDA	0	-0.77286	0.694	0.937	1
TNS3	0	-0.774448	0.139	0.581	1
FYN	0	-0.774988	0.198	0.649	0
CD163	1.93681e-56	-0.777003	0.148	0.471	4
MAN1A1	0	-0.781188	0.414	0.678	1
SLC9A9	0	-0.784715	0.677	0.849	1
HBB	0.0016917	-0.785841	0.283	0.51	5
ITSN1	1.56308e-61	-0.790026	0.28	0.592	4
STARD13	0	-0.791557	0.27	0.619	1
PDE4D	1.84486e-31	-0.793705	0.638	0.749	4
FMN1	0	-0.79592	0.129	0.556	1
SAT1	0	-0.807349	0.327	0.702	1
LYZ	5.48292e-195	-0.811371	0.089	0.278	0
CD36	0	-0.816365	0.278	0.64	1
RGL1	0	-0.821824	0.276	0.614	1
COLEC12	4.28738e-276	-0.826217	0.163	0.477	2
MAMDC2	0	-0.826674	0.123	0.441	1
LGMN	0	-0.827928	0.143	0.507	1
PDGFC	1.44671e-60	-0.833243	0.152	0.485	4
TTN	3.59319e-297	-0.834824	0.273	0.524	1
MT-ND2	0	-0.84507	0.25	0.539	0
LYVE1	0	-0.849697	0.117	0.516	1
SLC8A1	0	-0.863295	0.236	0.614	1
PDE4D	5.78336e-264	-0.869394	0.583	0.783	2
COLEC12	2.72186e-59	-0.908475	0.092	0.428	4
MEF2C	0	-0.908818	0.203	0.701	1
RBPJ	6.55256e-51	-0.911268	0.48	0.71	4
RBM47	0	-0.943209	0.225	0.712	1
FGF13	0	-0.94501	0.127	0.425	1
FGF13	1.07009e-268	-0.94639	0.097	0.394	2
PDGFC	0	-0.950354	0.182	0.595	1
ITSN1	0	-0.973205	0.286	0.705	1
MTSS1	0	-0.976136	0.369	0.751	1
TTN	0	-0.977637	0.151	0.521	2
HDAC9	0	-0.99616	0.35	0.763	1
B2M	0	-1.00078	0.67	0.836	0
PDE4D	0	-1.0143	0.611	0.8	1
NAV2	7.48461e-59	-1.03876	0.178	0.489	4
COLEC12	0	-1.04291	0.137	0.533	1
CD163	0	-1.04929	0.1	0.611	1
MT-ND1	0	-1.05231	0.284	0.579	0
MT-CYB	0	-1.08032	0.324	0.617	0
RBPJ	0	-1.08807	0.492	0.79	1
MRC1	9.09197e-64	-1.09832	0.153	0.5	4
FRMD4B	1.1447e-88	-1.10077	0.211	0.597	4
NAV2	0	-1.10582	0.155	0.555	2
NAV2	0	-1.12242	0.213	0.589	1
MT-ND4	0	-1.13733	0.289	0.594	0
RIPOR2	0	-1.14662	0.163	0.667	0
FRMD4B	0	-1.16287	0.281	0.71	1
MT-ND3	0	-1.19685	0.26	0.558	0
F13A1	0	-1.24936	0.312	0.606	2
MT-CO3	0	-1.28582	0.444	0.717	0
MRC1	0	-1.3206	0.194	0.611	1
MT-CO2	0	-1.32269	0.352	0.647	0
MT-CO1	0	-1.34785	0.407	0.697	0
MT-ATP6	0	-1.34902	0.399	0.672	0
F13A1	1.66106e-78	-1.43576	0.2	0.562	4
F13A1	0	-1.46795	0.27	0.666	1

## Sheet: Table S5
gene	p_val_adj	avg_logFC	Percentage of the Cluster	Percentage of the Rest	cluster
SGCZ	0	2.16927	0.984	0.093	SGCZ+
XACT	0	2.00108	1	0.024	XACT+
HS6ST3	0	1.94513	0.825	0.093	TSHR+ & PDE10A+
LINC02208	0	1.68748	0.853	0.075	PDZRN4+
LINC02147	0	1.57351	0.857	0.133	PDZRN4+
MMP3	7.37e-246	1.44799	0.227	0.006	PDZRN4+
LINC01088	4.31e-248	1.40741	0.291	0.066	PDZRN4+
PDZRN4	2.01e-140	1.35143	0.52	0.289	PDZRN4+
PDE10A	0	1.34531	0.543	0.067	TSHR+ & PDE10A+
CFD	0	1.34241	0.995	0.877	CFD+
SGCZ	5.17e-77	1.34069	0.237	0.118	PDZRN4+
IGFBP6	0	1.2668	0.988	0.808	CFD+
NFATC2	0	1.19004	0.45	0.104	NFATC2+
S100A6	0	1.18823	0.932	0.578	CFD+
LAMA2	9.02e-143	1.09662	0.787	0.655	PDZRN4+
GRIK1	0	1.08721	0.366	0.096	GRIK1+
VIM	0	1.04962	0.962	0.721	CFD+
DCN	0	0.982392	0.999	0.976	CFD+
GRID2	1.84e-297	0.942851	0.6	0.356	GRIK1+
GSN	0	0.930117	0.998	0.955	CFD+
PRKG1	0	0.920933	0.829	0.514	TSHR+
S100A4	0	0.919758	0.766	0.38	CFD+
SYN3	0	0.90045	0.561	0.343	NFATC2+
UNC13C	0	0.89292	0.697	0.344	PTHLH+
CST3	0	0.891933	0.788	0.42	CFD+
HBB	0	0.879004	0.682	0.345	NFATC2+
S100A10	0	0.854932	0.744	0.394	CFD+
SFRP4	0	0.842241	0.681	0.446	CFD+
TSHR	0	0.822245	0.478	0.129	TSHR+
AL357507.1	0	0.82101	0.29	0.036	GRIK1+
FOSB	0	0.816035	0.537	0.161	NFATC2+
CFH	0	0.807791	0.867	0.583	TSHR+
C1R	0	0.779333	0.752	0.392	CFD+
PLXDC2	1.78e-84	0.773938	0.712	0.611	PDZRN4+
CD63	0	0.771426	0.747	0.366	CFD+
MGP	0	0.765467	0.869	0.599	CFD+
CLU	0	0.757335	0.686	0.359	CFD+
MT-CO3	0	0.754914	0.672	0.467	CFD+
FOS	0	0.753383	0.737	0.258	NFATC2+
S100A11	0	0.747435	0.63	0.267	CFD+
MT-ATP6	0	0.729949	0.598	0.434	CFD+
BMPR1B	0	0.725499	0.737	0.415	NFATC2+
SMURF2	0	0.719586	0.877	0.645	PTHLH+
FTL	0	0.71907	0.649	0.339	CFD+
ACTB	0	0.71886	0.788	0.48	CFD+
SDK1	0	0.717842	0.785	0.477	PTHLH+
ABCA10	0	0.717648	0.944	0.806	TSHR+
EEF1A1	0	0.714881	0.74	0.449	CFD+
ELL2	1.31e-83	0.706983	0.329	0.184	PDZRN4+
ADAMTSL1	0	0.696683	0.937	0.8	PTHLH+
RPLP1	0	0.693221	0.676	0.338	CFD+
MT-CYB	0	0.686653	0.572	0.385	CFD+
TMSB4X	0	0.685404	0.796	0.529	CFD+
CXCL14	0	0.684821	0.497	0.347	CFD+
NRXN3	0	0.6825	0.447	0.17	PTHLH+
NAA11	2.13e-189	0.682416	0.209	0.015	PDZRN4+
SYN3	4.03e-57	0.681011	0.548	0.363	PDZRN4+
NR4A1	0	0.677503	0.543	0.169	NFATC2+
GPC5	0	0.66974	0.317	0.069	GRIK1+
RPL41	0	0.669588	0.705	0.424	CFD+
KCNB2	0	0.669434	0.571	0.218	PTHLH+
HBB	3.36e-281	0.668386	0.682	0.364	TSHR+ & PDE10A+
GALNT15	4.61e-101	0.666716	0.395	0.245	PDZRN4+
LTBP4	0	0.666488	0.8	0.572	CFD+
TXNIP	0	0.661486	0.784	0.533	CFD+
MT-CO1	0	0.65561	0.604	0.422	CFD+
MT-CO2	0	0.651941	0.557	0.38	CFD+
SHISA6	0	0.648593	0.772	0.414	PTHLH+
DIRC3	3.93e-276	0.642031	0.526	0.25	GRIK1+
LGALS1	0	0.641203	0.573	0.235	CFD+
SERPING1	0	0.640972	0.689	0.372	CFD+
COL1A1	0	0.638579	0.713	0.485	CFD+
LAMA2	1.98e-87	0.637096	0.781	0.654	SGCZ+
B2M	0	0.635327	0.9	0.635	CFD+
TMTC1	0	0.6321	0.861	0.623	PTHLH+
FTH1	0	0.631972	0.611	0.347	CFD+
UBC	0	0.631887	0.662	0.345	CFD+
COL1A2	0	0.629007	0.955	0.824	CFD+
LAMA2	0	0.628034	0.866	0.639	TSHR+
FMO2	0	0.627376	0.543	0.149	TSHR+
KAZN	9.24e-290	0.627301	0.814	0.732	TSHR+
GRID2	1.77e-63	0.622616	0.614	0.366	XACT+
LINC02296	4.7e-303	0.619412	0.24	0.038	GRIK1+
RPL10	0	0.618347	0.616	0.335	CFD+
ACTG1	0	0.617722	0.638	0.324	CFD+
CAMK2D	0	0.615584	0.688	0.426	TSHR+
LRP1B	1.7e-91	0.615204	0.832	0.598	XACT+
SFRP2	0	0.614959	0.581	0.333	CFD+
TRIO	0	0.614553	0.983	0.908	PTHLH+
BMPER	0	0.613726	0.487	0.134	TSHR+
ITM2A	0	0.612166	0.601	0.272	CFD+
ITM2B	0	0.611427	0.75	0.495	CFD+
RPS27	0	0.608	0.612	0.316	CFD+
CNTN4	0	0.600182	0.951	0.822	PTHLH+
COL15A1	0	0.600073	0.407	0.053	TSHR+
CD81	0	0.593504	0.603	0.256	CFD+
KANK1	0	0.589757	0.744	0.436	PTHLH+
RPL11	0	0.588464	0.583	0.28	CFD+
RPL13	0	0.587854	0.616	0.317	CFD+
ADAM12	0	0.582482	0.416	0.116	TSHR+
SORBS1	0	0.581828	0.549	0.221	NFATC2+
TIMP2	0	0.581105	0.719	0.463	CFD+
ANGPT1	0	0.579646	0.531	0.219	TSHR+
TMEM132C	0	0.579576	0.507	0.131	TSHR+
TPT1	0	0.577183	0.62	0.355	CFD+
DHRS3	0	0.576547	0.619	0.305	NFATC2+
MT-ND4	0	0.576363	0.513	0.35	CFD+
GRK5	0	0.576223	0.888	0.656	PTHLH+
PLCB1	0	0.575341	0.834	0.556	PTHLH+
RPS23	0	0.572758	0.562	0.256	CFD+
LAPTM4A	0	0.569999	0.66	0.362	CFD+
CEP128	0	0.569207	0.43	0.161	TSHR+
LDB2	0	0.567918	0.864	0.711	TSHR+
LINC02511	0	0.563885	0.871	0.728	PTHLH+
RPS18	0	0.56209	0.582	0.281	CFD+
CD248	0	0.556312	0.534	0.22	CFD+
MARCKS	0	0.554118	0.572	0.274	CFD+
PDGFD	0	0.552773	0.929	0.771	PTHLH+
TIMP3	8.25e-25	0.546997	0.94	0.927	PDZRN4+
NR4A1	7.26e-180	0.54659	0.469	0.195	TSHR+ & PDE10A+
RPL34	0	0.544063	0.562	0.269	CFD+
FKBP5	1.33e-95	0.541043	0.678	0.455	SGCZ+
PRKG1	1.4e-103	0.538597	0.726	0.535	SGCZ+
AC007262.2	0	0.536439	0.425	0.136	TSHR+
LSAMP	0	0.534139	0.627	0.363	PTHLH+
GLIS3	0	0.533202	0.45	0.193	TSHR+
FBLN1	0	0.527116	0.926	0.706	NFATC2+
FKBP5	2.83e-261	0.526619	0.657	0.444	TSHR+
MYO5B	0	0.524048	0.544	0.195	PTHLH+
FSTL1	0	0.523874	0.961	0.876	CFD+
FHOD3	0	0.522704	0.815	0.534	PTHLH+
COL4A1	0	0.52261	0.356	0.095	TSHR+
CRIP1	0	0.521128	0.485	0.198	CFD+
PSAP	0	0.519218	0.623	0.337	CFD+
STK32B	0	0.518509	0.501	0.171	PTHLH+
KAZN	4.83e-143	0.517593	0.841	0.733	TSHR+ & PDE10A+
NCKAP5	0	0.515158	0.492	0.175	PTHLH+
CREB5	0	0.514651	0.921	0.735	PTHLH+
COL6A2	0	0.514412	0.69	0.488	CFD+
NAV2	0	0.512176	0.413	0.146	TSHR+
ADAMTS5	0	0.511379	0.723	0.4	PTHLH+
RPL30	0	0.511227	0.534	0.274	CFD+
RPS12	0	0.510922	0.542	0.273	CFD+
DOCK4	0	0.510556	0.942	0.811	PTHLH+
HBB	2.84e-57	0.507115	0.639	0.377	XACT+
FOXO1	5.97e-50	0.505486	0.656	0.539	PDZRN4+
BICC1	0	0.505421	0.75	0.6	NFATC2+
LINC01239	0	0.504064	0.678	0.353	PTHLH+
COL6A1	0	0.49735	0.709	0.513	CFD+
CRISPLD2	1.61e-92	0.496868	0.234	0.064	PDZRN4+
RPL3	0	0.496837	0.505	0.229	CFD+
RPS14	0	0.496254	0.52	0.248	CFD+
PI16	0	0.495265	0.56	0.405	CFD+
KCNT2	0	0.494946	0.772	0.545	TSHR+
MT-ND3	0	0.491675	0.449	0.305	CFD+
RPL37A	0	0.490272	0.533	0.274	CFD+
ZBTB16	1.51e-45	0.490251	0.782	0.71	PDZRN4+
GHR	0	0.488472	0.731	0.497	TSHR+
MT-ND1	0	0.485192	0.492	0.319	CFD+
CSMD1	3.69e-85	0.4842	0.145	0.071	TSHR+ & PDE10A+
ADCY2	0	0.483805	0.431	0.145	NFATC2+
RPL37	0	0.483107	0.513	0.259	CFD+
EGR1	0	0.482721	0.557	0.217	NFATC2+
RPL19	0	0.482389	0.472	0.203	CFD+
SAT1	0	0.4819	0.553	0.308	NFATC2+
AC093425.1	0	0.480498	0.473	0.181	PTHLH+
LUM	0	0.480348	0.477	0.2	CFD+
OGN	0	0.479811	0.572	0.332	CFD+
C1S	0	0.479646	0.7	0.52	CFD+
RPS27A	0	0.479509	0.514	0.239	CFD+
RSPO2	0	0.479132	0.553	0.264	NFATC2+
RPL13A	0	0.478404	0.512	0.246	CFD+
SEMA3A	0	0.476958	0.326	0.117	TSHR+
ABCA8	0	0.476907	0.875	0.726	TSHR+
SLPI	0	0.475556	0.409	0.227	CFD+
EYA1	3.52e-126	0.474699	0.553	0.263	SGCZ+
EMP3	0	0.474393	0.5	0.23	CFD+
BTG2	0	0.473843	0.481	0.176	NFATC2+
NAV2	4.07e-107	0.473123	0.378	0.162	SGCZ+
PPARG	0	0.472839	0.497	0.203	TSHR+
TACC1	5.17e-138	0.472397	0.796	0.76	NFATC2+
NRP1	6.94e-301	0.471381	0.784	0.598	TSHR+
PTEN	0	0.470988	0.744	0.515	TSHR+
SMOC1	0	0.469532	0.322	0.045	TSHR+
ELN	2.6e-252	0.469448	0.659	0.479	NFATC2+
PRG4	0	0.468662	0.336	0.174	CFD+
H3F3B	0	0.468505	0.601	0.366	CFD+
TIMP3	6.65e-166	0.467046	0.944	0.925	NFATC2+
ARHGAP26	4.18e-245	0.465407	0.694	0.401	TSHR+ & PDE10A+
LINGO2	0	0.465031	0.602	0.411	PTHLH+
PDE1C	0	0.463985	0.499	0.186	TSHR+
TNXB	0	0.463886	0.925	0.789	CFD+
MT-ND2	0	0.463809	0.452	0.287	CFD+
MAML2	9.08194205209031e-311	0.462701	0.773	0.572	TSHR+
MIR100HG	0	0.462256	0.955	0.886	NFATC2+
NEGR1	0	0.461548	0.881	0.772	PTHLH+
COL4A2	0	0.460338	0.392	0.092	TSHR+
RPL26	0	0.459965	0.473	0.212	CFD+
IFITM3	0	0.459399	0.458	0.202	CFD+
GUCY1A2	0	0.45807	0.631	0.312	PTHLH+
APOD	0	0.458039	0.355	0.17	CFD+
LHFPL6	1.91e-262	0.455971	0.765	0.592	TSHR+
PDE4D	7.49e-179	0.455944	0.745	0.552	TSHR+ & PDE10A+
FBLN2	0	0.455912	0.608	0.397	CFD+
SLIT3	0	0.455091	0.93	0.826	TSHR+
ALDH1A2	0	0.455	0.557	0.305	PTHLH+
RPS24	0	0.45489	0.483	0.242	CFD+
DKK2	0	0.4544	0.457	0.209	PTHLH+
PCDH15	9.87e-50	0.453951	0.343	0.15	XACT+
LRP1B	3.37e-245	0.453819	0.763	0.582	NFATC2+
PDZRN4	4.39e-20	0.45368	0.387	0.291	SGCZ+
AP002518.2	1.19e-61	0.453163	0.633	0.413	PDZRN4+
RPS28	0	0.452769	0.484	0.228	CFD+
COL4A1	1.04e-38	0.451975	0.221	0.115	PDZRN4+
FBLN1	0	0.451821	0.851	0.692	CFD+
RPL7A	0	0.451581	0.443	0.193	CFD+
PTPRD	0	0.451275	0.532	0.276	TSHR+
LINC01358	0	0.450846	0.435	0.211	PTHLH+
CADM2	3.86e-77	0.450765	0.29	0.128	SGCZ+
SLC8A1	0	0.450346	0.397	0.145	NFATC2+
AC090531.1	2.24e-87	0.450101	0.197	0.047	PDZRN4+
STXBP6	0	0.449332	0.643	0.324	PTHLH+
SNED1	1.02e-229	0.449069	0.624	0.406	TSHR+
AKAP12	1.15e-209	0.44672	0.613	0.472	NFATC2+
NR4A1	6.82e-40	0.446704	0.367	0.207	PDZRN4+
SYN3	4.07e-65	0.446593	0.502	0.36	TSHR+ & PDE10A+
RPL35A	0	0.445754	0.455	0.194	CFD+
PCDH11X	4.37e-51	0.444937	0.39	0.168	XACT+
NRP1	4.31e-80	0.44473	0.736	0.61	SGCZ+
LMNA	6.93e-207	0.443632	0.471	0.325	NFATC2+
RIMS2	9.14e-273	0.44325	0.37	0.162	NFATC2+
ANXA2	0	0.443012	0.717	0.556	CFD+
ABI3BP	0	0.442351	0.851	0.683	NFATC2+
C7	0	0.441373	0.263	0.049	TSHR+
PITPNC1	1.63e-175	0.440949	0.524	0.284	TSHR+ & PDE10A+
DIO2-AS1	2.28e-271	0.440645	0.255	0.054	GRIK1+
TIAM1	1.21e-303	0.440022	0.531	0.295	TSHR+
FBN1	0	0.440001	0.995	0.951	PTHLH+
ZFP36	0	0.439913	0.506	0.217	NFATC2+
HBA2	0	0.439611	0.467	0.169	NFATC2+
RPL32	0	0.439111	0.45	0.21	CFD+
SETBP1	0	0.439105	0.875	0.721	NFATC2+
SPARC	0	0.439013	0.599	0.376	CFD+
AHNAK	0	0.437765	0.793	0.636	CFD+
JUNB	0	0.437559	0.437	0.162	NFATC2+
SRP14	0	0.437316	0.426	0.153	CFD+
PLCG2	0	0.436826	0.55	0.436	CFD+
RPL15	0	0.436523	0.462	0.199	CFD+
EMP1	1.81912994536164e-318	0.436439	0.564	0.329	NFATC2+
PCDH15	2.42e-116	0.436041	0.33	0.143	GRIK1+
ISLR	0	0.43588	0.451	0.159	CFD+
ZBTB16	1.51e-175	0.434376	0.861	0.703	TSHR+ & PDE10A+
ZNF385B	1.56e-37	0.433994	0.478	0.349	PDZRN4+
FRMD4A	0	0.433728	0.865	0.673	PTHLH+
CNTN6	0	0.431821	0.501	0.223	PTHLH+
UAP1	1.32e-24	0.430706	0.58	0.495	PDZRN4+
IGFBP5	0	0.430348	0.864	0.704	CFD+
FKBP5	1.5e-28	0.427772	0.545	0.46	PDZRN4+
EBF2	0	0.427492	0.742	0.486	PTHLH+
ADK	0	0.426829	0.81	0.586	PTHLH+
PLAC9	0	0.426368	0.571	0.343	CFD+
RPS4X	0	0.426131	0.461	0.21	CFD+
MFAP5	0	0.425376	0.791	0.633	CFD+
RPS15	0	0.42339	0.423	0.178	CFD+
MAST4	0	0.422921	0.686	0.423	PTHLH+
ABCA10	7.97e-63	0.422805	0.875	0.816	SGCZ+
TACC1	4.3e-72	0.422509	0.83	0.76	TSHR+ & PDE10A+
ANGPT1	1.51e-82	0.422269	0.445	0.24	SGCZ+
CPE	0	0.41845	0.653	0.455	CFD+
FBXL7	0	0.417703	0.948	0.881	PTHLH+
RPL23A	0	0.417389	0.44	0.195	CFD+
FAU	0	0.417038	0.427	0.174	CFD+
PLPP3	6.41e-230	0.416573	0.65	0.446	TSHR+
EIF1	0	0.416328	0.61	0.402	CFD+
GPX4	0	0.416235	0.407	0.171	CFD+
PTGFR	0	0.415173	0.424	0.193	NFATC2+
FOSB	1.02e-36	0.413756	0.34	0.198	SGCZ+
PCDH9	1.8e-189	0.413469	0.652	0.472	TSHR+
DKK2	3.01e-99	0.412402	0.495	0.289	GRIK1+
MYL12B	0	0.411737	0.449	0.205	CFD+
AL355612.1	2.73e-226	0.410672	0.293	0.126	NFATC2+
DUSP1	0	0.410532	0.6	0.271	NFATC2+
LRP1B	1.82e-19	0.409635	0.631	0.601	SGCZ+
RPS9	0	0.409314	0.451	0.207	CFD+
EYA1	2.1e-298	0.409133	0.533	0.247	TSHR+
FGF10	1.09e-297	0.409096	0.402	0.166	TSHR+
ARHGAP24	0	0.409014	0.837	0.69	PTHLH+
LRP1B	8.73e-57	0.408176	0.694	0.596	GRIK1+
CYP1B1-AS1	0	0.407259	0.765	0.577	PTHLH+
RPL14	0	0.407201	0.416	0.187	CFD+
RPL8	0	0.405648	0.381	0.155	CFD+
AF165147.1	7.64e-165	0.405506	0.425	0.195	GRIK1+
NACA	0	0.405055	0.431	0.191	CFD+
UNC5C	0	0.404653	0.412	0.172	NFATC2+
RPS2	0	0.404621	0.438	0.211	CFD+
H3F3A	0	0.404208	0.487	0.251	CFD+
GPNMB	0	0.403025	0.484	0.24	CFD+
ANXA1	2.91e-164	0.401344	0.647	0.522	NFATC2+
NAMPT	0	0.401153	0.479	0.202	NFATC2+
SNTG1	0	0.400884	0.226	0.076	PTHLH+
SLIT3	2.52e-197	0.40015	0.941	0.829	TSHR+ & PDE10A+
RPL9	0	0.399713	0.449	0.222	CFD+
EID1	0	0.399052	0.413	0.166	CFD+
ANXA5	0	0.398941	0.481	0.269	CFD+
AC020916.1	0	0.39886	0.364	0.123	NFATC2+
RPL27A	0	0.398744	0.465	0.23	CFD+
JUN	1.91e-154	0.398719	0.474	0.316	NFATC2+
TMSB10	0	0.398681	0.446	0.217	CFD+
CHL1	5.18e-193	0.397131	0.542	0.37	TSHR+
ACKR3	0	0.396745	0.715	0.563	CFD+
AL391117.1	4.14e-54	0.39665	0.528	0.332	PDZRN4+
RPS8	0	0.396647	0.428	0.211	CFD+
MGP	5.48e-247	0.394813	0.814	0.645	NFATC2+
RPS3A	0	0.394602	0.447	0.223	CFD+
RPL35	0	0.394492	0.422	0.177	CFD+
MYL6	0	0.392521	0.495	0.283	CFD+
ADGRL3	1.56e-139	0.391829	0.556	0.314	TSHR+ & PDE10A+
ABCA6	1.24e-255	0.391297	0.832	0.689	TSHR+
GAS1	0	0.390867	0.508	0.284	CFD+
ADGRB3	3.5e-57	0.390672	0.443	0.281	SGCZ+
NCAM2	5.45e-177	0.39062	0.691	0.505	TSHR+
AC087286.2	3.72e-257	0.390092	0.474	0.27	NFATC2+
NHSL1	0	0.389692	0.627	0.335	PTHLH+
TIMP3	1	0.388772	0.909	0.927	SGCZ+
RPL24	0	0.388507	0.447	0.21	CFD+
RPS29	0	0.388082	0.448	0.227	CFD+
TRHDE	0	0.388058	0.458	0.195	TSHR+
DLC1	5.32e-273	0.38775	0.937	0.858	TSHR+
NOS1AP	4.99e-262	0.387628	0.282	0.057	TSHR+ & PDE10A+
MFAP4	0	0.387231	0.437	0.216	CFD+
LRRC8D	0	0.386142	0.528	0.245	PTHLH+
RPS11	0	0.386107	0.419	0.189	CFD+
CCN2	0	0.385887	0.428	0.192	NFATC2+
VPS13B	0	0.385392	0.971	0.923	PTHLH+
SPSB1	4.91e-196	0.38529	0.393	0.241	NFATC2+
RPL21	0	0.383338	0.456	0.241	CFD+
ABCB11	8.66e-117	0.383302	0.223	0.048	SGCZ+
SOD3	0	0.38299	0.365	0.133	CFD+
THSD4	3.27e-286	0.382563	0.944	0.857	NFATC2+
AC022217.3	1.85e-55	0.381981	0.277	0.126	PDZRN4+
DIO2	4.66e-244	0.381913	0.308	0.085	GRIK1+
SLIT3	6.76e-87	0.381453	0.927	0.832	SGCZ+
MEG8	0	0.381369	0.65	0.4	PTHLH+
OSBPL9	3.31e-48	0.381076	0.542	0.427	PDZRN4+
RPL36	0	0.38085	0.42	0.194	CFD+
SNED1	2.49e-49	0.380027	0.586	0.42	SGCZ+
SLIT2	1.36e-36	0.379954	0.682	0.578	SGCZ+
RPS21	0	0.379597	0.408	0.17	CFD+
AL356124.1	2.02e-77	0.37941	0.297	0.124	PDZRN4+
PRDX1	0	0.379408	0.396	0.147	CFD+
CALM1	0	0.37887	0.435	0.219	CFD+
NCAM2	2.18e-138	0.378761	0.738	0.508	TSHR+ & PDE10A+
DCLK1	3.28e-227	0.378627	0.939	0.873	TSHR+
ADAMTS16	0	0.378486	0.36	0.116	PTHLH+
SNTB1	0	0.37785	0.495	0.211	PTHLH+
FKBP5	1.35e-133	0.376967	0.693	0.449	TSHR+ & PDE10A+
PDE4B	5.57e-158	0.376254	0.279	0.097	TSHR+ & PDE10A+
MAML2	6.56e-28	0.375967	0.675	0.587	PDZRN4+
CNTN5	1.36e-245	0.375851	0.26	0.089	NFATC2+
COL4A1	5.57e-73	0.374968	0.292	0.112	SGCZ+
PHLPP1	0	0.374808	0.531	0.272	PTHLH+
KCTD8	7.2e-112	0.374622	0.659	0.462	GRIK1+
LDB2	3.42e-61	0.374559	0.817	0.721	SGCZ+
KCND2	1.17e-289	0.374208	0.213	0.092	PTHLH+
FLRT2	0	0.373896	0.863	0.737	PTHLH+
LGALS3	0	0.373881	0.397	0.186	CFD+
RIMS2	5.64e-40	0.373696	0.386	0.181	XACT+
KAZN	4.26e-28	0.373486	0.774	0.738	SGCZ+
PTPRD	1.5e-82	0.373265	0.507	0.291	SGCZ+
CFH	3.98e-61	0.372476	0.749	0.603	SGCZ+
EYA1	1.02e-284	0.372333	0.493	0.244	NFATC2+
NFKBIZ	8.06e-200	0.372116	0.543	0.386	NFATC2+
RPS19	0	0.372063	0.416	0.195	CFD+
RPL18	0	0.37197	0.391	0.163	CFD+
SVEP1	2.3e-88	0.370779	0.529	0.448	TSHR+
PIK3R1	2e-120	0.370766	0.745	0.593	TSHR+ & PDE10A+
RPL39	0	0.37059	0.409	0.193	CFD+
AP002518.2	7.29e-125	0.370585	0.527	0.404	NFATC2+
RPS13	0	0.370136	0.389	0.165	CFD+
RSPO2	1.67e-139	0.369761	0.531	0.282	TSHR+ & PDE10A+
GHR	1.62e-78	0.36969	0.701	0.512	SGCZ+
RPLP2	0	0.36914	0.402	0.195	CFD+
NCAM2	2.82e-57	0.368718	0.682	0.516	SGCZ+
PRKCA	0	0.368318	0.561	0.322	PTHLH+
MCL1	0	0.368011	0.497	0.24	NFATC2+
PRELP	0	0.3676	0.465	0.24	CFD+
KCNT2	1.12e-28	0.367527	0.672	0.562	PDZRN4+
MAML2	2.61e-63	0.367513	0.738	0.585	SGCZ+
BOC	1.77e-292	0.366972	0.516	0.291	NFATC2+
FGF10	2.6e-77	0.366535	0.377	0.181	SGCZ+
SPARCL1	3.55e-126	0.366276	0.517	0.294	TSHR+ & PDE10A+
LRP1	0	0.365604	0.683	0.556	CFD+
XIST	3.35e-172	0.365061	0.792	0.539	TSHR+ & PDE10A+
ADGRD1	0	0.364702	0.675	0.388	PTHLH+
PTEN	1.11e-86	0.364406	0.709	0.529	SGCZ+
TUBA1A	0	0.363331	0.46	0.23	CFD+
RPS6	0	0.362895	0.402	0.194	CFD+
PI16	3.57e-192	0.362727	0.623	0.42	NFATC2+
NLGN1	0	0.362576	0.98	0.949	PTHLH+
ABCB11	0	0.362503	0.231	0.036	TSHR+
ELL2	8.85e-246	0.361762	0.362	0.166	NFATC2+
LIFR	2.31e-253	0.36077	0.349	0.163	TSHR+
AL008633.1	0	0.360769	0.438	0.233	PTHLH+
EFNA5	0	0.360692	0.77	0.591	PTHLH+
ACACB	7.35e-221	0.360159	0.573	0.364	TSHR+
RPL29	0	0.358669	0.35	0.138	CFD+
GSTP1	0	0.35846	0.353	0.132	CFD+
DHRS3	1.25e-64	0.358377	0.542	0.333	SGCZ+
COL4A2	1.12e-89	0.357846	0.304	0.112	SGCZ+
AC092691.1	0	0.357034	0.351	0.144	PTHLH+
OAZ1	0	0.356969	0.42	0.201	CFD+
RPL28	0	0.356579	0.37	0.173	CFD+
AC079298.3	9.24e-46	0.356361	0.448	0.302	SGCZ+
CFAP299	0	0.355775	0.207	0.038	NFATC2+
LINC00513	2.12e-42	0.355684	0.506	0.358	PDZRN4+
AC002072.1	5.29e-93	0.3555	0.361	0.173	GRIK1+
CCNL1	3.47e-230	0.355125	0.437	0.247	NFATC2+
SLIT2	4.21e-83	0.354668	0.713	0.572	GRIK1+
TIMP1	0	0.35385	0.371	0.143	CFD+
ITGA1	0	0.353533	0.362	0.113	NFATC2+
CBLB	5.54e-40	0.353306	0.884	0.831	PDZRN4+
SLC9A9	5.5e-148	0.352345	0.724	0.522	TSHR+ & PDE10A+
RPS25	0	0.352269	0.385	0.174	CFD+
AL109930.1	1.58e-182	0.35216	0.629	0.467	NFATC2+
DST	0	0.351022	0.969	0.898	PTHLH+
SLC19A2	3.12e-59	0.350846	0.302	0.139	PDZRN4+
RPL12	0	0.350781	0.375	0.171	CFD+
ANTXR1	0	0.349591	0.769	0.548	PTHLH+
FAM227B	1.48e-13	0.349133	0.39	0.316	PDZRN4+
HMCN1	7.28e-141	0.348891	0.222	0.125	NFATC2+
CARMIL1	0	0.347913	0.848	0.648	PTHLH+
CDH12	1.48e-45	0.347843	0.123	0.04	PDZRN4+
FOSB	6.22e-27	0.347371	0.417	0.198	XACT+
LINGO2	2.21e-30	0.346921	0.665	0.479	XACT+
PCSK6	0	0.34662	0.543	0.265	PTHLH+
PID1	1.24e-37	0.345856	0.778	0.667	PDZRN4+
NEGR1	8.73e-25	0.3453	0.864	0.812	PDZRN4+
HBA2	4.1e-146	0.342206	0.456	0.187	TSHR+ & PDE10A+
NCAM2	4.69e-39	0.341523	0.713	0.517	XACT+
AL035446.2	6.52e-140	0.341213	0.269	0.085	GRIK1+
NOX4	0	0.340899	0.893	0.822	PTHLH+
CCN1	9.46e-305	0.340569	0.409	0.166	NFATC2+
RPS16	0	0.340394	0.364	0.161	CFD+
FOS	3.02e-131	0.340186	0.622	0.292	TSHR+ & PDE10A+
PLPP3	1.7e-41	0.339321	0.596	0.459	SGCZ+
RPS7	0	0.339147	0.372	0.163	CFD+
CNTN5	4.43e-31	0.339117	0.252	0.105	XACT+
HGF	4.6e-307	0.339001	0.348	0.138	NFATC2+
UBB	0	0.338846	0.366	0.143	CFD+
LINC02511	5.85e-39	0.338814	0.79	0.78	TSHR+
RPL23	0	0.338765	0.356	0.161	CFD+
MYL12A	0	0.338607	0.4	0.205	CFD+
TMEM131L	0	0.33855	0.487	0.23	PTHLH+
C6	0	0.338535	0.195	0.025	TSHR+
SPOCK1	3.84e-38	0.338236	0.43	0.301	PDZRN4+
FOXO3	1.7e-193	0.338125	0.571	0.389	NFATC2+
AC005237.1	2.04e-53	0.337364	0.398	0.218	PDZRN4+
SETBP1	3.16e-62	0.336501	0.843	0.735	SGCZ+
FOS	1.18e-36	0.336375	0.562	0.305	XACT+
SELENOP	0	0.335178	0.415	0.205	CFD+
UGGT2	7.8e-145	0.334923	0.686	0.478	TSHR+ & PDE10A+
PPARG	2.02e-77	0.333869	0.429	0.222	SGCZ+
TBC1D12	0	0.33359	0.569	0.278	PTHLH+
SLC4A4	0	0.333247	0.474	0.22	PTHLH+
PDE3B	3.66e-143	0.333193	0.505	0.255	TSHR+ & PDE10A+
SERPINF1	0	0.333002	0.433	0.221	CFD+
GPC6	6.31e-153	0.332365	0.686	0.504	NFATC2+
TRHDE	5.66e-74	0.332297	0.408	0.212	SGCZ+
EPHA3	2.37e-123	0.332119	0.673	0.471	TSHR+ & PDE10A+
ADGRB3	1.24e-86	0.332045	0.457	0.276	TSHR+ & PDE10A+
PER1	0	0.33159	0.465	0.203	NFATC2+
RPL10A	0	0.331252	0.36	0.158	CFD+
RPL22	0	0.331131	0.374	0.172	CFD+
PMP22	0	0.330765	0.589	0.439	CFD+
HSP90AB1	0	0.330693	0.382	0.175	CFD+
SEMA3C	0	0.330187	0.991	0.944	PTHLH+
ARHGAP10	1.2e-30	0.329517	0.64	0.545	PDZRN4+
AL136441.1	1.47e-186	0.329324	0.303	0.094	GRIK1+
NTM	0	0.32914	0.866	0.739	PTHLH+
ZFAND5	1.11e-252	0.32896	0.42	0.207	NFATC2+
LMX1A	0	0.328863	0.549	0.271	PTHLH+
RPL5	0	0.328453	0.392	0.211	CFD+
SYN3	7.7e-06	0.328156	0.41	0.366	SGCZ+
PID1	5.54e-59	0.327912	0.791	0.666	SGCZ+
EXT1	0	0.326981	0.849	0.716	PTHLH+
ARL6IP5	0	0.326897	0.402	0.194	CFD+
PCDH9	8.99e-35	0.326585	0.609	0.484	SGCZ+
RPL18A	0	0.326322	0.333	0.138	CFD+
F3	8.53e-267	0.326174	0.299	0.108	NFATC2+
FMNL2	3.55e-209	0.325937	0.623	0.446	NFATC2+
RABGEF1	0	0.325846	0.67	0.439	PTHLH+
SKIL	9.17e-277	0.325693	0.414	0.21	NFATC2+
AFF3	9.1e-227	0.32503	0.602	0.373	NFATC2+
LINC02147	2.16e-15	0.325028	0.212	0.148	SGCZ+
AC025508.1	1.13e-303	0.324568	0.308	0.104	NFATC2+
ABI3BP	2.95e-119	0.324487	0.846	0.693	TSHR+ & PDE10A+
PDK4	5.04e-34	0.324429	0.486	0.363	SGCZ+
CP	4.67e-254	0.323932	0.368	0.15	TSHR+
EFEMP1	0	0.323864	0.606	0.503	CFD+
TLN2	7.15e-173	0.323711	0.54	0.376	TSHR+
MIR100HG	6.87e-141	0.322765	0.954	0.89	TSHR+ & PDE10A+
AL365295.1	2.38e-85	0.321634	0.366	0.209	GRIK1+
FN1	2.97e-308	0.321609	0.449	0.298	CFD+
NAV2	1.48e-26	0.321122	0.283	0.166	PDZRN4+
H19	0	0.320969	0.341	0.17	CFD+
PCSK5	3.5e-181	0.320939	0.437	0.277	NFATC2+
XIST	1.33e-286	0.320878	0.801	0.523	NFATC2+
GPC6	1.4e-73	0.320441	0.691	0.515	TSHR+ & PDE10A+
AC068587.4	1.37e-254	0.320023	0.566	0.353	NFATC2+
GRIN2B	6.75e-184	0.319879	0.13	0.018	GRIK1+
TMOD1	2.89e-160	0.319113	0.488	0.252	TSHR+ & PDE10A+
MTHFD1L	0	0.31833	0.464	0.251	PTHLH+
ABI3BP	1.01e-51	0.318299	0.809	0.698	SGCZ+
COX6C	0	0.318075	0.371	0.165	CFD+
AL357873.1	1.61e-185	0.317313	0.322	0.157	TSHR+
APOD	8.15e-117	0.316157	0.372	0.199	TSHR+
MMP2	0	0.315154	0.426	0.246	CFD+
CAMK1D	0	0.314831	0.689	0.466	PTHLH+
KDM7A	2.3e-53	0.314691	0.321	0.173	PDZRN4+
RPS15A	0	0.314663	0.364	0.171	CFD+
PXDNL	1.95e-88	0.314422	0.469	0.273	GRIK1+
CCDC80	0	0.314208	0.504	0.34	CFD+
RPL38	0	0.313457	0.35	0.145	CFD+
BBOX1-AS1	1.34e-178	0.313311	0.244	0.061	GRIK1+
EPHA6	1.35e-81	0.313249	0.352	0.183	GRIK1+
PEBP1	0	0.313037	0.343	0.141	CFD+
EBF1	0	0.313035	0.997	0.991	PTHLH+
ARHGAP26	3.07e-218	0.312568	0.609	0.393	NFATC2+
MID1	5.06e-157	0.311445	0.638	0.489	NFATC2+
ROBO1	0	0.31115	0.771	0.596	PTHLH+
HSP90B1	0	0.310731	0.429	0.236	CFD+
SFRP4	1.18e-158	0.310633	0.657	0.483	NFATC2+
IGFBP5	1.46e-147	0.310585	0.83	0.732	NFATC2+
TLL1	2.58e-125	0.310521	0.364	0.215	TSHR+
RPL6	0	0.310363	0.337	0.166	CFD+
FILIP1L	7.68e-165	0.310295	0.602	0.463	NFATC2+
OMD	0	0.309964	0.465	0.296	CFD+
NEBL	0	0.309873	0.435	0.248	PTHLH+
SLC9A9	4.19e-166	0.309401	0.691	0.518	TSHR+
PODN	3.67e-157	0.309261	0.656	0.488	TSHR+
NR2F2-AS1	2.54e-181	0.309077	0.548	0.344	TSHR+
ADH1B	2.45e-286	0.309058	0.673	0.558	CFD+
RPL17	0	0.308881	0.37	0.179	CFD+
MMP3	2.28e-19	0.308248	0.063	0.009	SGCZ+
PLXDC2	3.87e-23	0.307955	0.683	0.611	SGCZ+
CCN1	8.34e-31	0.307786	0.318	0.19	PDZRN4+
TOX3	3.03e-307	0.307704	0.299	0.086	TSHR+
ADAMTSL4-AS1	1.18e-246	0.3077	0.447	0.24	NFATC2+
VMP1	6e-202	0.307672	0.657	0.485	NFATC2+
RPLP0	0	0.307073	0.367	0.191	CFD+
NR4A1	4.16e-34	0.306604	0.365	0.205	SGCZ+
UBA52	0	0.306469	0.341	0.145	CFD+
PPP2R2B	0	0.306216	0.269	0.107	PTHLH+
ZNF385D	5.12e-53	0.305837	0.732	0.655	TSHR+ & PDE10A+
SH3RF3	0	0.305755	0.518	0.274	PTHLH+
PRSS23	2.79e-154	0.305118	0.662	0.532	NFATC2+
ACACB	3e-54	0.304719	0.566	0.376	SGCZ+
FABP4	3.1e-201	0.304252	0.318	0.207	CFD+
GAS7	0	0.304038	0.782	0.58	PTHLH+
SERF2	0	0.303643	0.336	0.154	CFD+
EXOC6B	0	0.303616	0.844	0.704	PTHLH+
STARD13	0	0.30334	0.579	0.347	PTHLH+
G0S2	0	0.302882	0.35	0.169	CFD+
SOX6	3.53e-191	0.302771	0.405	0.215	TSHR+
RORA	1.82e-214	0.302511	0.971	0.94	TSHR+
XIST	6.16e-53	0.302491	0.825	0.548	XACT+
EPB41L4B	0	0.302168	0.355	0.111	PTHLH+
MACROD2	6.31e-38	0.302005	0.395	0.253	SGCZ+
RORA	1.41e-62	0.301812	0.966	0.942	SGCZ+
OLFML2A	0	0.301351	0.384	0.231	CFD+
FGF7	1.58e-28	0.3011	0.539	0.418	SGCZ+
ABCA9	0	0.300441	0.894	0.79	PTHLH+
MAPK10	9.46e-160	0.300324	0.768	0.621	TSHR+
TMEM132C	9.32e-70	0.300211	0.356	0.157	SGCZ+
DMD	3.73e-37	0.299641	0.39	0.252	SGCZ+
ELL2	2.34e-28	0.29918	0.296	0.184	SGCZ+
NTN4	0	0.299054	0.549	0.318	PTHLH+
MT-ND5	0	0.298534	0.357	0.195	CFD+
AC073114.1	1.17e-72	0.298277	0.236	0.096	GRIK1+
FAM227B	4.42e-118	0.297349	0.435	0.303	NFATC2+
GPRC5A	3.92e-173	0.297244	0.31	0.153	NFATC2+
STOM	7.32e-101	0.297074	0.426	0.29	TSHR+
PON2	7.03e-54	0.297017	0.404	0.237	PDZRN4+
ZBTB16	3.54e-154	0.297001	0.808	0.7	NFATC2+
TMEM59	0	0.29697	0.402	0.213	CFD+
EGR1	3.54e-112	0.296441	0.502	0.24	TSHR+ & PDE10A+
GREB1L	6.79e-38	0.296326	0.236	0.118	PDZRN4+
MLF1	2.98e-281	0.295992	0.25	0.079	NFATC2+
COL8A1	1.53e-220	0.295863	0.209	0.067	NFATC2+
RPL7	0	0.29581	0.344	0.158	CFD+
SFRP2	1.74e-146	0.295568	0.559	0.372	NFATC2+
IL1RAPL1	1.74e-33	0.295442	0.385	0.193	XACT+
ADCY2	8.83e-34	0.293778	0.313	0.174	PDZRN4+
CHRM3	0	0.293743	0.869	0.76	PTHLH+
CSGALNACT1	1.64e-188	0.293727	0.393	0.19	TSHR+
PDE3B	7.72e-239	0.293472	0.48	0.243	NFATC2+
TMBIM6	0	0.292781	0.441	0.256	CFD+
PTPRS	3.67e-64	0.292562	0.637	0.457	SGCZ+
TRMT9B	0	0.292508	0.396	0.146	PTHLH+
AC025280.3	2.21e-60	0.292441	0.162	0.031	PDZRN4+
AC079298.3	2.12e-130	0.292038	0.432	0.291	NFATC2+
EYA1	6.14e-87	0.291745	0.455	0.261	TSHR+ & PDE10A+
B4GALT1	3.64e-165	0.291405	0.445	0.284	NFATC2+
STK3	0	0.29096	0.858	0.737	PTHLH+
ADAMTSL3	1.44e-133	0.290202	0.874	0.793	NFATC2+
DYNLL1	0	0.289534	0.34	0.145	CFD+
JUND	0	0.288382	0.528	0.35	CFD+
PRICKLE2	1.06e-209	0.288096	0.447	0.238	TSHR+
PTHLH	6.38e-196	0.287227	0.371	0.224	PTHLH+
B4GALT1	5.82e-96	0.287218	0.486	0.292	TSHR+ & PDE10A+
SLC7A14-AS1	1.15e-179	0.287152	0.318	0.157	NFATC2+
SULF1	0	0.286489	0.854	0.744	PTHLH+
ABLIM1	1.11e-31	0.286145	0.899	0.858	XACT+
LAMB2	0	0.28593	0.345	0.159	CFD+
ROR1	1.04e-144	0.285573	0.456	0.321	NFATC2+
AC068587.4	9.68e-99	0.285471	0.559	0.366	TSHR+ & PDE10A+
AUTS2	0	0.285425	0.982	0.947	PTHLH+
LINC01088	4.09e-25	0.285084	0.142	0.069	SGCZ+
STK24	4.59e-32	0.284857	0.424	0.297	PDZRN4+
MAN1A1	5.03e-136	0.284654	0.559	0.405	TSHR+
CRISPLD2	1.65e-53	0.284602	0.184	0.064	SGCZ+
MEG3	0	0.284413	0.672	0.435	PTHLH+
KLRD1	4.54e-124	0.284154	0.336	0.145	GRIK1+
PLCG2	0.0853032	0.284138	0.53	0.462	PDZRN4+
CAMK2D	3.51e-44	0.283939	0.595	0.444	SGCZ+
GMDS-DT	0	0.283849	0.686	0.474	PTHLH+
ZBTB16	1.47e-22	0.283526	0.759	0.71	SGCZ+
MDGA2	4.13e-298	0.283419	0.327	0.165	PTHLH+
PTMA	0	0.283324	0.374	0.221	CFD+
RYR2	2.4e-69	0.283315	0.152	0.056	GRIK1+
KCNIP4	1.16e-45	0.283162	0.284	0.167	GRIK1+
PARD3B	0	0.283003	0.977	0.952	PTHLH+
AC008056.1	0	0.282985	0.201	0.059	PTHLH+
SPARCL1	2.15e-71	0.282968	0.407	0.297	TSHR+
AC007319.1	1.16e-126	0.282708	0.504	0.385	PTHLH+
NAMPT	1.3e-90	0.28267	0.437	0.221	TSHR+ & PDE10A+
SYNPO2	2.48e-157	0.282337	0.604	0.451	NFATC2+
COBLL1	0	0.282324	0.554	0.351	PTHLH+
MACROD2	7.25e-65	0.282192	0.406	0.249	TSHR+ & PDE10A+
AL365295.1	6.87e-144	0.28195	0.365	0.205	TSHR+
TUBA1B	0	0.281903	0.347	0.152	CFD+
FAM13A	2.53e-141	0.28182	0.635	0.471	TSHR+
GPRC5A	2.86e-25	0.281698	0.31	0.167	XACT+
UTRN	0	0.281593	0.903	0.81	PTHLH+
PDK4	3.49e-05	0.28157	0.409	0.365	PDZRN4+
HSP90AA1	0	0.281258	0.472	0.317	CFD+
FOSB	5.66e-65	0.28109	0.41	0.191	TSHR+ & PDE10A+
USP53	7.19e-19	0.280903	0.714	0.671	SGCZ+
UAP1	2.58e-13	0.280533	0.586	0.495	XACT+
CDH18	7.69e-153	0.280412	0.189	0.094	PTHLH+
COL3A1	1.12e-182	0.2802	0.706	0.642	CFD+
DIRC3	1.99e-66	0.280012	0.42	0.258	TSHR+ & PDE10A+
YBX3	1.57e-124	0.279883	0.454	0.341	NFATC2+
DEPTOR	4.01e-300	0.279877	0.276	0.075	TSHR+
GRID2	3.1e-06	0.279432	0.42	0.369	SGCZ+
LINC00486	2.52e-36	0.279384	0.595	0.459	PDZRN4+
AC004160.1	7.35e-83	0.279373	0.644	0.469	TSHR+ & PDE10A+
BOC	8.79e-149	0.279287	0.49	0.299	TSHR+
RPS20	0	0.278956	0.322	0.151	CFD+
DMD	3.92e-15	0.278936	0.326	0.255	PDZRN4+
ZFP36L1	1.23e-90	0.278605	0.61	0.431	TSHR+ & PDE10A+
CBLB	0	0.2786	0.895	0.794	PTHLH+
GSE1	1.26e-77	0.278599	0.365	0.158	SGCZ+
BOC	1.81e-51	0.278545	0.499	0.31	SGCZ+
LINC01091	3.63e-177	0.278476	0.243	0.062	GRIK1+
SPAG17	4.71e-87	0.278151	0.507	0.307	GRIK1+
TAGLN2	0	0.278028	0.328	0.148	CFD+
ARID5B	8.24e-141	0.277565	0.512	0.361	NFATC2+
RACK1	0	0.277519	0.315	0.149	CFD+
AL590807.1	1.57e-152	0.277515	0.198	0.067	TSHR+
RPS3	0	0.277305	0.33	0.165	CFD+
AC108861.1	1.96e-200	0.277208	0.371	0.19	NFATC2+
RPL27	0	0.277051	0.306	0.12	CFD+
NCOA1	1.46e-145	0.277013	0.77	0.646	TSHR+
CD99	0	0.276983	0.513	0.388	CFD+
STON2	0	0.276974	0.514	0.285	PTHLH+
SOD1	0	0.276655	0.325	0.139	CFD+
SRPX	2.77e-162	0.276554	0.306	0.152	TSHR+
CAVIN1	0	0.27649	0.362	0.186	CFD+
SIK2	1.93e-170	0.276155	0.585	0.417	NFATC2+
LRP1B	3.05e-55	0.276101	0.722	0.595	TSHR+ & PDE10A+
AL591501.1	3.39e-215	0.276054	0.23	0.07	NFATC2+
DACH1	1.22e-103	0.275656	0.339	0.144	TSHR+ & PDE10A+
PRDM6	8.05e-219	0.275533	0.41	0.212	NFATC2+
AC002072.1	5.78e-14	0.27533	0.259	0.183	PDZRN4+
IGF1	3.86e-54	0.275087	0.246	0.097	SGCZ+
KLHL29	0	0.274758	0.487	0.277	PTHLH+
GPC6	1.14e-34	0.274739	0.628	0.518	GRIK1+
ZFAND5	2.6e-93	0.274372	0.408	0.22	TSHR+ & PDE10A+
DSTN	0	0.274154	0.496	0.353	CFD+
PTPRG	1.29e-24	0.274111	0.78	0.711	PDZRN4+
MFSD4B	2.39e-28	0.27372	0.536	0.406	PDZRN4+
PER1	1.86e-127	0.273674	0.447	0.219	TSHR+ & PDE10A+
BMPER	1.64e-55	0.273669	0.333	0.159	SGCZ+
SVIL	1.45e-133	0.273115	0.746	0.623	TSHR+
PDZRN4	2.69e-18	0.272808	0.363	0.29	TSHR+ & PDE10A+
NID1	1.09e-26	0.272743	0.65	0.547	PDZRN4+
ELOVL6	0	0.272554	0.38	0.171	PTHLH+
ABLIM1	2.49e-149	0.271658	0.899	0.854	NFATC2+
HERC4	0	0.271178	0.806	0.652	PTHLH+
KLF2	0	0.270999	0.434	0.299	CFD+
PTPRS	3.18e-154	0.270372	0.626	0.447	TSHR+
COL14A1	1.12e-86	0.270191	0.338	0.174	TSHR+ & PDE10A+
CASC15	3.91e-34	0.269966	0.524	0.306	XACT+
AC108734.4	2.57e-36	0.26974	0.365	0.23	PDZRN4+
ARHGEF10	0	0.269612	0.636	0.404	PTHLH+
ARRDC3	7.53e-249	0.26901	0.28	0.107	NFATC2+
PBX1	8.7e-74	0.268927	0.864	0.786	TSHR+ & PDE10A+
TOMM7	0	0.268718	0.316	0.131	CFD+
CCNL1	3.15e-65	0.268699	0.419	0.259	TSHR+ & PDE10A+
IGFBP5	9.01e-22	0.268502	0.839	0.741	XACT+
LINC00968	0	0.2685	0.325	0.137	PTHLH+
SLC14A2	8.08e-129	0.268426	0.252	0.09	GRIK1+
VIT	2.22e-143	0.26835	0.826	0.73	TSHR+
EPS8	2.3e-148	0.268253	0.415	0.251	TSHR+
ZNF385D	2.84e-51	0.268164	0.766	0.653	GRIK1+
PLXNC1	2.03e-199	0.267888	0.456	0.271	NFATC2+
AFF3	1.85e-65	0.267773	0.551	0.389	TSHR+ & PDE10A+
TSHZ2	2.8e-91	0.26729	0.936	0.879	TSHR+ & PDE10A+
ARHGAP6	2.19e-255	0.26702	0.61	0.433	PTHLH+
PPP1CB	3.27e-163	0.266682	0.365	0.221	NFATC2+
MTSS1	2.06e-24	0.266666	0.238	0.151	PDZRN4+
ZFP36L2	3.96e-284	0.266085	0.527	0.396	CFD+
MTRNR2L12	0	0.26604	0.304	0.148	CFD+
NR2F2-AS1	2.67e-41	0.265722	0.514	0.357	SGCZ+
LHFPL6	8.97e-23	0.265698	0.675	0.605	SGCZ+
ARID5B	1.34e-27	0.265282	0.483	0.374	SGCZ+
ESRRG	0	0.26528	0.36	0.175	PTHLH+
DLEU2	1.2e-61	0.265232	0.56	0.428	TSHR+ & PDE10A+
KANSL1	5.06e-103	0.26492	0.754	0.59	TSHR+ & PDE10A+
PDLIM3	5.36e-231	0.264826	0.163	0.041	NFATC2+
SLC38A2	1.48e-169	0.264712	0.433	0.27	NFATC2+
RALGPS2	0	0.264403	0.347	0.158	PTHLH+
RBMS3-AS2	1.38e-27	0.264278	0.553	0.399	PDZRN4+
KCNMB2	3.44e-105	0.264192	0.217	0.071	GRIK1+
AC012409.2	2.71e-164	0.263989	0.4	0.23	NFATC2+
KAZN-AS1	1.55e-195	0.263658	0.272	0.105	TSHR+
APLP2	0	0.263623	0.408	0.256	CFD+
INPP4B	1.4e-33	0.263004	0.372	0.187	XACT+
ADAMTS6	0	0.262816	0.355	0.174	PTHLH+
GNAS	0	0.262764	0.46	0.316	CFD+
LDLRAD4	1.33e-179	0.261933	0.482	0.292	NFATC2+
EEF2	0	0.261911	0.32	0.137	CFD+
TWIST2	2.25e-19	0.261258	0.402	0.322	PDZRN4+
SH3PXD2B	0	0.261013	0.576	0.351	PTHLH+
PTN	0	0.260657	0.258	0.108	CFD+
TSHR	3.15e-58	0.260549	0.293	0.151	TSHR+ & PDE10A+
DLC1	2.35e-77	0.260443	0.919	0.861	GRIK1+
UNC13C	1.51e-24	0.26042	0.607	0.468	GRIK1+
AC011287.1	1.45e-38	0.260346	0.289	0.155	GRIK1+
RNLS	3.85e-16	0.260223	0.387	0.291	PDZRN4+
PRICKLE2	9.52e-63	0.259705	0.451	0.25	SGCZ+
LPP	0	0.259704	0.913	0.835	PTHLH+
MSI2	1.91e-109	0.259477	0.557	0.342	TSHR+ & PDE10A+
IGF1	1.81e-46	0.259459	0.176	0.097	TSHR+ & PDE10A+
PBX1	1.52e-41	0.259226	0.858	0.788	SGCZ+
CLIC1	0	0.258996	0.295	0.113	CFD+
NFKBIZ	5.07e-42	0.258674	0.512	0.397	TSHR+ & PDE10A+
COL4A2	6.84e-22	0.258584	0.196	0.116	PDZRN4+
PTGIS	1.82e-287	0.258096	0.58	0.381	PTHLH+
ABCA8	5.16e-28	0.258086	0.793	0.737	SGCZ+
MGST3	0	0.258057	0.406	0.252	CFD+
AP003086.1	2.04e-110	0.258047	0.456	0.329	NFATC2+
CHCHD2	0	0.257185	0.297	0.117	CFD+
PARD3	3.04e-49	0.257126	0.849	0.75	SGCZ+
ARHGAP42	0	0.25697	0.451	0.228	PTHLH+
AP001528.1	1.32e-188	0.256899	0.512	0.323	NFATC2+
PXDNL	3.89e-280	0.256838	0.397	0.218	PTHLH+
FAM184A	7.56e-225	0.256796	0.299	0.105	TSHR+
RPL36AL	0	0.256673	0.293	0.106	CFD+
RPS17	0	0.256443	0.293	0.124	CFD+
ADAM12	1.24e-44	0.256329	0.279	0.138	SGCZ+
PLAT	7.57970810567348e-318	0.256094	0.472	0.329	CFD+
TRABD2B	3.17e-289	0.255891	0.2	0.037	TSHR+
CALCRL	6.33e-59	0.255749	0.38	0.227	GRIK1+
PLCXD3	3.53e-172	0.255637	0.151	0.031	TSHR+
IGFBP7	1.36e-275	0.25543	0.388	0.243	CFD+
RERG	0	0.255335	0.3	0.118	PTHLH+
STOM	4.82e-48	0.255326	0.421	0.295	TSHR+ & PDE10A+
PLCB4	4.14e-246	0.255101	0.229	0.069	NFATC2+
ADGRB3	5.93e-80	0.254777	0.406	0.274	TSHR+
NOX4	4.84e-58	0.254695	0.901	0.846	GRIK1+
PCOLCE	0	0.254491	0.331	0.169	CFD+
AL357873.1	9.19e-22	0.254411	0.261	0.17	PDZRN4+
AC087286.2	1.6e-20	0.253915	0.441	0.289	XACT+
MGAT4C	4.97e-188	0.253388	0.28	0.163	PTHLH+
GAPDH	0	0.253195	0.263	0.103	CFD+
THSD7A	1.34e-165	0.252727	0.383	0.215	NFATC2+
ADGRL3	8.67e-25	0.252659	0.518	0.324	XACT+
TMOD1	1.94e-199	0.252616	0.432	0.245	NFATC2+
VPS13B	3.37e-78	0.252326	0.961	0.939	GRIK1+
TUBB	0	0.252265	0.301	0.115	CFD+
KCNT2	1.97e-37	0.252045	0.679	0.557	GRIK1+
PDXDC1	6e-179	0.251995	0.507	0.324	NFATC2+
MYPN	1.73e-237	0.251763	0.273	0.136	PTHLH+
ITGB1	0	0.251439	0.43	0.296	CFD+
AOX1	0	0.251424	0.763	0.565	PTHLH+
AC022217.3	2.36e-203	0.250742	0.281	0.11	NFATC2+
FAM184A	4.1e-132	0.250335	0.298	0.112	TSHR+ & PDE10A+
PLTP	0	0.250197	0.316	0.153	CFD+
ABCC9	5.14e-146	0.250058	0.58	0.411	NFATC2+
CTNNB1	4.94e-162	0.250026	0.474	0.306	NFATC2+
APBB2	0	0.250012	0.702	0.512	PTHLH+
HAS2	2.83e-18	0.249656	0.317	0.198	XACT+
COL15A1	4.71e-55	0.248885	0.229	0.079	SGCZ+
TIMP3	0	0.248736	0.987	0.908	CFD+
DPYD	4.98e-133	0.248289	0.853	0.762	TSHR+
ZFPM2-AS1	8.96e-22	0.248138	0.576	0.442	PDZRN4+
HLA-A	0	0.248031	0.364	0.199	CFD+
S100A13	0	0.247763	0.288	0.124	CFD+
CALM2	0	0.24767	0.413	0.277	CFD+
RYR2	3.86e-11	0.247594	0.119	0.061	XACT+
JUNB	8.4e-17	0.247218	0.329	0.189	XACT+
PLD1	7.99e-99	0.247198	0.56	0.429	TSHR+
GPC6	1.26e-13	0.246982	0.6	0.522	SGCZ+
CFAP161	3.95e-114	0.246846	0.237	0.081	GRIK1+
NAV3	9.59e-38	0.246508	0.987	0.985	SGCZ+
NR2F2-AS1	3.24e-77	0.246302	0.533	0.352	TSHR+ & PDE10A+
RBMS1	0	0.246049	0.875	0.775	PTHLH+
HSPA8	0	0.245421	0.31	0.139	CFD+
NR4A1	7.13e-23	0.245421	0.424	0.206	XACT+
LINC00342	5.18e-81	0.244987	0.361	0.261	TSHR+
C3	1.77e-180	0.244939	0.448	0.33	CFD+
ZEB1	2.42e-235	0.244648	0.794	0.683	PTHLH+
YWHAZ	9.43e-140	0.244558	0.497	0.348	NFATC2+
RFX2	1.46e-164	0.244548	0.394	0.236	NFATC2+
CSGALNACT1	1.07e-46	0.244377	0.372	0.203	SGCZ+
MIR100HG	1.12e-38	0.243898	0.932	0.892	SGCZ+
RARRES1	1.85e-213	0.243623	0.392	0.283	CFD+
TPST1	2.05e-280	0.243577	0.598	0.413	PTHLH+
AF165147.1	1.13e-08	0.243572	0.256	0.208	PDZRN4+
TXN	0	0.243294	0.275	0.114	CFD+
NCOA1	8.2e-80	0.243233	0.791	0.649	TSHR+ & PDE10A+
ZNF385D	1.87e-60	0.242969	0.72	0.654	TSHR+
AC007319.1	7.19e-34	0.24261	0.58	0.42	GRIK1+
EYS	3.13e-57	0.242575	0.449	0.308	GRIK1+
DENND1A	5.08264906734041e-315	0.242526	0.643	0.456	PTHLH+
PAK3	9.05e-260	0.24231	0.507	0.322	PTHLH+
ZC3HAV1	1.03e-118	0.242307	0.321	0.195	NFATC2+
PDZRN4	1.37e-37	0.242214	0.438	0.285	GRIK1+
LINC01133	0	0.242006	0.443	0.219	PTHLH+
AL008633.1	1.09e-35	0.241945	0.439	0.301	GRIK1+
NAMPT	5.14e-22	0.241909	0.34	0.229	SGCZ+
NAV3	1.01e-125	0.241879	0.992	0.984	TSHR+
ZFAND5	9.36e-33	0.241767	0.355	0.226	SGCZ+
ANKRD36C	4.47e-83	0.24156	0.389	0.289	TSHR+
RYR2	2.19e-25	0.241187	0.139	0.059	SGCZ+
ANXA1	1.56e-05	0.240973	0.58	0.535	XACT+
HNRNPK	0	0.24095	0.375	0.223	CFD+
SORBS2	0	0.240946	0.334	0.157	PTHLH+
RNH1	0	0.240869	0.311	0.148	CFD+
IL1RAPL1	2.38e-55	0.240518	0.325	0.189	TSHR+ & PDE10A+
CLEC3B	0	0.240367	0.265	0.096	CFD+
ANKRD28	6.52e-17	0.24036	0.447	0.365	PDZRN4+
FCGRT	0	0.240267	0.338	0.181	CFD+
CHRDL1	2.8530021309755e-316	0.24026	0.415	0.283	CFD+
LRP1B	1.1e-07	0.240247	0.657	0.601	PDZRN4+
PPP2R2A	0	0.240171	0.547	0.349	PTHLH+
CNTN1	9.99e-242	0.240059	0.372	0.214	PTHLH+
MYADM	8.97e-142	0.239847	0.412	0.257	NFATC2+
SEMA3A	1.09e-28	0.239763	0.226	0.132	SGCZ+
AKT3	4.18e-17	0.239408	0.773	0.739	PDZRN4+
ABI3BP	1.5e-25	0.239397	0.832	0.698	XACT+
DMD	2.49e-112	0.239339	0.391	0.24	NFATC2+
RUNX1T1	1.39e-93	0.23887	0.649	0.53	TSHR+
ABCA9-AS1	3.78e-19	0.238837	0.684	0.552	PDZRN4+
OPHN1	8.9e-25	0.238465	0.448	0.331	PDZRN4+
FOS	4.49e-11	0.23845	0.431	0.308	PDZRN4+
ATP1A1	9.47e-147	0.238387	0.338	0.194	NFATC2+
COL6A3	1.61e-90	0.238381	0.554	0.422	TSHR+
LINC01915	8.02e-79	0.23836	0.281	0.125	GRIK1+
TENM4	0	0.237754	0.516	0.31	PTHLH+
FKBP5	1.35e-137	0.237704	0.647	0.439	NFATC2+
CCNH	7.71e-118	0.237615	0.691	0.573	NFATC2+
NUCKS1	6.2e-275	0.237348	0.442	0.346	CFD+
SIK2	7.79e-70	0.237247	0.59	0.426	TSHR+ & PDE10A+
KLF9	3.06e-142	0.236808	0.424	0.27	NFATC2+
GTF2B	5.43e-112	0.236729	0.241	0.136	NFATC2+
ROBO3	1.43e-229	0.2364	0.317	0.129	NFATC2+
SLC9A9	9.96e-38	0.236346	0.685	0.528	SGCZ+
CHSY3	1.1e-193	0.2363	0.493	0.336	PTHLH+
DENND2A	0	0.236138	0.666	0.453	PTHLH+
ATP5F1E	0	0.23597	0.277	0.124	CFD+
PDK4	1.49e-54	0.235873	0.457	0.358	TSHR+
CNTN5	3.27e-53	0.235801	0.217	0.101	TSHR+ & PDE10A+
ZNF385D	3.55e-06	0.235727	0.656	0.66	SGCZ+
GLIS3	8.64e-21	0.235546	0.315	0.212	SGCZ+
BTG2	8.56e-67	0.235125	0.373	0.201	TSHR+ & PDE10A+
PLA2G2A	2.89e-97	0.235105	0.23	0.11	TSHR+
MYO1D	9.93e-55	0.234984	0.32	0.157	SGCZ+
THSD4	1.39e-19	0.234961	0.922	0.865	XACT+
GRIK2	3.16e-38	0.234915	0.267	0.163	GRIK1+
2024-03-03	1.02e-168	0.234768	0.521	0.369	PTHLH+
DLC1	3.3e-32	0.234634	0.906	0.864	SGCZ+
XYLT1	1.54e-22	0.234394	0.337	0.235	PDZRN4+
AL603840.1	3.49e-92	0.234349	0.154	0.045	GRIK1+
FMO2	1.35e-37	0.234245	0.321	0.178	SGCZ+
ADGRL3	4.02e-22	0.234243	0.439	0.324	SGCZ+
ZSWIM5	2.39e-180	0.233995	0.35	0.176	NFATC2+
RNLS	5.67e-48	0.233947	0.437	0.284	GRIK1+
AFF3	4.29e-22	0.233775	0.571	0.395	XACT+
TLL1	5.88e-22	0.233761	0.335	0.225	SGCZ+
GSE1	1.89e-203	0.233426	0.33	0.144	NFATC2+
AL591501.1	1.45e-78	0.233399	0.221	0.08	TSHR+ & PDE10A+
TRERF1	0	0.233112	0.547	0.328	PTHLH+
SMOC1	1.35e-57	0.233097	0.205	0.064	SGCZ+
SLC7A14-AS1	5.04e-59	0.232941	0.31	0.166	GRIK1+
CGNL1	9.35e-189	0.232892	0.333	0.167	NFATC2+
NUPR1	0	0.23287	0.286	0.124	CFD+
PIK3R1	2.33e-25	0.232826	0.709	0.598	SGCZ+
PCDH11X	1.03e-29	0.232631	0.257	0.167	GRIK1+
AC113386.1	1.51e-191	0.232236	0.306	0.128	NFATC2+
TACC1	1.01e-08	0.231996	0.815	0.762	XACT+
RPL36A	0	0.231816	0.274	0.124	CFD+
EBF3	1.67e-106	0.231754	0.626	0.49	TSHR+
AC097528.1	3.4e-186	0.231453	0.145	0.018	GRIK1+
FGL2	3.39e-186	0.231437	0.32	0.14	NFATC2+
AKAP13	1.27e-24	0.231365	0.81	0.722	XACT+
STAT3	1.18e-116	0.231216	0.489	0.354	NFATC2+
AEBP1	0	0.231074	0.304	0.152	CFD+
ATP1B3	1.14e-14	0.231017	0.199	0.128	PDZRN4+
LPAR1	1.74e-279	0.230623	0.739	0.556	PTHLH+
AP003086.1	1.77e-18	0.230542	0.457	0.341	PDZRN4+
HBA2	1.62e-23	0.230413	0.383	0.198	XACT+
ELN	1.35e-38	0.230271	0.625	0.492	TSHR+ & PDE10A+
TSHZ2	1.6e-135	0.23012	0.925	0.877	NFATC2+
NOVA1	8.89e-50	0.229875	0.531	0.388	GRIK1+
KCNT2	3.95e-21	0.229718	0.667	0.561	SGCZ+
PSMA7	0	0.229649	0.271	0.113	CFD+
ECE1	3.08e-29	0.22921	0.414	0.289	PDZRN4+
ABCA9	5.4e-65	0.229	0.864	0.826	TSHR+
RSPO2	8.86e-24	0.228948	0.498	0.292	XACT+
GLI3	0	0.228899	0.584	0.378	PTHLH+
DUSP1	2.25e-26	0.228537	0.499	0.303	XACT+
SIK3	3.3e-129	0.22853	0.658	0.521	NFATC2+
ADGRB3	8.86e-19	0.228421	0.45	0.282	XACT+
PIK3R1	4.34e-85	0.228069	0.691	0.59	NFATC2+
ATP8A1	1.23e-167	0.227864	0.416	0.234	NFATC2+
SLC24A3	4.64e-112	0.227856	0.343	0.186	TSHR+
KAZN	0.000111383	0.227854	0.755	0.739	PDZRN4+
FOXO3	2.64e-46	0.227854	0.539	0.402	TSHR+ & PDE10A+
MID1	1.4e-20	0.227759	0.603	0.502	SGCZ+
HDAC7	0	0.227602	0.521	0.31	PTHLH+
METTL7A	0	0.227558	0.338	0.19	CFD+
NFIB	2.86e-36	0.227292	0.842	0.759	SGCZ+
KCNMB2-AS1	1.21e-61	0.227015	0.235	0.099	GRIK1+
SGCZ	7.59e-05	0.226881	0.17	0.118	TSHR+ & PDE10A+
ZFP36L1	3.19e-19	0.22679	0.58	0.438	XACT+
TYR	3.02e-88	0.226729	0.2	0.074	GRIK1+
CASC15	1.79e-130	0.226552	0.461	0.292	NFATC2+
ACADL	1.39e-220	0.226542	0.311	0.128	NFATC2+
LMO3	8.94e-96	0.226501	0.422	0.3	TSHR+
GPC6	4.29e-13	0.2264	0.672	0.521	XACT+
UNC5C	1.15e-90	0.22637	0.325	0.186	TSHR+
FER	1.54e-295	0.226189	0.853	0.752	PTHLH+
IER2	3.01e-160	0.226142	0.257	0.108	NFATC2+
RYR2	7.08e-105	0.226126	0.145	0.051	NFATC2+
ABCA6	2.47e-20	0.225696	0.754	0.7	SGCZ+
FYN	6.36e-298	0.225677	0.711	0.526	PTHLH+
CEP128	4.24e-30	0.225619	0.3	0.18	SGCZ+
PID1	2.08e-110	0.225613	0.766	0.658	NFATC2+
MAN1A1	9.67e-26	0.225613	0.532	0.415	SGCZ+
SNED1	2.55e-18	0.225574	0.554	0.422	PDZRN4+
SH3BGRL3	0	0.225104	0.198	0.074	CFD+
AC012409.2	8.53e-100	0.22501	0.389	0.236	TSHR+
ABCC1	0	0.224911	0.465	0.271	PTHLH+
CAB39L	4.23e-35	0.224846	0.578	0.494	TSHR+ & PDE10A+
STOM	7.1e-18	0.224673	0.402	0.298	SGCZ+
RPS27L	2.72e-297	0.224628	0.39	0.267	CFD+
TNRC6C	2.78e-79	0.224083	0.518	0.342	TSHR+ & PDE10A+
NRP1	2.19e-15	0.224082	0.726	0.612	XACT+
KAZN-AS1	1.96e-26	0.223731	0.221	0.117	PDZRN4+
ABCA6	4.31e-19	0.223671	0.777	0.7	PDZRN4+
LINC01184	8.08e-276	0.223598	0.558	0.366	PTHLH+
CAB39L	6.83e-12	0.223435	0.582	0.497	XACT+
EMCN	1.36e-193	0.223278	0.194	0.054	TSHR+
EEF1G	0	0.223179	0.268	0.116	CFD+
NOS1AP	3.81e-157	0.22311	0.192	0.057	TSHR+
PTPRC	3.48e-187	0.223056	0.318	0.137	NFATC2+
NT5E	2.09e-290	0.222877	0.45	0.329	CFD+
NME2	0	0.222704	0.248	0.09	CFD+
FGF10	3.76e-11	0.222624	0.259	0.185	PDZRN4+
CYBRD1	5.02e-207	0.222107	0.528	0.434	CFD+
SLC19A2	1.63e-39	0.221938	0.269	0.138	SGCZ+
RPS5	0	0.2219	0.245	0.1	CFD+
USP54	0	0.221848	0.609	0.391	PTHLH+
PRKCH	1.79e-134	0.221813	0.428	0.266	NFATC2+
PARD3	3.63e-104	0.221751	0.827	0.746	TSHR+
HSPA5	0	0.221521	0.292	0.133	CFD+
LINC01239	5.77e-19	0.221363	0.602	0.472	PDZRN4+
AKAP13	2.38e-70	0.221212	0.827	0.718	TSHR+ & PDE10A+
BRINP3	3.6e-42	0.221153	0.619	0.504	TSHR+ & PDE10A+
MACROD2	3.56e-91	0.220773	0.381	0.242	NFATC2+
ZEB2	3.8e-22	0.220742	0.761	0.626	XACT+
ADGRG6	0	0.220545	0.345	0.161	PTHLH+
BX284613.2	1.16e-32	0.220394	0.448	0.33	GRIK1+
ZBTB20-AS5	2.72e-22	0.220365	0.443	0.318	PDZRN4+
AP002989.1	2.27e-294	0.220312	0.279	0.126	PTHLH+
RNASE4	0	0.220279	0.245	0.081	CFD+
EVI5	1.84e-293	0.21997	0.653	0.461	PTHLH+
COX7C	0	0.219682	0.256	0.098	CFD+
KIAA1755	7.92e-163	0.219612	0.417	0.249	NFATC2+
CFH	6.38e-15	0.219555	0.709	0.605	PDZRN4+
LINC00513	9.11e-104	0.219523	0.478	0.347	NFATC2+
TMEM135	6.92e-95	0.219363	0.627	0.499	TSHR+
SOX5	1.37e-35	0.219229	0.927	0.882	SGCZ+
SLC9A9	8.16e-24	0.219201	0.699	0.53	XACT+
LIMCH1	1.48e-269	0.21918	0.503	0.316	PTHLH+
SMAD3	1.8e-283	0.219131	0.725	0.533	PTHLH+
FOXP2	9.37e-35	0.219025	0.974	0.959	SGCZ+
NDUFA4	0	0.218931	0.259	0.103	CFD+
LEPROT	0	0.218895	0.312	0.167	CFD+
CADM2	3.91e-43	0.218865	0.234	0.127	TSHR+ & PDE10A+
TIMP3	2.8e-06	0.218853	0.923	0.927	TSHR+ & PDE10A+
CD9	0	0.218523	0.228	0.089	CFD+
EPB41L3	7.57e-252	0.218474	0.569	0.392	PTHLH+
FOXP1	2.13e-64	0.218295	0.897	0.843	TSHR+ & PDE10A+
MYCBP2	6.08e-81	0.218105	0.664	0.566	TSHR+
OLFML3	0	0.21806	0.274	0.115	CFD+
CYP4B1	4.28e-32	0.217801	0.325	0.202	PDZRN4+
ZFP36	3.06e-16	0.217623	0.392	0.246	XACT+
SDK1	9.59e-28	0.217562	0.709	0.585	GRIK1+
ANXA1	1.17e-256	0.217478	0.653	0.499	CFD+
ERG	1.25e-296	0.217151	0.167	0.03	NFATC2+
COL12A1	1.32e-16	0.217076	0.476	0.396	GRIK1+
YWHAH	0	0.217007	0.265	0.128	CFD+
HIF3A	8.59e-26	0.216992	0.464	0.325	PDZRN4+
DOK6	1.4e-130	0.21693	0.329	0.186	NFATC2+
RHOA	1.02e-252	0.216879	0.454	0.348	CFD+
PFDN5	0	0.216826	0.28	0.138	CFD+
TSC22D2	4.6e-92	0.216648	0.359	0.252	NFATC2+
BCAT1	1.42e-148	0.216577	0.519	0.374	PTHLH+
SORBS1	2.13e-54	0.216513	0.417	0.248	TSHR+ & PDE10A+
TMA7	0	0.21632	0.258	0.11	CFD+
NFKBIZ	7.77e-13	0.215792	0.518	0.401	XACT+
MXRA8	3.88e-265	0.215667	0.377	0.251	CFD+
SGCD	1.04e-29	0.215387	0.53	0.392	SGCZ+
AC079298.3	1.24e-36	0.215146	0.434	0.299	GRIK1+
HEATR5A	1.68048929216894e-311	0.21512	0.521	0.323	PTHLH+
ARL15	2.78e-201	0.214877	0.729	0.582	PTHLH+
SKP1	4.97e-294	0.214809	0.359	0.239	CFD+
CCN5	9.45e-296	0.21476	0.274	0.152	CFD+
AL136962.1	1.39e-147	0.214754	0.104	0.043	PTHLH+
FGF7	5.79e-11	0.214739	0.535	0.419	XACT+
TTC28	9.12e-306	0.214689	0.926	0.871	PTHLH+
LAMP1	0	0.214527	0.295	0.145	CFD+
WNT5B	8.02e-71	0.21413	0.405	0.237	TSHR+ & PDE10A+
COL24A1	3.1e-84	0.214024	0.518	0.393	NFATC2+
F10	0	0.213978	0.292	0.144	CFD+
PDIA3	0	0.213881	0.331	0.187	CFD+
DIRC3	6.53e-13	0.213858	0.396	0.264	XACT+
AC005237.1	1.32e-91	0.213848	0.339	0.21	TSHR+
COL5A2	9.83e-78	0.213776	0.658	0.549	TSHR+
AC007319.1	1.12e-10	0.213729	0.538	0.427	PDZRN4+
SVEP1	9.27e-09	0.213635	0.518	0.453	SGCZ+
BMPR1B	7.02e-15	0.213546	0.606	0.447	XACT+
MYO9A	2.27e-285	0.213499	0.779	0.606	PTHLH+
SAMD4A	1.9e-58	0.213451	0.485	0.409	NFATC2+
PDE7B	2.7e-40	0.213311	0.317	0.212	TSHR+ & PDE10A+
PLPP3	2.02e-31	0.213158	0.562	0.457	TSHR+ & PDE10A+
DLGAP2	1.3e-238	0.213092	0.324	0.167	PTHLH+
DACH1	1.44e-125	0.212826	0.289	0.138	NFATC2+
JUND	6.69e-92	0.21267	0.517	0.377	NFATC2+
ABLIM1	2e-28	0.212338	0.858	0.859	TSHR+ & PDE10A+
CADM2	9.51e-60	0.212206	0.217	0.125	TSHR+
SSH2	1.6e-54	0.212152	0.73	0.606	TSHR+ & PDE10A+
KLF9	4.9e-54	0.212137	0.413	0.28	TSHR+ & PDE10A+
L3MBTL4	1.37e-128	0.211985	0.301	0.153	TSHR+
ABCA9-AS1	1.06e-43	0.211733	0.638	0.547	TSHR+
TBX15	8.28e-85	0.211701	0.533	0.435	NFATC2+
ADAMTS9-AS2	1.57e-64	0.211667	0.555	0.454	TSHR+
SEC62	8.05e-280	0.211558	0.365	0.251	CFD+
FAM171A1	3.56e-308	0.211528	0.505	0.304	PTHLH+
COL24A1	1.73e-18	0.211477	0.562	0.403	XACT+
LINC01697	5.58e-69	0.211177	0.264	0.126	GRIK1+
STK24	1.22e-56	0.211009	0.432	0.292	TSHR+ & PDE10A+
LPP	2.53e-17	0.211004	0.904	0.863	PDZRN4+
SLC24A3	1.81e-108	0.210981	0.317	0.185	NFATC2+
FAM189A1	0	0.210974	0.351	0.168	PTHLH+
GFPT2	1.34e-210	0.210949	0.385	0.224	PTHLH+
EPHA7	2.89e-52	0.210797	0.405	0.256	TSHR+ & PDE10A+
MIR4435-2HG	3.29e-308	0.210788	0.307	0.144	PTHLH+
SRPK2	1.67e-252	0.210689	0.653	0.478	PTHLH+
SORCS2	2.07e-223	0.210629	0.235	0.085	NFATC2+
BMPR1B	8.31e-46	0.21052	0.602	0.441	TSHR+ & PDE10A+
THSD4	4.83e-25	0.210373	0.888	0.865	GRIK1+
ASAP2	1.19e-239	0.210365	0.602	0.424	PTHLH+
AC016766.1	1.12e-126	0.210331	0.131	0.022	GRIK1+
SPECC1	1.69e-35	0.210223	0.201	0.094	PDZRN4+
ARHGAP26	9.01e-68	0.210139	0.542	0.405	TSHR+
SCN2A	1.48e-112	0.210086	0.186	0.052	GRIK1+
C1QTNF7	1.14e-121	0.210064	0.405	0.258	NFATC2+
CDH11	7.21e-47	0.209957	0.229	0.104	SGCZ+
NTRK2	3.11e-68	0.209841	0.676	0.575	TSHR+
FGF7	5.02e-61	0.20983	0.532	0.411	TSHR+
CALR	0	0.209707	0.273	0.119	CFD+
ELMO1	1.29e-13	0.209695	0.604	0.528	PDZRN4+
CLMP	3.38e-118	0.209635	0.35	0.197	TSHR+
CDK6	5.47720319307314e-313	0.209584	0.341	0.171	PTHLH+
SCARA5	1.85e-214	0.209528	0.738	0.677	CFD+
SSPN	0	0.20951	0.291	0.16	CFD+
TMEM108	2.03e-45	0.209508	0.358	0.24	TSHR+ & PDE10A+
AC008892.1	4.82e-119	0.209412	0.279	0.161	NFATC2+
PDK4	9.05e-26	0.209325	0.454	0.361	TSHR+ & PDE10A+
AC006994.2	2.63e-28	0.209281	0.207	0.103	PDZRN4+
DUSP1	4.73e-73	0.209272	0.515	0.295	TSHR+ & PDE10A+
RNF24	8.91e-151	0.209201	0.286	0.125	TSHR+
MACROD2	1.58e-10	0.20915	0.363	0.255	XACT+
ADAMTS1	1.95e-36	0.209035	0.278	0.194	TSHR+ & PDE10A+
PTBP3	1.88e-119	0.209018	0.399	0.249	TSHR+
HIPK3	6.35e-113	0.208836	0.546	0.403	NFATC2+
CDON	5.59e-53	0.208735	0.38	0.25	TSHR+ & PDE10A+
SLC7A2	3.3e-53	0.208681	0.224	0.121	TSHR+ & PDE10A+
FILIP1	4.07e-65	0.208674	0.333	0.186	TSHR+ & PDE10A+
PSMB1	0	0.208656	0.266	0.115	CFD+
MIR99AHG	2.25e-71	0.208547	0.989	0.982	TSHR+ & PDE10A+
COL12A1	4.7e-180	0.208426	0.511	0.335	PTHLH+
NDUFA13	0	0.208313	0.252	0.099	CFD+
CDKN1C	0	0.208227	0.269	0.124	CFD+
NCOA1	1.99e-31	0.20804	0.77	0.654	SGCZ+
ATRNL1	4.32e-48	0.207922	0.145	0.046	SGCZ+
ADIRF	2.9e-266	0.207701	0.251	0.135	CFD+
AL356737.2	1.74e-118	0.207665	0.121	0.025	GRIK1+
ZEB1	7.54e-18	0.207663	0.776	0.723	SGCZ+
ADAM10	9.02e-279	0.207622	0.521	0.341	PTHLH+
PRDM6	4.33e-63	0.207538	0.384	0.225	TSHR+ & PDE10A+
PLD1	6.76e-28	0.207465	0.518	0.435	TSHR+ & PDE10A+
NTRK3	2.9e-240	0.207427	0.379	0.205	PTHLH+
IQCN	9.14e-165	0.207419	0.241	0.106	NFATC2+
SPATA6	6.18e-102	0.207412	0.502	0.355	TSHR+
EGR1	1.88e-16	0.207293	0.421	0.251	XACT+
AC005699.1	8.34e-69	0.207221	0.21	0.081	GRIK1+
AL137009.1	3.05e-143	0.207061	0.248	0.1	TSHR+
LINC00871	1.39e-212	0.206965	0.207	0.092	PTHLH+
NID2	2.18e-136	0.206961	0.346	0.184	TSHR+
FAM117B	0	0.206828	0.34	0.159	PTHLH+
PRICKLE1	7.81e-66	0.20662	0.435	0.343	NFATC2+
DCLK1	5.29e-16	0.206392	0.899	0.878	SGCZ+
EYA4	2.35e-223	0.20638	0.488	0.305	PTHLH+
EPB41L2	2.03e-225	0.206357	0.853	0.764	PTHLH+
SIPA1L1	2.48e-86	0.206307	0.334	0.217	TSHR+
SLC25A48	6.03e-157	0.206243	0.275	0.117	NFATC2+
SH3D19	3.48e-19	0.206172	0.821	0.763	PDZRN4+
DDX3X	2.52e-132	0.20608	0.411	0.249	NFATC2+
ERC2	5.02e-88	0.20605	0.17	0.058	GRIK1+
AC008250.1	4.17e-135	0.205741	0.32	0.173	NFATC2+
UAP1	1.42e-14	0.205373	0.542	0.494	TSHR+ & PDE10A+
FGF10	9.63e-55	0.205206	0.32	0.179	TSHR+ & PDE10A+
USP53	2.26e-28	0.20507	0.685	0.67	NFATC2+
RPS26	0	0.204991	0.257	0.128	CFD+
LINC00894	3.47e-186	0.204768	0.392	0.248	PTHLH+
TPM4	2.56e-10	0.204712	0.305	0.24	PDZRN4+
MRC2	2.46e-194	0.204674	0.5	0.425	CFD+
RARRES1	6.45e-23	0.204644	0.402	0.303	GRIK1+
BX284613.2	4.5e-59	0.204573	0.434	0.328	TSHR+
MEIS2	6.03e-35	0.204215	0.281	0.16	SGCZ+
PPIA	1.27278403936571e-311	0.204157	0.305	0.175	CFD+
MLLT3	8.77e-230	0.204079	0.425	0.256	PTHLH+
AC119674.1	1.38e-35	0.204078	0.251	0.154	GRIK1+
STX17-AS1	2e-19	0.204051	0.094	0.037	PDZRN4+
EIF4G3	3.91e-258	0.203975	0.765	0.601	PTHLH+
LAMC1	1.91e-15	0.203784	0.426	0.333	PDZRN4+
CADPS	5.23e-24	0.203746	0.109	0.041	PDZRN4+
SELENOM	0	0.203737	0.241	0.094	CFD+
SLC19A2	2.72e-145	0.203709	0.27	0.127	NFATC2+
AC006994.2	6.1e-204	0.203556	0.246	0.088	NFATC2+
COL5A2	2.42e-22	0.20344	0.66	0.555	SGCZ+
CTNNB1	3.78e-57	0.203374	0.464	0.316	TSHR+ & PDE10A+
LTBP2	1.14e-20	0.203346	0.221	0.129	PDZRN4+
INPP4B	3.18e-117	0.203197	0.327	0.174	NFATC2+
GUCY1A2	1.01e-36	0.203149	0.58	0.422	GRIK1+
LEPR	9.27e-300	0.203094	0.988	0.96	CFD+
FOXP1	3.95e-118	0.203085	0.899	0.84	NFATC2+
COL5A2	9.83e-42	0.203024	0.661	0.552	TSHR+ & PDE10A+
ARHGAP26	2.59e-17	0.202786	0.574	0.414	XACT+
IGF1	1.28e-96	0.20276	0.216	0.091	TSHR+
BICD1	1.42e-279	0.202657	0.369	0.194	PTHLH+
LINC02224	5.09e-105	0.202604	0.203	0.09	TSHR+
ADAMTSL4-AS1	2.72e-55	0.202556	0.407	0.254	TSHR+ & PDE10A+
ATP8A1	3.6e-63	0.202317	0.403	0.246	TSHR+ & PDE10A+
NRP1	2.26e-45	0.202163	0.722	0.608	TSHR+ & PDE10A+
CXCL12	1.64e-260	0.201878	0.263	0.146	CFD+
ARID5B	5.62e-39	0.201833	0.497	0.371	TSHR+ & PDE10A+
IGF1R	1.42e-195	0.201832	0.756	0.615	PTHLH+
MID1	9.31e-13	0.201793	0.617	0.503	XACT+
ADAL	3.55e-215	0.201773	0.226	0.106	PTHLH+
CASC15	3.89e-43	0.201752	0.452	0.301	GRIK1+
ARHGAP15	1.28e-118	0.201721	0.368	0.2	NFATC2+
SASH1	7.69e-201	0.201679	0.59	0.426	PTHLH+
UBR5	4.29e-102	0.201312	0.627	0.509	NFATC2+
RNLS	3.4e-09	0.2013	0.401	0.291	XACT+
AC093535.1	1.74e-114	0.201249	0.304	0.187	NFATC2+
MUSK	9.04e-31	0.201205	0.27	0.171	GRIK1+
APBA1	1.05659615051467e-314	0.20112	0.304	0.137	PTHLH+
TBC1D4	6.98e-22	0.201018	0.37	0.245	PDZRN4+
GSE1	3.09e-80	0.200955	0.326	0.155	TSHR+ & PDE10A+
LHFPL3	2.8e-116	0.200918	0.132	0.033	GRIK1+
PRKY	2.95e-35	0.200908	0.152	0.062	PDZRN4+
DNAH14	7.01e-72	0.20078	0.27	0.125	TSHR+ & PDE10A+
USP25	3.42e-243	0.200775	0.578	0.4	PTHLH+
TOX3	7.98e-76	0.200685	0.224	0.097	TSHR+ & PDE10A+
THRB	3.45e-75	0.200566	0.53	0.409	TSHR+
RARRES2	0	0.200538	0.24	0.104	CFD+
NORAD	0	0.200518	0.269	0.136	CFD+
FAM172A	1.27e-228	0.200123	0.755	0.599	PTHLH+
AL391117.1	2.39e-152	0.200038	0.433	0.278	PTHLH+
PTPRG	3.74e-18	0.19981	0.784	0.71	SGCZ+
DDR2	1.02e-217	0.199717	0.874	0.8	PTHLH+
DSE	2.05e-18	0.199616	0.439	0.33	PDZRN4+
WNT5B	5.29e-126	0.199595	0.384	0.23	NFATC2+
IGFBP4	4.7e-197	0.199506	0.358	0.244	CFD+
STAT3	2.53e-46	0.199395	0.493	0.362	TSHR+ & PDE10A+
PODN	3.11e-28	0.199312	0.634	0.498	SGCZ+
AC113386.1	1.26e-61	0.199301	0.276	0.14	TSHR+ & PDE10A+
ARHGAP15	5.27e-19	0.199292	0.37	0.216	XACT+
CHD9	5.07e-88	0.199206	0.858	0.803	TSHR+
BCL2	3.58e-56	0.198911	0.463	0.369	TSHR+
MLIP	2.65e-105	0.198911	0.217	0.069	GRIK1+
APBB1IP	4.03e-249	0.198819	0.533	0.353	PTHLH+
ZFP36L1	4.37e-84	0.198628	0.554	0.426	NFATC2+
CAVIN3	0	0.198415	0.204	0.065	CFD+
PSD3	2.88e-201	0.198247	0.643	0.475	PTHLH+
SLC24A3	8.94e-29	0.197852	0.334	0.195	SGCZ+
DHRS3	1.35e-70	0.19784	0.48	0.326	TSHR+
CELF2	4.67e-302	0.197712	0.976	0.955	PTHLH+
DPH6	6.57e-174	0.197186	0.497	0.342	PTHLH+
ELN	0.00138872	0.197112	0.549	0.498	PDZRN4+
EPHA3	6.88e-91	0.197021	0.601	0.467	NFATC2+
AL049828.1	7.54e-159	0.197001	0.368	0.232	PTHLH+
LINC01358	3.17e-22	0.196942	0.417	0.287	GRIK1+
BTF3	0	0.196877	0.237	0.098	CFD+
CSGALNACT1	1.42e-117	0.196797	0.344	0.191	NFATC2+
PREX2	4.72e-217	0.196705	0.201	0.047	TSHR+
PTGFR	9.09e-54	0.196688	0.371	0.21	TSHR+ & PDE10A+
EPHA3	2.68e-78	0.196636	0.614	0.47	TSHR+
UAP1	2.81e-147	0.196629	0.597	0.437	PTHLH+
DKK3	0	0.196471	0.246	0.122	CFD+
SIK2	1.87e-20	0.19622	0.547	0.432	SGCZ+
STOM	5.92e-52	0.196066	0.38	0.292	NFATC2+
KCNIP1	2.61e-245	0.196	0.122	0.018	NFATC2+
CCNH	1.51e-46	0.195672	0.705	0.579	TSHR+ & PDE10A+
EYA2	1.34e-91	0.195648	0.694	0.588	NFATC2+
ADH1B	8.31e-09	0.195641	0.658	0.584	PDZRN4+
S100A9	2.08e-194	0.195606	0.26	0.089	NFATC2+
ABCC9	5.02e-44	0.195232	0.561	0.422	TSHR+ & PDE10A+
XIST	3.97e-32	0.194988	0.595	0.549	TSHR+
RNF24	3.16e-45	0.19498	0.278	0.134	SGCZ+
LRRN4CL	0	0.194933	0.236	0.087	CFD+
RYR2	5.82e-15	0.194878	0.099	0.06	TSHR+ & PDE10A+
AL139317.5	2.73e-15	0.194837	0.367	0.266	PDZRN4+
AC107208.1	0	0.194836	0.19	0.049	PTHLH+
YWHAB	1.31e-306	0.19463	0.283	0.158	CFD+
NCAM2	8.24e-84	0.194183	0.653	0.504	NFATC2+
PLA2G6	6.42e-177	0.194112	0.21	0.078	NFATC2+
EPHA7	1.6e-83	0.194098	0.371	0.251	NFATC2+
TMEM108	2.02e-14	0.19409	0.375	0.244	XACT+
TMEM135	2.6e-27	0.194077	0.63	0.506	SGCZ+
CPNE8	4.39e-231	0.19399	0.479	0.303	PTHLH+
SNHG14	6.54e-49	0.193956	0.697	0.565	TSHR+ & PDE10A+
STK24	7.03e-27	0.193735	0.428	0.296	SGCZ+
RUNX1	1.15e-41	0.19349	0.301	0.195	GRIK1+
H2AFJ	0	0.193467	0.263	0.124	CFD+
RASGRF2	6.71e-181	0.193433	0.189	0.067	NFATC2+
CHD9	1.37e-31	0.193408	0.872	0.805	SGCZ+
PRKCH	4.35e-51	0.193377	0.425	0.275	TSHR+ & PDE10A+
PRKD1	1.48e-188	0.193263	0.493	0.323	PTHLH+
NFATC1	1.57e-138	0.193078	0.189	0.078	NFATC2+
TANC2	2.83e-223	0.193057	0.492	0.322	PTHLH+
ATP6V0E1	1.66e-267	0.193037	0.321	0.195	CFD+
BCL6	2.14e-25	0.192941	0.305	0.178	PDZRN4+
AC083870.1	8.57e-88	0.192773	0.416	0.304	NFATC2+
ACADL	1.58e-80	0.192759	0.303	0.139	TSHR+ & PDE10A+
MIF	0	0.192705	0.218	0.082	CFD+
BTD	1.41e-10	0.192611	0.346	0.279	PDZRN4+
DOCK8	1.16e-84	0.192538	0.311	0.146	TSHR+ & PDE10A+
SOX5	7.24e-16	0.192513	0.916	0.883	PDZRN4+
CHD9	3.34e-48	0.192512	0.86	0.804	TSHR+ & PDE10A+
DLG2	5.58e-37	0.192172	0.84	0.79	TSHR+ & PDE10A+
AC112206.2	1.06e-85	0.192104	0.165	0.053	GRIK1+
SLC66A1L	7.02e-228	0.192103	0.186	0.041	TSHR+
CTNND2	9.87e-98	0.191948	0.231	0.117	TSHR+
PIK3R1	1.66e-14	0.191758	0.728	0.599	XACT+
MBNL1	1.56e-21	0.191701	0.876	0.827	SGCZ+
PPIB	0	0.191687	0.244	0.099	CFD+
POLR2L	0	0.19157	0.208	0.076	CFD+
EHBP1	1.08e-193	0.19144	0.881	0.814	PTHLH+
PTPRM	1e-11	0.191427	0.598	0.517	PDZRN4+
SNX9	2.99e-147	0.191388	0.749	0.623	PTHLH+
AC091939.1	1.87e-173	0.191253	0.12	0.011	GRIK1+
MACROD2	1.21e-43	0.191236	0.343	0.249	TSHR+
AC073332.1	4.41e-49	0.191184	0.277	0.143	GRIK1+
ATP6AP2	0	0.191182	0.26	0.121	CFD+
DPH6-DT	5.54e-58	0.191152	0.283	0.148	GRIK1+
TCF4	5.41e-66	0.191091	0.641	0.542	TSHR+
TIAM1	9.04e-13	0.191081	0.389	0.313	SGCZ+
ARID5B	6.14e-08	0.190817	0.429	0.376	PDZRN4+
GALNT13	6.11e-55	0.190804	0.082	0.011	PDZRN4+
MAGI3	4e-47	0.190795	0.652	0.515	TSHR+ & PDE10A+
SUMO2	0	0.190704	0.255	0.122	CFD+
GABARAP	0	0.190442	0.218	0.084	CFD+
JUN	0.00326502	0.190425	0.389	0.332	XACT+
ADD3	5.61e-260	0.190126	0.918	0.858	PTHLH+
MME	3.75e-101	0.190077	0.211	0.067	TSHR+ & PDE10A+
PDE4B	1.01e-82	0.190045	0.206	0.098	TSHR+
GSE1	9.44e-101	0.189727	0.294	0.152	TSHR+
SETBP1	1.51e-37	0.189719	0.816	0.734	TSHR+ & PDE10A+
FOS	3.02e-15	0.189712	0.442	0.306	SGCZ+
INPP4B	9.35e-50	0.189674	0.325	0.183	TSHR+ & PDE10A+
MORF4L1	8.78e-217	0.189609	0.398	0.299	CFD+
MSC-AS1	2.91e-180	0.189604	0.51	0.349	PTHLH+
PTPRC	1.94e-81	0.189468	0.321	0.147	TSHR+ & PDE10A+
NBL1	0	0.189465	0.265	0.135	CFD+
TEAD1	4.06e-13	0.1893	0.581	0.506	PDZRN4+
TENM3	3.36e-128	0.18929	0.231	0.106	NFATC2+
KANSL1	1.04e-104	0.188725	0.712	0.584	NFATC2+
TEX41	9.07e-100	0.188491	0.149	0.037	GRIK1+
ARHGAP29	1.55e-209	0.188471	0.602	0.416	PTHLH+
TLN2	5.83e-20	0.188342	0.491	0.387	SGCZ+
FOXO3	1.72e-05	0.188232	0.457	0.408	PDZRN4+
FGF14	1.7e-26	0.188231	0.574	0.435	GRIK1+
SQSTM1	2.34e-241	0.188152	0.387	0.277	CFD+
STK39	4.84e-42	0.18806	0.709	0.57	GRIK1+
SRGN	3.8e-93	0.187981	0.275	0.107	TSHR+ & PDE10A+
ARHGAP15	6.39e-51	0.187967	0.361	0.21	TSHR+ & PDE10A+
ACVR2A	3.41e-88	0.187742	0.386	0.253	TSHR+
MCL1	2.89e-50	0.187724	0.416	0.26	TSHR+ & PDE10A+
HIF3A	5.67e-52	0.187467	0.468	0.321	TSHR+ & PDE10A+
FGF7	5.01e-20	0.187456	0.499	0.417	TSHR+ & PDE10A+
FOXO3	2.84e-16	0.187277	0.521	0.406	SGCZ+
ABCC9	2.52e-14	0.187221	0.564	0.426	XACT+
FILIP1	1.02e-99	0.187193	0.298	0.181	NFATC2+
FOXP2	7.68e-58	0.187109	0.979	0.958	TSHR+ & PDE10A+
RPSA	2.05258495501638e-316	0.187052	0.246	0.124	CFD+
ZEB1	6.43e-53	0.186932	0.77	0.72	TSHR+
LIMCH1	5.13e-40	0.186866	0.515	0.378	GRIK1+
SBDS	0	0.186773	0.231	0.102	CFD+
CADPS	9.45e-29	0.186678	0.109	0.04	SGCZ+
PDE4D	3.64e-13	0.186524	0.682	0.56	XACT+
GAREM1	4.93e-98	0.186342	0.292	0.168	TSHR+
PCOLCE2	5.85e-192	0.186307	0.503	0.328	PTHLH+
CNTN6	2.18e-07	0.186207	0.43	0.325	XACT+
RABAC1	0	0.186119	0.213	0.071	CFD+
JPX	1.47e-75	0.186065	0.689	0.591	NFATC2+
PAX3	4.97e-77	0.186036	0.107	0.006	PDZRN4+
CSTB	0	0.185952	0.215	0.084	CFD+
CYB5R3	3.86e-280	0.185926	0.28	0.159	CFD+
MAFF	6.86e-170	0.185854	0.195	0.071	NFATC2+
ZNF385B	1.91e-89	0.185776	0.424	0.309	PTHLH+
AL137009.1	1.13e-66	0.185641	0.227	0.106	TSHR+ & PDE10A+
MAN1A1	2.53e-05	0.1856	0.467	0.417	PDZRN4+
ARHGAP10	1.18e-216	0.185496	0.661	0.479	PTHLH+
CNTN4	3.12e-15	0.185217	0.943	0.869	XACT+
PREX2	2.76e-63	0.184991	0.193	0.056	SGCZ+
ACADL	1.58e-15	0.184934	0.217	0.146	PDZRN4+
BRINP3	2.53e-11	0.184903	0.567	0.509	SGCZ+
SH3D19	6.76e-197	0.184901	0.826	0.728	PTHLH+
ELOB	0	0.184885	0.192	0.063	CFD+
BICC1	2.29e-10	0.184882	0.682	0.615	SGCZ+
SCMH1	8.76e-23	0.184874	0.548	0.424	SGCZ+
ESR1	1.19e-31	0.184504	0.304	0.179	SGCZ+
STIM1	2.26e-214	0.184416	0.543	0.367	PTHLH+
EPHA7	4.22e-57	0.184404	0.361	0.255	TSHR+
TMEM233	1.5159416211347e-319	0.184204	0.242	0.091	PTHLH+
WSB1	1.1e-98	0.183967	0.855	0.789	NFATC2+
OPHN1	2.5e-23	0.183921	0.454	0.33	SGCZ+
ZFPM2	6.86e-12	0.183892	0.854	0.799	XACT+
LPAR1	7.99e-31	0.183804	0.729	0.618	GRIK1+
LRPAP1	0	0.183689	0.244	0.101	CFD+
RPL31	1.1e-229	0.18363	0.301	0.19	CFD+
ATP1A1-AS1	1.6e-107	0.183525	0.188	0.096	NFATC2+
TIPARP	1.32e-31	0.183498	0.248	0.164	TSHR+ & PDE10A+
MXRA7	1.17e-281	0.183442	0.294	0.173	CFD+
WWTR1	5.65e-80	0.183393	0.405	0.296	NFATC2+
LINC01239	6.52e-25	0.183242	0.606	0.466	GRIK1+
CD59	0	0.183199	0.25	0.125	CFD+
LINC02224	4.24e-13	0.183176	0.161	0.098	PDZRN4+
MAP4	1.07e-204	0.18316	0.714	0.548	PTHLH+
STK39	6.19e-183	0.183149	0.686	0.514	PTHLH+
SLC8A1-AS1	8.77e-203	0.183138	0.135	0.029	NFATC2+
ANK2	3.76e-52	0.183116	0.7	0.616	TSHR+
AC087286.2	1.47e-29	0.182945	0.4	0.286	TSHR+ & PDE10A+
ELN	1e-06	0.182805	0.591	0.497	XACT+
AC002070.1	6.81e-270	0.18277	0.264	0.115	PTHLH+
HINT1	0	0.182765	0.242	0.115	CFD+
TENM1	2.94e-58	0.182643	0.274	0.143	TSHR+ & PDE10A+
RABGAP1L	1.85e-37	0.182604	0.692	0.588	TSHR+ & PDE10A+
SPAG17	3.82e-148	0.182596	0.411	0.264	PTHLH+
CADPS	2.16e-134	0.182558	0.12	0.032	NFATC2+
PTGFR	1.98e-81	0.182495	0.369	0.204	TSHR+
TSHR	2.59e-14	0.182375	0.245	0.156	SGCZ+
ATP11A	1.25e-256	0.182319	0.429	0.251	PTHLH+
KANSL1	3.2e-17	0.18226	0.728	0.596	XACT+
OSR2	3.09e-149	0.182254	0.409	0.324	CFD+
GULP1	7.84e-120	0.182222	0.72	0.595	PTHLH+
COL6A3	8.27e-05	0.182213	0.478	0.432	PDZRN4+
CCN2	4.01e-142	0.182157	0.295	0.193	CFD+
LDLRAD4	5.72e-47	0.181987	0.454	0.305	TSHR+ & PDE10A+
DPYD	1.39e-28	0.181962	0.856	0.767	SGCZ+
SLC12A1	6.84e-74	0.181923	0.145	0.053	GRIK1+
IGSF11	1.76e-80	0.181899	0.194	0.066	GRIK1+
CRIM1	2.03e-173	0.181806	0.536	0.382	PTHLH+
CNBD1	8.9e-115	0.181788	0.115	0.021	GRIK1+
PCOLCE2	1.07e-166	0.181702	0.466	0.371	CFD+
TIPARP	3.62e-72	0.181613	0.253	0.158	NFATC2+
JUN	0.119709	0.181574	0.353	0.332	SGCZ+
SLC14A2-AS1	1.27e-96	0.18156	0.191	0.063	GRIK1+
LINC01697	6.4e-91	0.18149	0.248	0.124	TSHR+
PDGFRL	3.58e-256	0.181487	0.313	0.2	CFD+
EPS8	2.89e-19	0.181454	0.361	0.262	SGCZ+
SUSD1	8.39e-155	0.181323	0.258	0.104	TSHR+
ECHDC2	1.13e-31	0.18116	0.659	0.506	SGCZ+
SPOCK1	8.15e-163	0.181033	0.401	0.246	PTHLH+
PALLD	3.13e-66	0.181018	0.478	0.381	NFATC2+
THRB	2.97e-23	0.180994	0.552	0.415	SGCZ+
AL445426.1	4.66e-171	0.180927	0.488	0.33	PTHLH+
JAK1	2.62e-28	0.18075	0.885	0.821	SGCZ+
PRKG1	0.00192214	0.180648	0.576	0.54	PDZRN4+
LINC01915	1.56e-211	0.180592	0.212	0.088	PTHLH+
ANKUB1	3.76e-12	0.180553	0.527	0.425	PDZRN4+
DAD1	0	0.180552	0.233	0.101	CFD+
SMG6	7.8e-182	0.180487	0.698	0.541	PTHLH+
EPSTI1	1.28e-181	0.180481	0.188	0.052	TSHR+
LUZP2	6.23e-110	0.180293	0.237	0.136	PTHLH+
AC024230.1	5.63e-19	0.180196	0.068	0.02	PDZRN4+
AC004160.1	4.43e-17	0.180037	0.588	0.475	SGCZ+
SLC1A3	2.31e-150	0.179961	0.196	0.065	TSHR+
SVIL	1.25e-18	0.179841	0.719	0.631	SGCZ+
NR2F2-AS1	6.17e-77	0.179715	0.474	0.348	NFATC2+
SPSB1	6.83e-28	0.179656	0.357	0.252	TSHR+ & PDE10A+
AC087286.2	5.46e-14	0.179631	0.414	0.289	PDZRN4+
RRAS2	8.68e-231	0.179595	0.36	0.202	PTHLH+
SCMH1	1.36e-65	0.179542	0.531	0.418	TSHR+
ECRG4	0	0.179328	0.185	0.077	CFD+
RBMS3	9.72e-28	0.179282	0.987	0.98	SGCZ+
ECHDC2	1.61e-52	0.179277	0.648	0.503	TSHR+ & PDE10A+
LSAMP	1.74e-11	0.179267	0.556	0.456	GRIK1+
KRTCAP2	0	0.179135	0.219	0.083	CFD+
FBXL2	9.08e-194	0.179057	0.453	0.287	PTHLH+
PRDM6	1.41e-17	0.179026	0.382	0.231	XACT+
CDH19	1.48e-119	0.178858	0.056	0.005	TSHR+
PGRMC1	0	0.178824	0.225	0.09	CFD+
GLUL	6.1e-180	0.178799	0.358	0.259	CFD+
DACH1	7.86e-45	0.178785	0.224	0.148	TSHR+
AC124852.1	7.92e-163	0.178458	0.441	0.291	PTHLH+
SGCD	9.67e-38	0.178448	0.518	0.389	TSHR+ & PDE10A+
RHOBTB1	2.49e-165	0.178287	0.219	0.088	NFATC2+
NAV3	5.24e-231	0.17826	0.99	0.981	PTHLH+
FOXO1	4.67e-52	0.178152	0.613	0.533	NFATC2+
DIAPH2-AS1	3.35e-10	0.178149	0.331	0.253	PDZRN4+
GRID1	3.94e-214	0.178014	0.248	0.119	PTHLH+
AL365295.1	1.43e-13	0.177901	0.297	0.216	SGCZ+
REV3L	4.28e-18	0.177878	0.673	0.572	SGCZ+
DDAH2	0	0.177757	0.245	0.121	CFD+
HLA-E	1.6e-90	0.17775	0.338	0.21	NFATC2+
ANK2	8.91e-43	0.177713	0.675	0.617	NFATC2+
ARHGAP21	9.28e-79	0.177682	0.747	0.663	NFATC2+
RHOBTB3	3.07e-66	0.177511	0.518	0.392	TSHR+
LUZP2	1.37e-22	0.177225	0.206	0.17	NFATC2+
SELENOS	4.37e-273	0.177191	0.285	0.163	CFD+
MRFAP1	0	0.177159	0.215	0.084	CFD+
PRUNE2	2.82e-189	0.177078	0.188	0.088	PTHLH+
B4GALT1	2.28e-13	0.177064	0.433	0.299	XACT+
DNAH14	2.6e-120	0.177011	0.25	0.119	NFATC2+
PKNOX2	3.74e-82	0.176891	0.388	0.256	TSHR+
AC002460.2	8.09e-33	0.176755	0.221	0.132	TSHR+ & PDE10A+
DOCK4	1.76e-36	0.176749	0.919	0.856	GRIK1+
UBL5	0	0.176713	0.206	0.078	CFD+
PARK7	1.36434745902123e-317	0.176624	0.229	0.106	CFD+
LPAR1	4.92e-08	0.176621	0.682	0.623	PDZRN4+
SEPTIN7	1.47e-179	0.1765	0.436	0.369	CFD+
MAPK10	6.82e-32	0.176467	0.718	0.629	TSHR+ & PDE10A+
LGALS3BP	0	0.176462	0.2	0.071	CFD+
JAG1	2.43e-226	0.176399	0.41	0.243	PTHLH+
FAM227B	0.00307177	0.176372	0.364	0.316	SGCZ+
SUMF1	4.35e-57	0.176272	0.469	0.381	NFATC2+
CDH12	1.14e-21	0.176215	0.093	0.041	SGCZ+
LTBP3	2.78e-203	0.176201	0.336	0.234	CFD+
NPAS3	2.61e-47	0.176167	0.328	0.238	TSHR+
AC084759.2	2.71e-235	0.176012	0.188	0.07	PTHLH+
ACYP2	1.28e-159	0.175823	0.629	0.477	PTHLH+
ARHGEF28	7.04e-247	0.175801	0.164	0.036	NFATC2+
FOXN3	8.95e-38	0.175798	0.699	0.592	TSHR+ & PDE10A+
EMCN	4.06e-42	0.175648	0.174	0.062	SGCZ+
GPHN	5.77e-19	0.175644	0.618	0.513	SGCZ+
DBN1	1.91e-235	0.175501	0.302	0.195	CFD+
AADACL2-AS1	8.25e-114	0.175466	0.144	0.029	GRIK1+
AP001599.1	1.2e-28	0.175383	0.256	0.165	GRIK1+
EGR1	6.36e-11	0.175375	0.34	0.252	SGCZ+
AC010997.3	4.46e-71	0.17536	0.19	0.073	GRIK1+
NKD1	2.65e-196	0.175318	0.193	0.059	NFATC2+
LRMDA	1.1e-34	0.175298	0.886	0.831	GRIK1+
AP001599.1	1.1e-224	0.175192	0.258	0.118	PTHLH+
MBP	7.69e-226	0.175138	0.412	0.245	PTHLH+
ADI1	6.34e-299	0.175033	0.25	0.139	CFD+
NCL	2.3e-271	0.175019	0.267	0.156	CFD+
UNC5C	1.96e-17	0.174998	0.293	0.195	SGCZ+
AEBP2	2e-40	0.174976	0.394	0.27	GRIK1+
SNHG14	2.24e-82	0.174863	0.676	0.559	NFATC2+
FLNA	6.22e-254	0.174858	0.256	0.141	CFD+
PCYOX1	2.3e-266	0.174848	0.253	0.137	CFD+
FIGN	5.98e-36	0.174617	0.623	0.504	TSHR+ & PDE10A+
COX4I1	0	0.174401	0.213	0.089	CFD+
ACACB	4.27e-50	0.17437	0.537	0.373	TSHR+ & PDE10A+
ERCC1	1.54e-151	0.174332	0.246	0.11	NFATC2+
NR4A2	8.11e-28	0.174296	0.18	0.074	PDZRN4+
HBA1	1.34e-159	0.174292	0.236	0.09	NFATC2+
SNAP25-AS1	3.45e-55	0.174169	0.185	0.079	TSHR+ & PDE10A+
IRF1	1.1e-97	0.174091	0.201	0.105	NFATC2+
ROBO3	1.1e-67	0.174068	0.291	0.142	TSHR+ & PDE10A+
AC119674.1	2.57e-72	0.173774	0.263	0.15	TSHR+
FOXO1	3.36e-08	0.17375	0.641	0.539	XACT+
LRFN5	2.49e-75	0.173572	0.793	0.757	PTHLH+
C12orf60	8.15e-199	0.173485	0.165	0.046	NFATC2+
RBMS3	2.58e-253	0.173459	0.988	0.976	PTHLH+
MIR22HG	7.83e-163	0.17333	0.265	0.117	NFATC2+
SMCHD1	6.62e-46	0.173128	0.592	0.451	TSHR+ & PDE10A+
VPS13D	4.1e-16	0.173075	0.504	0.411	SGCZ+
ANKRD28	1.1e-21	0.173063	0.488	0.363	SGCZ+
SLC24A3	9.18e-41	0.172972	0.318	0.193	TSHR+ & PDE10A+
CCDC6	8.9e-223	0.172966	0.392	0.229	PTHLH+
FGF7	6.26e-29	0.172941	0.474	0.415	NFATC2+
AC025159.1	3.85e-36	0.17293	0.405	0.268	GRIK1+
RAMP2	0	0.17266	0.197	0.085	CFD+
EPB41L4A	7.51e-193	0.172654	0.474	0.309	PTHLH+
CCNL1	1.61e-12	0.172538	0.354	0.265	SGCZ+
CFB	2.7e-266	0.172471	0.19	0.089	CFD+
ZBTB16	3.05e-15	0.172396	0.811	0.71	XACT+
F3	1.81e-09	0.172351	0.212	0.127	XACT+
ABI1	1.06e-217	0.172258	0.468	0.299	PTHLH+
ITGA5	4.67e-16	0.172229	0.334	0.221	PDZRN4+
BCL2L14	6.33e-15	0.17203	0.347	0.247	PDZRN4+
TBC1D4	1.03e-72	0.171962	0.359	0.237	TSHR+
MAGI2	1.73e-10	0.171835	0.652	0.577	SGCZ+
ARID5B	1.27e-30	0.171601	0.438	0.372	TSHR+
MGAT4C	4.27e-06	0.17152	0.291	0.205	XACT+
NAV3	5.04e-15	0.171486	0.999	0.984	XACT+
CPXM2	3.12e-178	0.171481	0.232	0.086	NFATC2+
FAM126A	4.31e-48	0.17148	0.407	0.261	GRIK1+
SKAP2	2.55e-68	0.17147	0.317	0.213	TSHR+
COL4A5	8.4e-218	0.171407	0.155	0.029	TSHR+
FBXL20	1.53e-189	0.171388	0.509	0.347	PTHLH+
AL353138.1	5.97e-94	0.171368	0.139	0.033	GRIK1+
FBXL7	2.44e-08	0.17123	0.922	0.906	PDZRN4+
ZFP36	3.99e-43	0.171201	0.409	0.24	TSHR+ & PDE10A+
PPIC	0	0.171182	0.224	0.097	CFD+
ROR2	7.8e-51	0.171125	0.331	0.195	TSHR+ & PDE10A+
ATOH8	4.87e-36	0.170969	0.132	0.045	PDZRN4+
AL109930.1	0.000106177	0.170818	0.531	0.483	PDZRN4+
FOSL2	1.26e-134	0.170814	0.269	0.128	NFATC2+
AC007262.2	2.42e-23	0.170798	0.274	0.157	SGCZ+
LAMB1	1.49e-62	0.170694	0.308	0.205	TSHR+
PIEZO2	1.41e-33	0.170688	0.444	0.393	NFATC2+
FCHSD2	7.53e-80	0.170635	0.489	0.365	NFATC2+
ZFPM2	4.62e-13	0.170565	0.833	0.799	SGCZ+
PITPNC1	2.33e-16	0.170467	0.402	0.294	SGCZ+
SOD2	1.04e-59	0.170334	0.367	0.272	NFATC2+
CCNH	8.24e-19	0.17011	0.69	0.583	SGCZ+
LRMDA	2.86e-117	0.170075	0.86	0.819	PTHLH+
RELN	1.91e-147	0.170063	0.141	0.039	NFATC2+
MAN2A1	2.73e-200	0.170049	0.414	0.255	PTHLH+
OPHN1	5.16e-35	0.169976	0.439	0.327	TSHR+ & PDE10A+
SUGCT	8.04e-136	0.169778	0.432	0.293	PTHLH+
CTSK	2.36e-300	0.169656	0.224	0.102	CFD+
GRB10	4.84e-241	0.169629	0.306	0.156	PTHLH+
SGIP1	4.27e-191	0.169613	0.172	0.047	NFATC2+
EPHA6	5.97e-09	0.169592	0.271	0.192	PDZRN4+
AKAP13	2.12e-09	0.169551	0.763	0.723	PDZRN4+
SETBP1	4.03e-41	0.169527	0.789	0.733	TSHR+
ATP1B3	1.5e-66	0.169427	0.2	0.121	NFATC2+
NGF	3.2e-213	0.169392	0.31	0.167	PTHLH+
MCC	1.02e-129	0.16931	0.48	0.343	PTHLH+
BBS9	1.51e-27	0.169175	0.803	0.725	GRIK1+
SPCS1	0	0.168956	0.216	0.089	CFD+
RASA1	4.8e-12	0.168893	0.601	0.515	PDZRN4+
CASC15	3.67e-29	0.168818	0.413	0.305	TSHR+ & PDE10A+
SSR4	0	0.168774	0.203	0.074	CFD+
BNC2	9.86e-13	0.168758	0.859	0.839	SGCZ+
PDLIM5	4.75e-57	0.168743	0.519	0.432	NFATC2+
APOD	2.31e-10	0.168743	0.304	0.211	SGCZ+
ZFAND3	2.61e-178	0.168692	0.743	0.596	PTHLH+
THSD4	0.380722	0.168655	0.835	0.867	SGCZ+
ARHGEF3	2.53e-170	0.168587	0.496	0.334	PTHLH+
MT2A	2.59e-189	0.168544	0.227	0.119	CFD+
FNDC3B	1.82e-50	0.168538	0.779	0.724	TSHR+
CNN3	5.39e-248	0.168476	0.269	0.16	CFD+
PNISR	2.7e-43	0.168424	0.719	0.6	TSHR+ & PDE10A+
FGF9	3.62e-257	0.168323	0.256	0.111	PTHLH+
LINC01117	1.2e-67	0.168126	0.151	0.051	GRIK1+
ITPR3	6.21e-253	0.167949	0.361	0.197	PTHLH+
ENOSF1	5.31e-87	0.167913	0.42	0.277	TSHR+
LMO3	2.67e-15	0.167771	0.392	0.308	SGCZ+
KIAA0825	1.9e-131	0.16776	0.454	0.319	PTHLH+
MRTFA	7.74e-186	0.167747	0.613	0.447	PTHLH+
DMD	2.24e-43	0.167688	0.345	0.248	TSHR+
DLGAP4	1.05e-218	0.167649	0.422	0.252	PTHLH+
RGS20	0	0.167605	0.207	0.068	PTHLH+
FOSL2	1.17e-21	0.16759	0.254	0.141	PDZRN4+
AC025280.3	2.31e-33	0.167551	0.113	0.031	SGCZ+
CMSS1	4.86e-67	0.167516	0.457	0.35	NFATC2+
ID3	1.46e-154	0.167507	0.238	0.149	CFD+
AC005165.1	5e-73	0.167498	0.157	0.051	TSHR+ & PDE10A+
FBLN1	8.71e-59	0.167456	0.858	0.723	TSHR+ & PDE10A+
SHISA6	2.48e-05	0.167329	0.636	0.546	XACT+
SRPX2	9.41e-15	0.167256	0.405	0.299	PDZRN4+
NDUFC2	0	0.167136	0.205	0.081	CFD+
ERCC6	9.47e-239	0.167128	0.268	0.131	PTHLH+
AC106845.1	1.04e-66	0.167027	0.327	0.217	TSHR+
MCU	4.62e-170	0.166959	0.405	0.255	PTHLH+
RAC1	9.9e-195	0.166832	0.31	0.221	CFD+
CACNA1C	3.49e-26	0.166733	0.22	0.121	SGCZ+
ATP8A1	8e-24	0.166628	0.381	0.25	SGCZ+
PTK2	1.39e-190	0.166613	0.761	0.608	PTHLH+
DENND1B	5.19e-68	0.166547	0.363	0.268	NFATC2+
CD55	6.85e-05	0.166422	0.422	0.35	XACT+
IFRD1	2.74e-118	0.166319	0.297	0.163	NFATC2+
MUSK	1.02e-12	0.166267	0.259	0.175	PDZRN4+
SNAP25	5.78e-64	0.166246	0.186	0.071	TSHR+ & PDE10A+
NID2	4.47e-29	0.166154	0.321	0.194	SGCZ+
RIPOR3	1.65e-123	0.166122	0.227	0.099	TSHR+
AC004160.1	1.09e-41	0.166076	0.57	0.47	TSHR+
PLCB4	2.48e-46	0.166037	0.172	0.081	GRIK1+
ARHGAP20	1.79e-183	0.166028	0.354	0.211	PTHLH+
HIPK3	6.56e-50	0.166021	0.507	0.411	TSHR+
LINC01473	2e-29	0.165978	0.621	0.514	TSHR+ & PDE10A+
VAT1	0	0.165971	0.202	0.075	CFD+
STARD13-AS	3.91e-153	0.165899	0.301	0.185	PTHLH+
GABARAPL2	0	0.165746	0.213	0.088	CFD+
PHACTR1	1.46e-77	0.165631	0.384	0.273	NFATC2+
FOXN3	6.62e-11	0.165592	0.67	0.597	PDZRN4+
PRKN	9.11e-44	0.165411	0.582	0.498	TSHR+
CACNA2D1	2.15e-40	0.165394	0.496	0.407	TSHR+
ITGA9	9.33e-87	0.165388	0.408	0.283	NFATC2+
CTIF	1.02e-223	0.165359	0.397	0.233	PTHLH+
ZFHX3	2.44e-10	0.165353	0.545	0.472	PDZRN4+
MIR100HG	5.31e-14	0.165233	0.937	0.893	XACT+
KCTD8	2.39e-09	0.165135	0.597	0.471	XACT+
AC004160.1	3.2e-07	0.165129	0.576	0.477	XACT+
DCLK1	5.4e-195	0.16511	0.919	0.854	PTHLH+
PDE1C	1.66e-11	0.165102	0.275	0.211	SGCZ+
BBS9	6.39e-130	0.165062	0.792	0.692	PTHLH+
ADAMTS9-AS2	6.47e-09	0.165041	0.521	0.461	SGCZ+
HNRNPU	1.68e-47	0.164996	0.487	0.418	NFATC2+
AGAP1	7.03e-07	0.164975	0.575	0.516	PDZRN4+
CACNB2	1.93e-09	0.164892	0.163	0.113	PDZRN4+
DPP4	5.05e-237	0.164888	0.283	0.132	PTHLH+
CD34	4.41e-129	0.164848	0.622	0.581	CFD+
CEMIP	2.82e-88	0.164796	0.313	0.194	NFATC2+
B4GALT1	5.93e-12	0.16473	0.383	0.3	SGCZ+
FKBP5	9.04e-15	0.16467	0.639	0.458	XACT+
CFH	3.07e-24	0.164598	0.695	0.602	TSHR+ & PDE10A+
TBC1D22A	1.55e-173	0.164412	0.518	0.355	PTHLH+
OSMR	4.26e-122	0.164407	0.357	0.235	PTHLH+
EIF4G2	6.86e-177	0.164401	0.307	0.213	CFD+
ZRANB2-AS2	6.3e-13	0.164345	0.254	0.172	PDZRN4+
DPYD-AS1	2.23e-10	0.164251	0.329	0.252	PDZRN4+
SSBP2	3.39e-141	0.164141	0.805	0.718	PTHLH+
ABCA5	7.18e-83	0.164112	0.371	0.238	TSHR+
AXL	3.55e-181	0.164037	0.517	0.347	PTHLH+
BNC2	6.55e-33	0.163894	0.883	0.837	TSHR+ & PDE10A+
MITF	2.11e-90	0.163853	0.261	0.14	TSHR+
GMDS	1.62e-140	0.163796	0.481	0.34	PTHLH+
ATP5MC3	0	0.163701	0.196	0.077	CFD+
ANKFN1	1.17e-23	0.163678	0.098	0.038	PDZRN4+
MRPS22	3.19e-43	0.163667	0.366	0.237	TSHR+ & PDE10A+
TRHDE	4.17e-39	0.163655	0.335	0.211	TSHR+ & PDE10A+
NECAB1	3.66e-75	0.163631	0.625	0.509	PTHLH+
MTUS1	4.05e-11	0.163626	0.372	0.288	PDZRN4+
S100A9	5.95e-77	0.16361	0.253	0.1	TSHR+ & PDE10A+
TTC39C	2.88e-86	0.163514	0.312	0.185	TSHR+
CAB39L	4.14e-05	0.163509	0.55	0.497	PDZRN4+
PLEKHA5	7.58e-51	0.163444	0.775	0.712	TSHR+
BCAT1	2.93e-15	0.163377	0.527	0.422	GRIK1+
STAG1	1.99e-151	0.163212	0.817	0.723	PTHLH+
CTSL	3.8e-287	0.163114	0.238	0.121	CFD+
MEIS2	7.02e-14	0.163016	0.246	0.162	PDZRN4+
IQCH-AS1	4.38e-25	0.162977	0.201	0.102	PDZRN4+
TPM4	1.29e-23	0.162945	0.313	0.237	TSHR+ & PDE10A+
C7	6.35e-19	0.162913	0.148	0.065	SGCZ+
LINC00486	7.75e-53	0.162889	0.53	0.454	NFATC2+
ATP2B1	1.07e-167	0.162868	0.411	0.265	PTHLH+
NHS	1.04e-73	0.162852	0.404	0.288	NFATC2+
CTHRC1	5.65e-304	0.162841	0.166	0.07	CFD+
NR2F1	3.5e-168	0.162702	0.28	0.197	CFD+
PLEKHA6	2.36e-166	0.16268	0.227	0.089	NFATC2+
LRRC8C	2.14e-244	0.162524	0.295	0.143	PTHLH+
FAM13A	6.2e-31	0.162504	0.59	0.479	TSHR+ & PDE10A+
BBOX1	1.97e-106	0.162451	0.129	0.023	GRIK1+
WSB1	9.68e-44	0.162413	0.865	0.792	TSHR+ & PDE10A+
PHLDB2	1.22e-153	0.162353	0.553	0.398	PTHLH+
PRKAG2	5.98e-18	0.162157	0.469	0.365	SGCZ+
PPP1CB	1.4e-11	0.162142	0.325	0.235	PDZRN4+
AC233296.1	1.63e-26	0.162015	0.305	0.188	GRIK1+
HIPK3	2.09e-16	0.161915	0.524	0.415	SGCZ+
FOXO1	1.32e-20	0.161785	0.622	0.537	TSHR+ & PDE10A+
SLC22A3	7.71e-121	0.16178	0.16	0.036	TSHR+ & PDE10A+
ACSL1	3.92e-112	0.161769	0.282	0.141	NFATC2+
CAV1	4.1e-190	0.161677	0.196	0.112	CFD+
TUBB4B	0	0.16159	0.202	0.084	CFD+
CDON	2.79e-13	0.161558	0.331	0.255	SGCZ+
SAT1	1.54e-26	0.161471	0.44	0.329	TSHR+ & PDE10A+
LINC01697	9.2e-19	0.161373	0.229	0.131	SGCZ+
ITGBL1	1.28e-118	0.161277	0.831	0.757	PTHLH+
CDC42BPA	2.03e-169	0.161026	0.709	0.549	PTHLH+
FAM184A	7.16e-31	0.160875	0.236	0.118	SGCZ+
VMP1	5.29e-37	0.160859	0.634	0.496	TSHR+ & PDE10A+
CXCL14	1.71e-90	0.160855	0.541	0.363	NFATC2+
SH3RF1	4.4e-24	0.160785	0.576	0.489	TSHR+ & PDE10A+
TNS1	6.81e-38	0.160758	0.631	0.511	TSHR+ & PDE10A+
LRRK2	3.56e-40	0.160725	0.484	0.354	TSHR+ & PDE10A+
AL109930.1	1.49e-16	0.160673	0.569	0.48	TSHR+ & PDE10A+
PTPRA	1.94e-156	0.160576	0.632	0.471	PTHLH+
AL390957.1	2.88e-63	0.160553	0.177	0.075	GRIK1+
DDX60L	3.25e-201	0.160515	0.403	0.248	PTHLH+
SPATA6	3.79e-18	0.160511	0.471	0.365	SGCZ+
MAML3	6.26e-21	0.160465	0.219	0.13	SGCZ+
TRABD2B	4.53e-42	0.160401	0.154	0.048	SGCZ+
PRKAG2	3.25e-12	0.160316	0.457	0.366	PDZRN4+
SLC25A3	1.21e-237	0.160306	0.246	0.142	CFD+
TRPS1	1.07e-49	0.160258	0.394	0.29	TSHR+
LINC01278	1.47e-140	0.160229	0.492	0.348	PTHLH+
PDE4D	1.08e-44	0.160182	0.638	0.553	NFATC2+
CANX	6.94e-199	0.160139	0.284	0.178	CFD+
SLC16A7	2.85e-12	0.160102	0.48	0.39	SGCZ+
NAMPT	1.57e-14	0.160086	0.395	0.229	XACT+
MYO1E	6.14e-179	0.160081	0.363	0.215	PTHLH+
GPHN	2.72e-44	0.159931	0.592	0.509	TSHR+
GPX3	9.83e-211	0.159882	0.226	0.125	CFD+
B2M	3.94e-78	0.159856	0.808	0.685	NFATC2+
LOX	1.57e-247	0.159725	0.203	0.099	CFD+
CSRNP3	1.52e-78	0.15967	0.251	0.137	TSHR+
AL591501.1	6.31e-12	0.159663	0.179	0.086	XACT+
ADGRB3	0.0421407	0.159656	0.338	0.284	PDZRN4+
SERBP1	3.44e-211	0.159618	0.282	0.182	CFD+
LDHA	1.21e-248	0.159539	0.249	0.141	CFD+
ESR1	2.27e-97	0.159521	0.299	0.168	NFATC2+
KCTD8	4.79e-91	0.159484	0.554	0.425	PTHLH+
GABARAPL1	1.52e-19	0.159438	0.25	0.147	PDZRN4+
FGD4	1.44e-10	0.159426	0.444	0.352	PDZRN4+
CSRNP1	2.06e-246	0.15939	0.185	0.043	NFATC2+
TPM4	6.6e-56	0.15934	0.32	0.231	NFATC2+
YBX1	5.76e-249	0.15927	0.22	0.125	CFD+
SLC19A2	4.06e-49	0.159097	0.263	0.135	TSHR+ & PDE10A+
CYBA	3.08e-282	0.159086	0.216	0.096	CFD+
GRIK2	9.26e-05	0.15903	0.209	0.168	SGCZ+
DBI	0	0.158967	0.173	0.056	CFD+
CSF3R	6.54e-131	0.158935	0.23	0.096	NFATC2+
NRP1	5.14e-40	0.158802	0.675	0.607	NFATC2+
AHI1	9.13e-33	0.158801	0.686	0.583	TSHR+ & PDE10A+
SRGN	1.82e-130	0.158737	0.243	0.1	NFATC2+
WNT5B	8.62e-12	0.158632	0.361	0.244	XACT+
PTCHD1-AS	1.32e-60	0.158525	0.133	0.048	GRIK1+
OSBPL10	1.02e-167	0.158509	0.428	0.273	PTHLH+
MSH4	1.15e-117	0.158429	0.155	0.035	GRIK1+
PLXDC2	3.03e-12	0.158417	0.741	0.611	XACT+
LRIG1	1.43e-125	0.158296	0.236	0.111	NFATC2+
ZMIZ1	6.88e-157	0.15825	0.516	0.362	PTHLH+
BCL2	3.94e-13	0.15824	0.464	0.374	SGCZ+
SUPT3H	1.06e-57	0.158192	0.37	0.258	TSHR+
IFITM2	2.24e-160	0.158166	0.256	0.154	CFD+
CCDC91	7.14e-26	0.158144	0.542	0.421	GRIK1+
LINC01266	3.39e-08	0.158032	0.486	0.366	XACT+
NR4A2	1.92e-135	0.15801	0.175	0.064	NFATC2+
DPYD	3.01e-13	0.157959	0.853	0.769	XACT+
HMGB1	1.1e-113	0.157901	0.504	0.458	CFD+
ATF3	1.9e-158	0.157878	0.144	0.039	NFATC2+
SAP18	3.32e-308	0.157831	0.204	0.09	CFD+
AC079298.3	0.00118575	0.157682	0.354	0.306	PDZRN4+
PNLIPRP3	2.4e-67	0.157673	0.073	0.002	PDZRN4+
IQCH	9.21e-20	0.157658	0.174	0.097	PDZRN4+
AC007262.2	2.34e-36	0.157629	0.267	0.155	TSHR+ & PDE10A+
OSMR-AS1	1.17e-169	0.157619	0.361	0.218	PTHLH+
BRINP3	3.49e-06	0.15752	0.597	0.509	XACT+
ATP8B1	2.45e-12	0.157515	0.44	0.325	PDZRN4+
CADM2	3.51e-05	0.157487	0.202	0.131	XACT+
ZDHHC14	3.13e-167	0.15747	0.317	0.185	PTHLH+
EEF2K	2.78e-183	0.157431	0.446	0.288	PTHLH+
ITGA8	7.66e-134	0.157199	0.108	0.02	TSHR+
FGL2	2.32e-108	0.157196	0.213	0.143	CFD+
SLC9A9	5.35e-67	0.157071	0.649	0.519	NFATC2+
PPDPF	0	0.157057	0.185	0.075	CFD+
PDK4	3.88e-05	0.157	0.448	0.365	XACT+
FOXP2	3.82e-13	0.156842	0.985	0.959	XACT+
EEF1B2	5.57e-262	0.156837	0.209	0.102	CFD+
SLC66A1L	2.13e-56	0.156797	0.177	0.05	SGCZ+
MAGI3	4.38e-09	0.156779	0.624	0.52	XACT+
TRPM3	1.03e-54	0.156735	0.196	0.091	GRIK1+
PDE3B	8.08e-11	0.156731	0.395	0.267	XACT+
CRISPLD2	2.16e-78	0.156564	0.15	0.058	NFATC2+
NT5C2	2.42e-36	0.156457	0.545	0.415	TSHR+ & PDE10A+
GJA1	1.55e-201	0.156453	0.254	0.158	CFD+
AC022915.2	1.22e-82	0.156366	0.166	0.054	GRIK1+
VSIR	2.48e-171	0.156323	0.327	0.243	CFD+
SLC12A2	5.72e-18	0.156319	0.453	0.422	NFATC2+
TSC22D3	7.71e-80	0.156285	0.346	0.221	NFATC2+
FXYD1	0	0.156221	0.192	0.076	CFD+
AGAP1	3.23e-127	0.15619	0.611	0.461	PTHLH+
DLEU2	6.06e-33	0.156162	0.503	0.429	TSHR+
ZC3HAV1	1.25e-24	0.156148	0.293	0.205	TSHR+ & PDE10A+
LIFR	6.88e-18	0.156136	0.267	0.177	SGCZ+
GNAQ	1.79e-50	0.156118	0.603	0.502	TSHR+
NGF-AS1	3.13e-202	0.156089	0.288	0.151	PTHLH+
HAS2	7.59e-18	0.15605	0.265	0.196	TSHR+ & PDE10A+
UBE2E2	3.7e-106	0.156009	0.655	0.524	PTHLH+
COX6A1	0	0.155943	0.183	0.065	CFD+
GAB2	3.59e-59	0.1558	0.482	0.384	NFATC2+
PLAT	1.33e-21	0.155664	0.401	0.358	NFATC2+
ZFPM2	5.07e-129	0.155643	0.843	0.775	PTHLH+
RAB11A	1.59e-42	0.155608	0.41	0.333	NFATC2+
PLCXD3	4.02e-18	0.155515	0.1	0.039	SGCZ+
LEPR	4.39e-31	0.155294	0.983	0.966	GRIK1+
PRKCH	1.08e-12	0.155291	0.415	0.281	XACT+
AC007384.1	1.23e-39	0.155204	0.291	0.186	GRIK1+
ACSL1	2.46e-58	0.1552	0.295	0.149	TSHR+ & PDE10A+
LTBP2	4.1e-85	0.15508	0.219	0.12	NFATC2+
TTC27	1.06e-171	0.15491	0.392	0.243	PTHLH+
CCDC102B	9.75e-28	0.1549	0.238	0.188	TSHR+
FAM227B	2.42e-30	0.154894	0.392	0.311	TSHR+
GRAMD2B	5.87e-55	0.154862	0.346	0.27	NFATC2+
BCL6	6.56e-26	0.154812	0.295	0.177	SGCZ+
STARD9	4.15e-167	0.154812	0.472	0.31	PTHLH+
PRKCE	5.32e-130	0.15475	0.545	0.396	PTHLH+
ZEB2	1.83e-28	0.154647	0.719	0.623	TSHR+ & PDE10A+
TMEM108	3.48e-57	0.154635	0.34	0.235	NFATC2+
CNTN6	1.1e-18	0.154424	0.425	0.321	GRIK1+
PER1	2e-15	0.154332	0.38	0.229	XACT+
SLC7A2	1.34e-59	0.154327	0.197	0.118	NFATC2+
NRIP1	7.17e-53	0.154245	0.402	0.306	TSHR+
EYS	4.67e-08	0.154238	0.395	0.315	PDZRN4+
SYNE1	1.01e-103	0.154205	0.805	0.738	PTHLH+
RALGAPA2	8.37e-64	0.153741	0.397	0.271	TSHR+
MYPN	1.92e-22	0.153564	0.293	0.18	GRIK1+
BTG2	2.61e-10	0.153521	0.331	0.208	XACT+
ELF2	3.03e-130	0.1535	0.705	0.573	PTHLH+
FAM13A	3.32e-16	0.153498	0.59	0.481	SGCZ+
EBF3	1.99e-129	0.153465	0.602	0.442	PTHLH+
SIK2	1.59e-08	0.153461	0.543	0.433	XACT+
PTPRJ	1.76e-194	0.153419	0.301	0.17	PTHLH+
SNX9	5.02e-05	0.153356	0.71	0.669	PDZRN4+
ANK3	2.74e-79	0.153292	0.233	0.124	TSHR+
NAALADL2	5.1e-08	0.153292	0.823	0.803	SGCZ+
TSPO	0	0.153204	0.177	0.061	CFD+
PCBP1	7.95e-268	0.153204	0.203	0.088	CFD+
CASC15	2.09e-11	0.153121	0.403	0.307	SGCZ+
PCDH9	8.97e-15	0.152973	0.565	0.483	TSHR+ & PDE10A+
CDK14	1.39e-14	0.152938	0.561	0.464	SGCZ+
ADCY2	2.8e-16	0.152926	0.28	0.173	SGCZ+
TIAM1	2.22e-22	0.15292	0.396	0.311	TSHR+ & PDE10A+
PODN	6.05e-30	0.152862	0.616	0.496	TSHR+ & PDE10A+
NPAS3	5.93e-23	0.15283	0.332	0.241	TSHR+ & PDE10A+
MMP16	6.56e-06	0.15283	0.473	0.379	XACT+
PAM	7.05e-127	0.152783	0.87	0.813	PTHLH+
HNRNPA2B1	3.43e-55	0.152643	0.677	0.603	NFATC2+
MRPS22	3.66e-37	0.152462	0.355	0.237	GRIK1+
AL583785.1	1.29e-57	0.152431	0.128	0.043	GRIK1+
FOSL2	1.67e-47	0.152426	0.249	0.137	TSHR+ & PDE10A+
RPL4	1.33e-228	0.152412	0.209	0.106	CFD+
SIK2	1.48e-05	0.152336	0.504	0.434	PDZRN4+
ZBTB20	7.14e-24	0.152288	0.991	0.985	SGCZ+
HBA1	8.24e-70	0.152278	0.243	0.098	TSHR+ & PDE10A+
COX5B	0	0.152272	0.177	0.064	CFD+
AL590807.1	3.77e-27	0.152237	0.149	0.074	GRIK1+
AASS	1.89e-39	0.152233	0.406	0.277	TSHR+ & PDE10A+
SPATA6	1.96e-12	0.15218	0.463	0.366	PDZRN4+
SLC25A37	3.31e-69	0.152176	0.485	0.367	NFATC2+
PBX1	7.6e-44	0.152022	0.833	0.786	TSHR+
GPHA2	2.68e-185	0.15201	0.094	0.01	NFATC2+
EPHA3	2.56e-08	0.152005	0.592	0.48	XACT+
MT-ND6	3.43e-231	0.151996	0.189	0.097	CFD+
TBX15	8.96e-25	0.151936	0.544	0.441	TSHR+ & PDE10A+
PCF11	5.13e-94	0.151879	0.335	0.208	NFATC2+
HIF3A	2.56e-15	0.151787	0.427	0.325	SGCZ+
CCN3	6.99e-233	0.151784	0.155	0.065	CFD+
CACHD1	4.91e-43	0.151775	0.493	0.415	NFATC2+
C1orf21	1.04e-09	0.151704	0.489	0.407	PDZRN4+
SRSF7	3.07e-65	0.151669	0.382	0.273	NFATC2+
BZW1	1.42e-212	0.151621	0.254	0.159	CFD+
MME	1.65e-18	0.1515	0.155	0.073	PDZRN4+
ZFP36	1.08e-08	0.151374	0.322	0.247	SGCZ+
RUNX1T1	2.43e-10	0.151364	0.608	0.538	SGCZ+
CACNA1C	1.5e-67	0.151356	0.211	0.115	TSHR+
HMCN1	6.67e-35	0.151348	0.246	0.128	GRIK1+
PARD3	1.13e-32	0.151303	0.817	0.749	TSHR+ & PDE10A+
PHIP	9.41e-30	0.151218	0.572	0.466	TSHR+ & PDE10A+
ZNF385D	0.00447774	0.150918	0.716	0.658	XACT+
AC139720.1	6.34e-17	0.150907	0.174	0.07	XACT+
USP3	3.94e-174	0.150858	0.427	0.281	PTHLH+
CAV2	1.12e-06	0.150847	0.115	0.078	SGCZ+
SH3PXD2A	2.52e-41	0.150772	0.42	0.29	TSHR+ & PDE10A+
CDH6	2.64e-137	0.150709	0.204	0.079	NFATC2+
ADAMTSL4-AS1	2.63e-10	0.150653	0.39	0.26	XACT+
APOD	1	0.150606	0.235	0.214	PDZRN4+
RORA-AS1	4.85e-11	0.150599	0.328	0.236	PDZRN4+
MAMLD1	5.66e-213	0.150558	0.279	0.14	PTHLH+
BACH2	8.41e-112	0.150411	0.484	0.35	PTHLH+
NEGR1	0.00297635	0.15029	0.829	0.812	SGCZ+
FNDC3B	7.87e-16	0.150272	0.793	0.727	SGCZ+
NR4A3	4.9e-133	0.150263	0.129	0.035	NFATC2+
AC115622.1	1.22e-70	0.150235	0.147	0.044	TSHR+ & PDE10A+
CELF2	9.66e-12	0.150178	0.97	0.963	PDZRN4+
GMNN	7.96e-42	0.150159	0.132	0.035	PDZRN4+
TMEM109	0	0.150155	0.188	0.07	CFD+
ARL17B	1.22e-58	0.150085	0.31	0.165	TSHR+ & PDE10A+
MTUS1	8.7e-35	0.149972	0.405	0.283	TSHR+ & PDE10A+
PRKD1	1.34e-06	0.149932	0.455	0.385	PDZRN4+
IL12RB2	3.62e-90	0.149922	0.134	0.035	GRIK1+
COL24A1	2.88e-17	0.149921	0.491	0.401	GRIK1+
UNC5C	9.7e-33	0.149898	0.316	0.191	TSHR+ & PDE10A+
LINC01376	1.15e-30	0.149889	0.354	0.229	GRIK1+
DPYD-AS1	7.18e-47	0.149811	0.349	0.245	TSHR+
TPM1	7.52e-60	0.149611	0.32	0.234	NFATC2+
ELL2	2.37e-24	0.149589	0.288	0.181	TSHR+ & PDE10A+
PRICKLE1	7.59e-09	0.149465	0.429	0.35	SGCZ+
JUNB	5.92e-33	0.149459	0.333	0.184	TSHR+ & PDE10A+
FAR2	2.67e-32	0.149457	0.314	0.192	GRIK1+
ARL15	2.71e-18	0.149454	0.728	0.631	GRIK1+
SORL1	1.82e-131	0.149443	0.212	0.084	NFATC2+
CRISPLD2	1.53e-32	0.149421	0.149	0.063	TSHR+ & PDE10A+
CACNA2D3	1.62e-29	0.149407	0.334	0.212	GRIK1+
NPM1	2.56e-206	0.149351	0.247	0.151	CFD+
PIEZO2	2.48e-124	0.149306	0.499	0.339	PTHLH+
BACH1	4.84e-27	0.149283	0.336	0.234	GRIK1+
PIK3C2G	3.98e-17	0.149252	0.09	0.032	PDZRN4+
SPART	2.22e-35	0.149242	0.468	0.345	TSHR+ & PDE10A+
PTGFR	7.76e-09	0.149173	0.334	0.216	XACT+
DLGAP1	2.94e-08	0.149059	0.217	0.164	PDZRN4+
MYO1B	3.67e-191	0.149049	0.295	0.156	PTHLH+
PTTG1IP	1.46e-224	0.149027	0.244	0.144	CFD+
IMMP2L	2.09e-88	0.149007	0.895	0.872	PTHLH+
COL6A6	2.53e-191	0.148981	0.235	0.112	PTHLH+
DEPTOR	5.91e-35	0.148955	0.209	0.088	SGCZ+
ARHGAP28	2.44e-185	0.148935	0.239	0.118	PTHLH+
ZFPM2	4.17e-26	0.148835	0.862	0.796	GRIK1+
PCDH7	1.7e-11	0.148779	0.137	0.081	SGCZ+
C8orf34	6.99e-93	0.148754	0.122	0.042	TSHR+
ADAMTSL1	2.38e-24	0.148686	0.915	0.847	GRIK1+
ATP8A1	2.14e-11	0.148676	0.374	0.252	XACT+
TSC22D3	9.88e-09	0.148673	0.314	0.233	PDZRN4+
DDX5	2.16e-52	0.148624	0.771	0.711	NFATC2+
IGFBP5	1.54e-27	0.148579	0.816	0.738	TSHR+ & PDE10A+
ZNF536	1.61e-211	0.148537	0.249	0.117	PTHLH+
CGNL1	8.41e-14	0.148477	0.303	0.183	XACT+
NAALADL2	2e-08	0.148425	0.858	0.803	XACT+
PXN	8.17e-186	0.148422	0.465	0.309	PTHLH+
MYADM	8.01e-135	0.14833	0.348	0.25	CFD+
CD55	0.00121862	0.148306	0.403	0.35	PDZRN4+
FILIP1L	2.75e-07	0.148256	0.586	0.476	XACT+
FIGN	1.36e-12	0.148237	0.598	0.508	SGCZ+
SIK3	1.55e-31	0.148172	0.656	0.529	TSHR+ & PDE10A+
MAML3	4.71e-59	0.148137	0.218	0.125	TSHR+
KANSL1L	4.9e-10	0.148106	0.557	0.463	PDZRN4+
LINC02147	2.36e-20	0.148071	0.203	0.144	TSHR+
RBMS3	2.17e-29	0.14803	0.988	0.98	TSHR+ & PDE10A+
MYCBP2	7.51e-33	0.148011	0.68	0.569	TSHR+ & PDE10A+
UTY	1.24e-14	0.148008	0.271	0.172	PDZRN4+
NEAT1	6.27e-17	0.148002	0.992	0.99	GRIK1+
UQCRB	2.7e-264	0.148002	0.179	0.073	CFD+
CACNA1C	4.41e-67	0.147963	0.19	0.115	NFATC2+
CACNA2D1	1.7e-24	0.147909	0.516	0.409	TSHR+ & PDE10A+
SNHG25	2.02e-90	0.147889	0.245	0.186	CFD+
GPC3	4.43e-106	0.147872	0.134	0.043	TSHR+
CD44	5.1e-16	0.147822	0.325	0.234	GRIK1+
HSPA1A	0	0.147736	0.17	0.058	CFD+
MIR646HG	3.77e-48	0.147682	0.226	0.15	NFATC2+
TGFBR2	3.3e-19	0.14764	0.489	0.445	TSHR+
AL355612.1	2.84e-16	0.147631	0.22	0.14	TSHR+ & PDE10A+
SGCD	3.56e-47	0.147601	0.498	0.387	TSHR+
FBXL17	1.37e-114	0.147596	0.643	0.506	PTHLH+
PLEKHA5	2.75e-11	0.147587	0.781	0.716	SGCZ+
AC083870.1	5.48e-12	0.147558	0.422	0.314	PDZRN4+
DOCK1	4.15e-139	0.14746	0.642	0.492	PTHLH+
ARL17B	1.14e-111	0.147405	0.294	0.158	NFATC2+
SPARCL1	2.49e-57	0.147363	0.425	0.292	NFATC2+
AC079804.3	1.27e-103	0.14725	0.118	0.019	GRIK1+
CACNB4	3.24e-104	0.147247	0.35	0.233	PTHLH+
PCDH11X	6.67e-14	0.147108	0.243	0.169	TSHR+ & PDE10A+
RNF19A	2.55e-50	0.147047	0.527	0.446	NFATC2+
CCDC102B	0.00203266	0.147032	0.246	0.191	XACT+
SLC38A1	1.89e-216	0.146973	0.155	0.035	NFATC2+
SCLT1	1.62e-32	0.146959	0.413	0.291	TSHR+ & PDE10A+
JAZF1	6.71e-26	0.146927	0.608	0.503	TSHR+ & PDE10A+
WWC2	4.2e-150	0.14692	0.477	0.324	PTHLH+
TWIST2	2.62e-122	0.146784	0.409	0.272	PTHLH+
ANKRD44	1.07e-96	0.146698	0.292	0.163	NFATC2+
LINC00378	3.68e-69	0.146589	0.107	0.026	GRIK1+
HRH1	4.89e-155	0.146541	0.28	0.156	PTHLH+
FOXP2	6.57e-30	0.14653	0.971	0.959	GRIK1+
NEBL	9.05e-14	0.146443	0.41	0.312	GRIK1+
RALGAPA2	1e-38	0.146428	0.409	0.275	TSHR+ & PDE10A+
PTHLH	2.79e-09	0.146302	0.347	0.275	GRIK1+
TRIM5	1.76e-29	0.146283	0.377	0.255	GRIK1+
AC113386.1	2.84e-14	0.146267	0.277	0.145	XACT+
NDEL1	6.6e-86	0.146201	0.32	0.205	NFATC2+
ABL1	1.56e-13	0.146138	0.546	0.491	TSHR+ & PDE10A+
DENND6A-AS1	6.12e-14	0.146102	0.35	0.239	PDZRN4+
AKAP13	3.88e-56	0.146056	0.787	0.716	NFATC2+
AP001528.1	8.71e-19	0.146004	0.469	0.34	SGCZ+
WWOX	1.33e-64	0.145991	0.82	0.786	PTHLH+
DSTN	7.11e-42	0.145959	0.462	0.378	NFATC2+
PTPN21	4.36e-168	0.145879	0.343	0.208	PTHLH+
[truncated: 5,692 more rows]

## Sheet: Table S6
gene	p_val_adj	avg_logFC	Percentage of the Cluster	Percentage of the Rest	cluster
HBB	0	1.90922	0.728	0.119	TED
FOS	0	1.21568	0.66	0.045	TED
UNC13C	0	1.16622	0.708	0.172	Ctrl
FOSB	0	1.05289	0.455	0.012	TED
IGFBP6	0	0.996616	0.959	0.708	Ctrl
S100A6	0	0.949619	0.835	0.436	Ctrl
NR4A1	0	0.897347	0.461	0.02	TED
HS6ST3	0	0.81384	0.285	0.019	TED
FKBP5	0	0.792918	0.704	0.278	TED
S100A4	0	0.757452	0.651	0.237	Ctrl
SYN3	0	0.757209	0.456	0.3	TED
PTHLH	0	0.743824	0.441	0.065	Ctrl
NFATC2	0	0.733797	0.277	0.04	TED
ZBTB16	0	0.720514	0.847	0.609	TED
EGR1	0	0.71845	0.502	0.067	TED
TNXB	0	0.699825	0.935	0.672	Ctrl
PLCG2	0	0.693424	0.554	0.345	Ctrl
NRXN3	0	0.690809	0.409	0.095	Ctrl
HBA2	0	0.678846	0.439	0.021	TED
DCN	0	0.677969	1	0.957	Ctrl
IGFBP5	0	0.670355	0.827	0.678	TED
LRP1B	0	0.667429	0.743	0.495	TED
ARHGAP24	0	0.644858	0.895	0.548	Ctrl
XIST	0	0.63816	0.842	0.335	TED
ADAMTSL1	0	0.634543	0.94	0.735	Ctrl
S100A10	0	0.62467	0.617	0.296	Ctrl
TACC1	0	0.621973	0.808	0.73	TED
DUSP1	0	0.619687	0.553	0.121	TED
ELN	0	0.616322	0.627	0.402	TED
SGCZ	0	0.59665	0.188	0.07	TED
NAMPT	0	0.596109	0.455	0.064	TED
TRIO	0	0.594535	0.981	0.877	Ctrl
LINC01358	0	0.593529	0.415	0.136	Ctrl
ALDH1A2	0	0.592334	0.545	0.208	Ctrl
PI16	0	0.591423	0.55	0.36	TED
ZFP36	0	0.590905	0.449	0.098	TED
JUNB	0	0.584083	0.384	0.047	TED
RSPO2	0	0.582393	0.496	0.144	TED
FBLN1	0	0.577024	0.824	0.659	TED
NCAM2	0	0.565131	0.686	0.395	TED
SMURF2	0	0.560726	0.824	0.61	Ctrl
CFD	0	0.559996	0.95	0.847	Ctrl
NCKAP5	0	0.554268	0.445	0.093	Ctrl
PDGFD	0	0.553281	0.928	0.701	Ctrl
PRG4	0	0.549663	0.35	0.031	Ctrl
VIM	0	0.549519	0.832	0.708	Ctrl
BMPR1B	0	0.549245	0.597	0.339	TED
LINC02511	0	0.54835	0.9	0.625	Ctrl
FSTL1	0	0.543044	0.963	0.808	Ctrl
JUN	0	0.530664	0.429	0.26	TED
ARHGAP26	0	0.527374	0.612	0.269	TED
COL12A1	0	0.524562	0.561	0.19	Ctrl
BTG2	0	0.520965	0.396	0.069	TED
LTBP4	0	0.493221	0.744	0.472	Ctrl
LEPR	0	0.491221	0.992	0.933	Ctrl
LINC01239	0	0.490802	0.622	0.281	Ctrl
UAP1	4.91e-247	0.487911	0.551	0.455	TED
ARID5B	0	0.486554	0.537	0.257	TED
SORBS1	0	0.485425	0.43	0.126	TED
NFKBIZ	0	0.484162	0.516	0.318	TED
SNED1	8.71752e-289	0.480502	0.499	0.369	TED
EFEMP1	0	0.477383	0.668	0.343	Ctrl
EEF1A1	0	0.475637	0.611	0.397	Ctrl
S100A11	0	0.475325	0.462	0.211	Ctrl
FOXO3	0	0.474621	0.56	0.295	TED
LGALS1	0	0.473728	0.442	0.15	Ctrl
KANK1	0	0.46965	0.65	0.422	Ctrl
ADGRL3	0	0.466233	0.498	0.198	TED
RPLP1	0	0.46381	0.522	0.283	Ctrl
AC093425.1	0	0.461334	0.413	0.13	Ctrl
TIMP3	4.51934e-166	0.461262	0.921	0.931	TED
SPARCL1	0	0.460218	0.448	0.199	TED
CST3	0	0.460007	0.605	0.381	Ctrl
PDE3B	0	0.457458	0.459	0.125	TED
PIK3R1	0	0.456274	0.706	0.521	TED
ABCA9-AS1	0	0.454244	0.651	0.429	Ctrl
ABI3BP	0	0.452029	0.806	0.621	TED
EYA1	0	0.451207	0.437	0.147	TED
C1R	0	0.449945	0.582	0.341	Ctrl
CCNL1	0	0.449316	0.397	0.17	TED
FTL	0	0.447538	0.477	0.328	Ctrl
TSHZ2	0	0.446871	0.921	0.852	TED
AFF3	0	0.446503	0.553	0.281	TED
AC007319.1	0	0.440619	0.548	0.274	Ctrl
FOXO1	0	0.438937	0.646	0.462	TED
CXCL14	0	0.430792	0.526	0.274	TED
STK32B	0	0.428706	0.428	0.119	Ctrl
STOM	0	0.427184	0.429	0.205	TED
AC087286.2	0	0.42664	0.409	0.204	TED
MT-ND3	0	0.426514	0.454	0.253	TED
MCL1	0	0.425758	0.43	0.146	TED
ZFAND5	0	0.423634	0.391	0.108	TED
SDK1	0	0.419556	0.705	0.444	Ctrl
PER1	0	0.417643	0.414	0.093	TED
B4GALT1	0	0.416282	0.443	0.195	TED
NEGR1	0	0.411297	0.904	0.693	Ctrl
TMTC1	0	0.409535	0.802	0.594	Ctrl
MARCKS	0	0.409197	0.465	0.188	Ctrl
RPL41	0	0.408614	0.568	0.39	Ctrl
SPSB1	0	0.407773	0.375	0.169	TED
ABCA9	0	0.407092	0.911	0.72	Ctrl
NRP1	0	0.406464	0.698	0.55	TED
COL1A1	0	0.406047	0.634	0.415	Ctrl
RPS23	0	0.404312	0.434	0.191	Ctrl
MYO5B	0	0.400916	0.44	0.176	Ctrl
ABLIM1	0	0.394173	0.88	0.843	TED
COL6A2	0	0.393556	0.633	0.409	Ctrl
CNTN5	0	0.391844	0.21	0.03	TED
VMP1	0	0.391284	0.635	0.404	TED
ELL2	0	0.39082	0.304	0.099	TED
ZFP36L1	0	0.38958	0.566	0.346	TED
ADAMTSL4-AS1	0	0.38904	0.414	0.148	TED
SLC8A1	0	0.388744	0.315	0.065	TED
SNTG1	0	0.387204	0.208	0.032	Ctrl
CHL1	0	0.387079	0.522	0.205	Ctrl
DACH1	0	0.386432	0.298	0.045	TED
AL391117.1	0	0.385996	0.456	0.178	Ctrl
PCOLCE2	0	0.384458	0.518	0.229	Ctrl
PDK4	0	0.382428	0.46	0.296	TED
FLRT2	0	0.382213	0.864	0.68	Ctrl
RARRES1	0	0.380583	0.426	0.155	Ctrl
ADAMTS5	0	0.379715	0.65	0.351	Ctrl
GPRC5A	0	0.378579	0.28	0.087	TED
RPL11	0	0.377849	0.442	0.235	Ctrl
SLC9A9	0	0.377627	0.658	0.438	TED
LSAMP	0	0.376967	0.557	0.337	Ctrl
GRID2	7.17598e-182	0.376524	0.438	0.32	TED
RPS18	0	0.375133	0.449	0.228	Ctrl
CDH18	0	0.371366	0.2	0.038	Ctrl
2024-03-03	7.55639e-190	0.371365	0.481	0.385	TED
MIR100HG	0	0.370884	0.924	0.87	TED
KCND2	0	0.367696	0.205	0.049	Ctrl
PLCB1	0	0.367453	0.757	0.533	Ctrl
TIMP2	0	0.367132	0.629	0.386	Ctrl
PTGFR	0	0.366822	0.346	0.122	TED
RPL10	0	0.36606	0.472	0.311	Ctrl
FGF7	1.23572e-273	0.36414	0.497	0.365	TED
ACACB	0	0.363568	0.526	0.273	TED
PTGIS	0	0.360527	0.593	0.274	Ctrl
GPC6	0	0.35995	0.651	0.428	TED
CASC15	0	0.359505	0.443	0.21	TED
TPT1	0	0.357874	0.488	0.327	Ctrl
NECAB1	0	0.356912	0.649	0.426	Ctrl
AHNAK	0	0.355813	0.763	0.556	Ctrl
RPL13	0	0.355561	0.472	0.278	Ctrl
DMD	0	0.355554	0.381	0.162	TED
TTTY14	0	0.354838	0.269	0.018	Ctrl
PCDH11X	0	0.353263	0.27	0.099	TED
USP9Y	0	0.351059	0.292	0.018	Ctrl
CD63	0	0.350167	0.543	0.344	Ctrl
FBXL7	0	0.349997	0.944	0.855	Ctrl
EMP1	0	0.34786	0.449	0.283	TED
RPS12	0	0.346686	0.426	0.221	Ctrl
CRIP1	0	0.34514	0.367	0.133	Ctrl
SAT1	0	0.345097	0.429	0.264	TED
UTY	0	0.342607	0.29	0.022	Ctrl
RPS27	0	0.34217	0.461	0.288	Ctrl
ANXA2	0	0.339985	0.687	0.473	Ctrl
ABCA6	0	0.339782	0.801	0.571	Ctrl
RPL34	0	0.339275	0.424	0.227	Ctrl
OLFML2A	0	0.338979	0.377	0.124	Ctrl
EPHA3	0	0.337996	0.595	0.397	TED
SPOCK1	0	0.336419	0.431	0.136	Ctrl
CCN1	0	0.336043	0.316	0.1	TED
TMSB4X	0	0.335936	0.664	0.498	Ctrl
PTPRC	0	0.334976	0.308	0.042	TED
APOD	0	0.33398	0.301	0.1	Ctrl
PDZRN4	4.21278e-12	0.33337	0.307	0.284	TED
C3	0	0.331785	0.451	0.289	TED
DKK2	0	0.331624	0.392	0.183	Ctrl
COL1A2	0	0.331564	0.915	0.777	Ctrl
AL591501.1	0	0.330841	0.192	0.009	TED
AL355612.1	0	0.330004	0.215	0.091	TED
CD248	0	0.328352	0.387	0.175	Ctrl
INPP4B	0	0.327817	0.319	0.094	TED
NHSL1	0	0.327414	0.543	0.314	Ctrl
RPL37	0	0.327193	0.409	0.202	Ctrl
ARHGAP15	0	0.326739	0.357	0.114	TED
DOCK4	0	0.326145	0.913	0.791	Ctrl
SIK2	0	0.325867	0.55	0.348	TED
AC020916.1	0	0.325435	0.267	0.061	TED
ZEB1	0	0.32448	0.809	0.613	Ctrl
ANXA1	1.54517e-96	0.323534	0.562	0.515	TED
STAT3	0	0.323281	0.486	0.281	TED
C1S	0	0.321866	0.641	0.46	Ctrl
EMP3	0	0.321319	0.384	0.176	Ctrl
ACTG1	0	0.320575	0.475	0.301	Ctrl
RPS14	0	0.320381	0.396	0.203	Ctrl
PDE4D	0	0.319723	0.648	0.497	TED
RPL30	0	0.318801	0.413	0.235	Ctrl
ADGRB3	0	0.316915	0.382	0.213	TED
RPL3	0	0.316678	0.376	0.188	Ctrl
SLC24A3	0	0.316658	0.318	0.11	TED
DHRS3	0	0.314656	0.44	0.263	TED
LRRC8D	0	0.31409	0.444	0.228	Ctrl
AKAP12	2.50831e-126	0.314017	0.529	0.457	TED
RIMS2	0	0.313417	0.272	0.12	TED
PRKCA	0	0.313244	0.501	0.293	Ctrl
SLPI	0	0.312077	0.355	0.207	TED
HIPK3	0	0.312036	0.538	0.328	TED
LINGO2	9.14703e-175	0.311555	0.541	0.439	TED
KCNB2	0	0.31028	0.448	0.22	Ctrl
PDXDC1	0	0.309142	0.473	0.247	TED
RPL13A	0	0.308508	0.393	0.2	Ctrl
AKAP13	0	0.307396	0.797	0.669	TED
ARHGAP29	0	0.307297	0.589	0.35	Ctrl
COL4A1	0	0.302871	0.207	0.049	TED
FILIP1L	0	0.302606	0.559	0.418	TED
SERPING1	0	0.301845	0.529	0.341	Ctrl
RPS24	0	0.301639	0.379	0.195	Ctrl
BICC1	1.25727e-215	0.300602	0.67	0.577	TED
PLPP3	8.9532e-251	0.300381	0.538	0.406	TED
RPL35A	0	0.299868	0.343	0.142	Ctrl
ACSL1	0	0.299695	0.299	0.05	TED
AC113386.1	0	0.299671	0.266	0.057	TED
KLF9	0	0.299367	0.402	0.2	TED
FTH1	5.69903e-135	0.299123	0.448	0.36	Ctrl
PRKCH	0	0.298867	0.404	0.192	TED
SETBP1	0	0.29863	0.797	0.694	TED
ADAMTS16	0	0.29694	0.292	0.096	Ctrl
PRDM6	0	0.296901	0.354	0.143	TED
KLHL29	0	0.296885	0.454	0.225	Ctrl
ABCC9	0	0.296844	0.529	0.353	TED
RPL32	0	0.296301	0.346	0.164	Ctrl
RPL19	0	0.295957	0.345	0.166	Ctrl
CHRM3	0	0.295956	0.876	0.702	Ctrl
TBC1D12	0	0.295334	0.489	0.253	Ctrl
AC008056.1	0	0.294889	0.178	0.026	Ctrl
PDE10A	0	0.294855	0.151	0.048	TED
F3	0	0.294811	0.223	0.057	TED
RPL26	0	0.29475	0.355	0.168	Ctrl
UNC5C	0	0.292675	0.303	0.119	TED
SLIT3	0	0.292158	0.882	0.799	TED
TMEM108	0	0.291058	0.344	0.173	TED
SFRP2	1.58854e-138	0.290619	0.448	0.35	TED
RPL7A	0	0.290426	0.33	0.151	Ctrl
CCNH	0	0.289614	0.672	0.521	TED
RERG	0	0.289601	0.279	0.064	Ctrl
SLC25A48	0	0.289582	0.248	0.048	TED
SNTB1	0	0.28892	0.413	0.192	Ctrl
MID1	0	0.288822	0.588	0.443	TED
STXBP6	0	0.288596	0.541	0.316	Ctrl
GPX4	0	0.288215	0.311	0.118	Ctrl
NTRK3	0	0.287393	0.369	0.139	Ctrl
MACROD2	0	0.287359	0.344	0.192	TED
FHOD3	0	0.286488	0.723	0.53	Ctrl
BCAT1	0	0.28602	0.527	0.298	Ctrl
KANSL1	0	0.285657	0.697	0.524	TED
TRMT9B	0	0.285099	0.341	0.107	Ctrl
RPL37A	0	0.284715	0.41	0.238	Ctrl
IER2	0	0.284651	0.225	0.049	TED
HGF	0	0.284402	0.265	0.082	TED
CD99	0	0.283407	0.514	0.291	Ctrl
SSH2	0	0.280876	0.703	0.544	TED
CACNA2D1	0	0.280146	0.51	0.342	TED
SRGN	0	0.280025	0.247	0.016	TED
NEBL	0	0.279996	0.387	0.228	Ctrl
S100A9	0	0.278399	0.235	0.012	TED
TMOD1	0	0.278261	0.385	0.175	TED
FOXP1	0	0.275614	0.886	0.816	TED
DIRC3	0	0.274538	0.357	0.198	TED
EBF3	0	0.272964	0.595	0.379	Ctrl
RPL14	0	0.272871	0.315	0.145	Ctrl
EPB41L4B	0	0.272537	0.292	0.084	Ctrl
NTN4	0	0.271788	0.503	0.273	Ctrl
GSE1	0	0.270855	0.286	0.072	TED
AC025508.1	0	0.270353	0.221	0.054	TED
IL1RAPL1	0	0.270179	0.287	0.128	TED
SLC19A2	0	0.269291	0.249	0.062	TED
RPS8	0	0.268843	0.335	0.167	Ctrl
FMNL2	4.59389e-285	0.268823	0.546	0.405	TED
FAM13A	0	0.268609	0.576	0.416	TED
VPS13B	0	0.268601	0.959	0.917	Ctrl
AL008633.1	0	0.267064	0.391	0.203	Ctrl
MYL12B	0	0.266875	0.344	0.158	Ctrl
RALGPS2	0	0.2661	0.311	0.122	Ctrl
NACA	0	0.265658	0.323	0.15	Ctrl
PCSK6	0	0.264338	0.465	0.243	Ctrl
MT-ND4	1.35823e-161	0.264125	0.452	0.341	TED
COL6A1	5.23844e-274	0.263433	0.618	0.484	Ctrl
AC011287.1	2.71395e-207	0.262792	0.21	0.102	Ctrl
ZC3HAV1	1.26825e-300	0.262643	0.286	0.151	TED
HBA1	0	0.261778	0.229	0.013	TED
FAM227B	4.45741e-117	0.260782	0.367	0.281	TED
ACTB	7.4437e-165	0.260527	0.594	0.501	Ctrl
PPARG	0	0.259541	0.334	0.148	TED
MGP	1.69489e-114	0.259375	0.698	0.638	TED
RPS15	0	0.258572	0.309	0.142	Ctrl
AC068587.4	1.0634e-278	0.258019	0.455	0.317	TED
NR2F2-AS1	0	0.257525	0.454	0.292	TED
LINC00278	0	0.257409	0.216	0.013	Ctrl
PITPNC1	3.69123e-290	0.25605	0.381	0.233	TED
WNT5B	0	0.25577	0.354	0.165	TED
NTM	0	0.255465	0.856	0.695	Ctrl
RPS4X	0	0.255451	0.339	0.18	Ctrl
RPS27A	4.87652e-290	0.254646	0.368	0.222	Ctrl
LINC02147	3.21108e-108	0.254385	0.192	0.118	TED
DNAH14	0	0.253976	0.233	0.057	TED
ESRRG	0	0.253966	0.321	0.143	Ctrl
ELOVL6	0	0.253608	0.327	0.147	Ctrl
STK24	0	0.253511	0.395	0.227	TED
EBF2	0	0.253493	0.686	0.445	Ctrl
EYA4	0	0.253378	0.46	0.259	Ctrl
AC084759.2	0	0.253342	0.189	0.015	Ctrl
GRID1	0	0.252594	0.251	0.057	Ctrl
YBX3	4.19728e-178	0.252557	0.415	0.308	TED
COX6C	0	0.25171	0.299	0.103	Ctrl
NLGN4Y	0	0.251313	0.204	0.018	Ctrl
ATP1A1	0	0.25128	0.303	0.139	TED
EPB41L2	0	0.250292	0.852	0.725	Ctrl
RPL8	0	0.250056	0.273	0.124	Ctrl
SKIL	0	0.249564	0.322	0.166	TED
PHLPP1	0	0.24924	0.442	0.273	Ctrl
FGL2	0	0.248258	0.257	0.086	TED
RPL15	0	0.247933	0.332	0.17	Ctrl
RPL23A	0	0.247707	0.323	0.163	Ctrl
RPS3A	0	0.246854	0.347	0.183	Ctrl
ITGA1	0	0.246794	0.247	0.06	TED
UTRN	0	0.245935	0.889	0.786	Ctrl
RPS28	4.50507e-290	0.245744	0.352	0.207	Ctrl
ATP8A1	0	0.245602	0.36	0.174	TED
AC022217.3	0	0.245449	0.217	0.062	TED
PLXDC2	1.48029e-132	0.244421	0.666	0.573	TED
CSF3R	0	0.244081	0.223	0.026	TED
PLAC9	0	0.243492	0.474	0.296	Ctrl
CAB39L	1.83152e-95	0.242952	0.528	0.476	TED
FOSL2	0	0.242393	0.249	0.063	TED
KAZN	2.1386e-19	0.24211	0.728	0.747	TED
MLF1	0	0.241763	0.18	0.035	TED
YWHAZ	5.11967e-276	0.241714	0.444	0.304	TED
RPS9	0	0.241636	0.333	0.177	Ctrl
RPL12	0	0.241461	0.289	0.128	Ctrl
ISLR	0	0.240797	0.304	0.13	Ctrl
RPL27A	0	0.240659	0.356	0.193	Ctrl
PPP2R2B	0	0.240653	0.234	0.081	Ctrl
GPNMB	0	0.239998	0.374	0.199	Ctrl
EID1	0	0.239636	0.298	0.128	Ctrl
AC004160.1	4.82809e-269	0.239606	0.563	0.415	TED
DDX3X	0	0.239399	0.364	0.193	TED
LMNA	1.5006e-33	0.238722	0.361	0.326	TED
CBLB	0	0.23848	0.894	0.749	Ctrl
LINC01915	0	0.238102	0.202	0.046	Ctrl
TNRC6C	0	0.237983	0.459	0.271	TED
UBC	1.65383e-203	0.236589	0.474	0.35	Ctrl
SMCHD1	0	0.236569	0.557	0.384	TED
COL3A1	0	0.235646	0.742	0.546	Ctrl
FGF10	0	0.235454	0.265	0.127	TED
ACKR3	0	0.235078	0.673	0.504	Ctrl
GUCY1A2	0	0.234167	0.512	0.326	Ctrl
RBMS3	2.18576e-300	0.232858	0.986	0.976	TED
VCAN	6.09228e-227	0.232532	0.36	0.231	TED
CMSS1	1.76023e-277	0.232197	0.445	0.299	TED
ZEB2	1.21698e-242	0.232154	0.688	0.583	TED
NCOA1	1.0149e-286	0.231726	0.723	0.607	TED
RYR2	3.4509e-244	0.231658	0.105	0.029	TED
MYCBP2	5.33734e-303	0.230629	0.653	0.515	TED
LGALS3	0	0.229933	0.303	0.149	Ctrl
EPHA7	9.17966e-292	0.229657	0.349	0.201	TED
SRP14	0	0.229361	0.286	0.13	Ctrl
PTEN	4.89318e-255	0.228959	0.608	0.479	TED
RPS25	0	0.228647	0.29	0.139	Ctrl
RPL29	0	0.228514	0.252	0.105	Ctrl
TSC22D3	0	0.228434	0.329	0.164	TED
C1QTNF7	0	0.228077	0.366	0.205	TED
RPS6	0	0.227958	0.308	0.159	Ctrl
RPL35	0	0.227925	0.304	0.145	Ctrl
CRISPLD2	0	0.227252	0.135	0.017	TED
SIK3	2.86063e-283	0.227127	0.615	0.475	TED
AL512308.1	0	0.226854	0.228	0.04	Ctrl
RPL28	8.35526e-298	0.226246	0.28	0.141	Ctrl
ROBO3	0	0.226016	0.25	0.075	TED
DLG2	1.29104e-191	0.225837	0.818	0.773	TED
ABCA10	0	0.225457	0.873	0.744	Ctrl
ERRFI1	0	0.225327	0.285	0.14	TED
SNHG14	1.33784e-277	0.225042	0.648	0.515	TED
NOX4	1.17088e-269	0.224707	0.892	0.792	Ctrl
TIPARP	8.20409e-265	0.224635	0.237	0.117	TED
COL4A2	0	0.223821	0.195	0.059	TED
PALLD	7.16466e-210	0.223808	0.461	0.339	TED
RPS13	0	0.223347	0.282	0.136	Ctrl
OSMR	5.12152e-65	0.223346	0.312	0.257	TED
SPARC	1.5123e-266	0.223302	0.495	0.343	Ctrl
RPS2	7.54105e-235	0.222582	0.32	0.194	Ctrl
PODN	8.89043e-244	0.222229	0.579	0.444	TED
SORL1	0	0.222219	0.204	0.018	TED
AFF1	3.9468e-233	0.221994	0.647	0.532	TED
ADK	5.73806e-280	0.221865	0.727	0.596	Ctrl
LINC02208	5.1501e-60	0.221696	0.118	0.073	TED
LDLRAD4	0	0.221298	0.403	0.245	TED
JUND	6.03308e-143	0.221083	0.447	0.351	TED
SGMS2	0	0.220352	0.363	0.173	Ctrl
FAU	2.88475e-290	0.21967	0.295	0.155	Ctrl
SLC4A4	0	0.219353	0.391	0.215	Ctrl
DPP4	0	0.218905	0.269	0.083	Ctrl
MAGI3	1.91742e-247	0.218665	0.597	0.466	TED
B2M	1.2881e-190	0.218294	0.741	0.667	TED
HLA-E	0	0.217764	0.308	0.16	TED
RPL21	1.53827e-242	0.217573	0.35	0.217	Ctrl
MSI2	0	0.217369	0.451	0.28	TED
RPS11	5.84719e-287	0.216951	0.305	0.164	Ctrl
FILIP1	0	0.216789	0.274	0.133	TED
CADM2	0	0.216654	0.202	0.081	TED
COL6A3	0	0.216451	0.506	0.338	Ctrl
HLA-B	0	0.21564	0.302	0.127	TED
BOC	2.05952e-248	0.215282	0.395	0.255	TED
TFPI	0	0.214953	0.428	0.234	Ctrl
AP001528.1	1.68474e-303	0.214891	0.432	0.276	TED
AL109930.1	3.47804e-107	0.214873	0.528	0.451	TED
RPS27L	0	0.214796	0.37	0.198	Ctrl
RPL23	0	0.214123	0.269	0.127	Ctrl
RPL9	2.84398e-259	0.21407	0.336	0.198	Ctrl
AHR	0	0.213985	0.552	0.313	Ctrl
RPS29	1.69477e-264	0.213761	0.34	0.2	Ctrl
PLIN1	0	0.213409	0.229	0.046	TED
PID1	8.33678e-189	0.213332	0.72	0.632	TED
LAPTM4A	1.57936e-244	0.213249	0.499	0.348	Ctrl
CSGALNACT1	0	0.213059	0.295	0.142	TED
PAM	0	0.212725	0.881	0.774	Ctrl
AP002518.2	5.57154e-12	0.212616	0.428	0.41	TED
ADCY2	2.71469e-220	0.212524	0.24	0.129	TED
MT-ND1	9.13904e-114	0.212425	0.412	0.321	TED
RPL22	0	0.211761	0.282	0.139	Ctrl
RPL5	2.55943e-283	0.211155	0.316	0.174	Ctrl
CTNNB1	2.44956e-240	0.210939	0.401	0.266	TED
PARD3	1.66764e-272	0.210293	0.803	0.714	TED
PRUNE2	0	0.21007	0.18	0.053	Ctrl
MFAP5	0	0.209995	0.758	0.557	Ctrl
FCHSD2	8.52846e-272	0.2097	0.463	0.315	TED
CCN2	1.03929e-196	0.209581	0.281	0.169	TED
SLC39A14	0	0.209443	0.173	0.043	TED
PBX1	1.95871e-200	0.20937	0.822	0.766	TED
FGF14	7.55006e-280	0.20905	0.516	0.348	Ctrl
SOD3	0	0.208697	0.248	0.11	Ctrl
THSD4	3.76261e-124	0.208293	0.877	0.858	TED
UGGT2	1.14463e-215	0.20714	0.558	0.437	TED
JPX	3.35165e-227	0.20684	0.667	0.552	TED
RPL24	4.79947e-254	0.20614	0.325	0.19	Ctrl
CGNL1	0	0.206019	0.275	0.117	TED
RPS19	4.51439e-259	0.205686	0.306	0.171	Ctrl
GTF2B	2.1325e-208	0.205046	0.205	0.104	TED
ZNF385D	1.00162e-28	0.204873	0.653	0.664	TED
ECHDC2	6.47313e-297	0.204461	0.597	0.445	TED
ASAP2	1.25876e-272	0.204284	0.555	0.405	Ctrl
RPS16	1.84633e-291	0.204284	0.268	0.132	Ctrl
DOK6	0	0.203821	0.282	0.14	TED
TBX15	9.32511e-162	0.203514	0.505	0.401	TED
CHRDL1	0	0.203503	0.387	0.218	Ctrl
RPL18	4.09073e-260	0.203301	0.273	0.144	Ctrl
PLXNC1	1.96874e-261	0.203248	0.37	0.231	TED
FBLN2	6.94299e-206	0.203034	0.504	0.374	Ctrl
AC092155.1	1.85335e-281	0.202082	0.349	0.197	Ctrl
IQCN	0	0.201625	0.193	0.065	TED
MNDA	0	0.201406	0.178	0.016	TED
RPL6	2.06864e-245	0.20115	0.26	0.137	Ctrl
RPS7	1.23685e-294	0.20104	0.272	0.134	Ctrl
ZSWIM5	0	0.201013	0.278	0.132	TED
ANXA5	1.14546e-201	0.200866	0.373	0.25	Ctrl
ITM2B	7.60228e-133	0.200605	0.598	0.5	Ctrl
RPLP2	7.93216e-212	0.200576	0.296	0.177	Ctrl
TMEM131L	6.82828e-242	0.20041	0.387	0.246	Ctrl
ITPR2	0	0.200307	0.418	0.257	TED
ARRDC3	0	0.200091	0.202	0.068	TED
ARRDC3	0	-0.200091	0.068	0.202	Ctrl
ITPR2	0	-0.200307	0.257	0.418	Ctrl
TMEM131L	6.82828e-242	-0.20041	0.246	0.387	TED
RPLP2	7.93216e-212	-0.200576	0.177	0.296	TED
ITM2B	7.60228e-133	-0.200605	0.5	0.598	TED
ANXA5	1.14546e-201	-0.200866	0.25	0.373	TED
ZSWIM5	0	-0.201013	0.132	0.278	Ctrl
RPS7	1.23685e-294	-0.20104	0.134	0.272	TED
RPL6	2.06864e-245	-0.20115	0.137	0.26	TED
MNDA	0	-0.201406	0.016	0.178	Ctrl
IQCN	0	-0.201625	0.065	0.193	Ctrl
AC092155.1	1.85335e-281	-0.202082	0.197	0.349	TED
FBLN2	6.94299e-206	-0.203034	0.374	0.504	TED
PLXNC1	1.96874e-261	-0.203248	0.231	0.37	Ctrl
RPL18	4.09073e-260	-0.203301	0.144	0.273	TED
CHRDL1	0	-0.203503	0.218	0.387	TED
TBX15	9.32511e-162	-0.203514	0.401	0.505	Ctrl
DOK6	0	-0.203821	0.14	0.282	Ctrl
RPS16	1.84633e-291	-0.204284	0.132	0.268	TED
ASAP2	1.25876e-272	-0.204284	0.405	0.555	TED
ECHDC2	6.47313e-297	-0.204461	0.445	0.597	Ctrl
ZNF385D	1.00162e-28	-0.204873	0.664	0.653	Ctrl
GTF2B	2.1325e-208	-0.205046	0.104	0.205	Ctrl
RPS19	4.51439e-259	-0.205686	0.171	0.306	TED
CGNL1	0	-0.206019	0.117	0.275	Ctrl
RPL24	4.79947e-254	-0.20614	0.19	0.325	TED
JPX	3.35165e-227	-0.20684	0.552	0.667	Ctrl
UGGT2	1.14463e-215	-0.20714	0.437	0.558	Ctrl
THSD4	3.76261e-124	-0.208293	0.858	0.877	Ctrl
SOD3	0	-0.208697	0.11	0.248	TED
FGF14	7.55006e-280	-0.20905	0.348	0.516	TED
PBX1	1.95871e-200	-0.20937	0.766	0.822	Ctrl
SLC39A14	0	-0.209443	0.043	0.173	Ctrl
CCN2	1.03929e-196	-0.209581	0.169	0.281	Ctrl
FCHSD2	8.52846e-272	-0.2097	0.315	0.463	Ctrl
MFAP5	0	-0.209995	0.557	0.758	TED
PRUNE2	0	-0.21007	0.053	0.18	TED
PARD3	1.66764e-272	-0.210293	0.714	0.803	Ctrl
CTNNB1	2.44956e-240	-0.210939	0.266	0.401	Ctrl
RPL5	2.55943e-283	-0.211155	0.174	0.316	TED
RPL22	0	-0.211761	0.139	0.282	TED
MT-ND1	9.13904e-114	-0.212425	0.321	0.412	Ctrl
ADCY2	2.71469e-220	-0.212524	0.129	0.24	Ctrl
AP002518.2	5.57154e-12	-0.212616	0.41	0.428	Ctrl
PAM	0	-0.212725	0.774	0.881	TED
CSGALNACT1	0	-0.213059	0.142	0.295	Ctrl
LAPTM4A	1.57936e-244	-0.213249	0.348	0.499	TED
PID1	8.33678e-189	-0.213332	0.632	0.72	Ctrl
PLIN1	0	-0.213409	0.046	0.229	Ctrl
RPS29	1.69477e-264	-0.213761	0.2	0.34	TED
AHR	0	-0.213985	0.313	0.552	TED
RPL9	2.84398e-259	-0.21407	0.198	0.336	TED
RPL23	0	-0.214123	0.127	0.269	TED
RPS27L	0	-0.214796	0.198	0.37	TED
AL109930.1	3.47804e-107	-0.214873	0.451	0.528	Ctrl
AP001528.1	1.68474e-303	-0.214891	0.276	0.432	Ctrl
TFPI	0	-0.214953	0.234	0.428	TED
BOC	2.05952e-248	-0.215282	0.255	0.395	Ctrl
HLA-B	0	-0.21564	0.127	0.302	Ctrl
COL6A3	0	-0.216451	0.338	0.506	TED
CADM2	0	-0.216654	0.081	0.202	Ctrl
FILIP1	0	-0.216789	0.133	0.274	Ctrl
RPS11	5.84719e-287	-0.216951	0.164	0.305	TED
MSI2	0	-0.217369	0.28	0.451	Ctrl
RPL21	1.53827e-242	-0.217573	0.217	0.35	TED
HLA-E	0	-0.217764	0.16	0.308	Ctrl
B2M	1.2881e-190	-0.218294	0.667	0.741	Ctrl
MAGI3	1.91742e-247	-0.218665	0.466	0.597	Ctrl
DPP4	0	-0.218905	0.083	0.269	TED
SLC4A4	0	-0.219353	0.215	0.391	TED
FAU	2.88475e-290	-0.21967	0.155	0.295	TED
SGMS2	0	-0.220352	0.173	0.363	TED
JUND	6.03308e-143	-0.221083	0.351	0.447	Ctrl
LDLRAD4	0	-0.221298	0.245	0.403	Ctrl
LINC02208	5.1501e-60	-0.221696	0.073	0.118	Ctrl
ADK	5.73806e-280	-0.221865	0.596	0.727	TED
AFF1	3.9468e-233	-0.221994	0.532	0.647	Ctrl
SORL1	0	-0.222219	0.018	0.204	Ctrl
PODN	8.89043e-244	-0.222229	0.444	0.579	Ctrl
RPS2	7.54105e-235	-0.222582	0.194	0.32	TED
SPARC	1.5123e-266	-0.223302	0.343	0.495	TED
OSMR	5.12152e-65	-0.223346	0.257	0.312	Ctrl
RPS13	0	-0.223347	0.136	0.282	TED
PALLD	7.16466e-210	-0.223808	0.339	0.461	Ctrl
COL4A2	0	-0.223821	0.059	0.195	Ctrl
TIPARP	8.20409e-265	-0.224635	0.117	0.237	Ctrl
NOX4	1.17088e-269	-0.224707	0.792	0.892	TED
SNHG14	1.33784e-277	-0.225042	0.515	0.648	Ctrl
ERRFI1	0	-0.225327	0.14	0.285	Ctrl
ABCA10	0	-0.225457	0.744	0.873	TED
DLG2	1.29104e-191	-0.225837	0.773	0.818	Ctrl
ROBO3	0	-0.226016	0.075	0.25	Ctrl
RPL28	8.35526e-298	-0.226246	0.141	0.28	TED
AL512308.1	0	-0.226854	0.04	0.228	TED
SIK3	2.86063e-283	-0.227127	0.475	0.615	Ctrl
CRISPLD2	0	-0.227252	0.017	0.135	Ctrl
RPL35	0	-0.227925	0.145	0.304	TED
RPS6	0	-0.227958	0.159	0.308	TED
C1QTNF7	0	-0.228077	0.205	0.366	Ctrl
TSC22D3	0	-0.228434	0.164	0.329	Ctrl
RPL29	0	-0.228514	0.105	0.252	TED
RPS25	0	-0.228647	0.139	0.29	TED
PTEN	4.89318e-255	-0.228959	0.479	0.608	Ctrl
SRP14	0	-0.229361	0.13	0.286	TED
EPHA7	9.17966e-292	-0.229657	0.201	0.349	Ctrl
LGALS3	0	-0.229933	0.149	0.303	TED
MYCBP2	5.33734e-303	-0.230629	0.515	0.653	Ctrl
RYR2	3.4509e-244	-0.231658	0.029	0.105	Ctrl
NCOA1	1.0149e-286	-0.231726	0.607	0.723	Ctrl
ZEB2	1.21698e-242	-0.232154	0.583	0.688	Ctrl
CMSS1	1.76023e-277	-0.232197	0.299	0.445	Ctrl
VCAN	6.09228e-227	-0.232532	0.231	0.36	Ctrl
RBMS3	2.18576e-300	-0.232858	0.976	0.986	Ctrl
GUCY1A2	0	-0.234167	0.326	0.512	TED
ACKR3	0	-0.235078	0.504	0.673	TED
FGF10	0	-0.235454	0.127	0.265	Ctrl
COL3A1	0	-0.235646	0.546	0.742	TED
SMCHD1	0	-0.236569	0.384	0.557	Ctrl
UBC	1.65383e-203	-0.236589	0.35	0.474	TED
TNRC6C	0	-0.237983	0.271	0.459	Ctrl
LINC01915	0	-0.238102	0.046	0.202	TED
CBLB	0	-0.23848	0.749	0.894	TED
LMNA	1.5006e-33	-0.238722	0.326	0.361	Ctrl
DDX3X	0	-0.239399	0.193	0.364	Ctrl
AC004160.1	4.82809e-269	-0.239606	0.415	0.563	Ctrl
EID1	0	-0.239636	0.128	0.298	TED
GPNMB	0	-0.239998	0.199	0.374	TED
PPP2R2B	0	-0.240653	0.081	0.234	TED
RPL27A	0	-0.240659	0.193	0.356	TED
ISLR	0	-0.240797	0.13	0.304	TED
RPL12	0	-0.241461	0.128	0.289	TED
RPS9	0	-0.241636	0.177	0.333	TED
YWHAZ	5.11967e-276	-0.241714	0.304	0.444	Ctrl
MLF1	0	-0.241763	0.035	0.18	Ctrl
KAZN	2.1386e-19	-0.24211	0.747	0.728	Ctrl
FOSL2	0	-0.242393	0.063	0.249	Ctrl
CAB39L	1.83152e-95	-0.242952	0.476	0.528	Ctrl
PLAC9	0	-0.243492	0.296	0.474	TED
CSF3R	0	-0.244081	0.026	0.223	Ctrl
PLXDC2	1.48029e-132	-0.244421	0.573	0.666	Ctrl
AC022217.3	0	-0.245449	0.062	0.217	Ctrl
ATP8A1	0	-0.245602	0.174	0.36	Ctrl
RPS28	4.50507e-290	-0.245744	0.207	0.352	TED
UTRN	0	-0.245935	0.786	0.889	TED
ITGA1	0	-0.246794	0.06	0.247	Ctrl
RPS3A	0	-0.246854	0.183	0.347	TED
RPL23A	0	-0.247707	0.163	0.323	TED
RPL15	0	-0.247933	0.17	0.332	TED
FGL2	0	-0.248258	0.086	0.257	Ctrl
PHLPP1	0	-0.24924	0.273	0.442	TED
SKIL	0	-0.249564	0.166	0.322	Ctrl
RPL8	0	-0.250056	0.124	0.273	TED
EPB41L2	0	-0.250292	0.725	0.852	TED
ATP1A1	0	-0.25128	0.139	0.303	Ctrl
NLGN4Y	0	-0.251313	0.018	0.204	TED
COX6C	0	-0.25171	0.103	0.299	TED
YBX3	4.19728e-178	-0.252557	0.308	0.415	Ctrl
GRID1	0	-0.252594	0.057	0.251	TED
AC084759.2	0	-0.253342	0.015	0.189	TED
EYA4	0	-0.253378	0.259	0.46	TED
EBF2	0	-0.253493	0.445	0.686	TED
STK24	0	-0.253511	0.227	0.395	Ctrl
ELOVL6	0	-0.253608	0.147	0.327	TED
ESRRG	0	-0.253966	0.143	0.321	TED
DNAH14	0	-0.253976	0.057	0.233	Ctrl
LINC02147	3.21108e-108	-0.254385	0.118	0.192	Ctrl
RPS27A	4.87652e-290	-0.254646	0.222	0.368	TED
RPS4X	0	-0.255451	0.18	0.339	TED
NTM	0	-0.255465	0.695	0.856	TED
WNT5B	0	-0.25577	0.165	0.354	Ctrl
PITPNC1	3.69123e-290	-0.25605	0.233	0.381	Ctrl
LINC00278	0	-0.257409	0.013	0.216	TED
NR2F2-AS1	0	-0.257525	0.292	0.454	Ctrl
AC068587.4	1.0634e-278	-0.258019	0.317	0.455	Ctrl
RPS15	0	-0.258572	0.142	0.309	TED
MGP	1.69489e-114	-0.259375	0.638	0.698	Ctrl
PPARG	0	-0.259541	0.148	0.334	Ctrl
ACTB	7.4437e-165	-0.260527	0.501	0.594	TED
FAM227B	4.45741e-117	-0.260782	0.281	0.367	Ctrl
HBA1	0	-0.261778	0.013	0.229	Ctrl
ZC3HAV1	1.26825e-300	-0.262643	0.151	0.286	Ctrl
AC011287.1	2.71395e-207	-0.262792	0.102	0.21	TED
COL6A1	5.23844e-274	-0.263433	0.484	0.618	TED
MT-ND4	1.35823e-161	-0.264125	0.341	0.452	Ctrl
PCSK6	0	-0.264338	0.243	0.465	TED
NACA	0	-0.265658	0.15	0.323	TED
RALGPS2	0	-0.2661	0.122	0.311	TED
MYL12B	0	-0.266875	0.158	0.344	TED
AL008633.1	0	-0.267064	0.203	0.391	TED
VPS13B	0	-0.268601	0.917	0.959	TED
FAM13A	0	-0.268609	0.416	0.576	Ctrl
FMNL2	4.59389e-285	-0.268823	0.405	0.546	Ctrl
RPS8	0	-0.268843	0.167	0.335	TED
SLC19A2	0	-0.269291	0.062	0.249	Ctrl
IL1RAPL1	0	-0.270179	0.128	0.287	Ctrl
AC025508.1	0	-0.270353	0.054	0.221	Ctrl
GSE1	0	-0.270855	0.072	0.286	Ctrl
NTN4	0	-0.271788	0.273	0.503	TED
EPB41L4B	0	-0.272537	0.084	0.292	TED
RPL14	0	-0.272871	0.145	0.315	TED
EBF3	0	-0.272964	0.379	0.595	TED
DIRC3	0	-0.274538	0.198	0.357	Ctrl
FOXP1	0	-0.275614	0.816	0.886	Ctrl
TMOD1	0	-0.278261	0.175	0.385	Ctrl
S100A9	0	-0.278399	0.012	0.235	Ctrl
NEBL	0	-0.279996	0.228	0.387	TED
SRGN	0	-0.280025	0.016	0.247	Ctrl
CACNA2D1	0	-0.280146	0.342	0.51	Ctrl
SSH2	0	-0.280876	0.544	0.703	Ctrl
CD99	0	-0.283407	0.291	0.514	TED
HGF	0	-0.284402	0.082	0.265	Ctrl
IER2	0	-0.284651	0.049	0.225	Ctrl
RPL37A	0	-0.284715	0.238	0.41	TED
TRMT9B	0	-0.285099	0.107	0.341	TED
KANSL1	0	-0.285657	0.524	0.697	Ctrl
BCAT1	0	-0.28602	0.298	0.527	TED
FHOD3	0	-0.286488	0.53	0.723	TED
MACROD2	0	-0.287359	0.192	0.344	Ctrl
NTRK3	0	-0.287393	0.139	0.369	TED
GPX4	0	-0.288215	0.118	0.311	TED
STXBP6	0	-0.288596	0.316	0.541	TED
MID1	0	-0.288822	0.443	0.588	Ctrl
SNTB1	0	-0.28892	0.192	0.413	TED
SLC25A48	0	-0.289582	0.048	0.248	Ctrl
RERG	0	-0.289601	0.064	0.279	TED
CCNH	0	-0.289614	0.521	0.672	Ctrl
RPL7A	0	-0.290426	0.151	0.33	TED
SFRP2	1.58854e-138	-0.290619	0.35	0.448	Ctrl
TMEM108	0	-0.291058	0.173	0.344	Ctrl
SLIT3	0	-0.292158	0.799	0.882	Ctrl
UNC5C	0	-0.292675	0.119	0.303	Ctrl
RPL26	0	-0.29475	0.168	0.355	TED
F3	0	-0.294811	0.057	0.223	Ctrl
PDE10A	0	-0.294855	0.048	0.151	Ctrl
AC008056.1	0	-0.294889	0.026	0.178	TED
TBC1D12	0	-0.295334	0.253	0.489	TED
CHRM3	0	-0.295956	0.702	0.876	TED
RPL19	0	-0.295957	0.166	0.345	TED
RPL32	0	-0.296301	0.164	0.346	TED
ABCC9	0	-0.296844	0.353	0.529	Ctrl
KLHL29	0	-0.296885	0.225	0.454	TED
PRDM6	0	-0.296901	0.143	0.354	Ctrl
ADAMTS16	0	-0.29694	0.096	0.292	TED
SETBP1	0	-0.29863	0.694	0.797	Ctrl
PRKCH	0	-0.298867	0.192	0.404	Ctrl
FTH1	5.69903e-135	-0.299123	0.36	0.448	TED
KLF9	0	-0.299367	0.2	0.402	Ctrl
AC113386.1	0	-0.299671	0.057	0.266	Ctrl
ACSL1	0	-0.299695	0.05	0.299	Ctrl
RPL35A	0	-0.299868	0.142	0.343	TED
PLPP3	8.9532e-251	-0.300381	0.406	0.538	Ctrl
BICC1	1.25727e-215	-0.300602	0.577	0.67	Ctrl
RPS24	0	-0.301639	0.195	0.379	TED
SERPING1	0	-0.301845	0.341	0.529	TED
FILIP1L	0	-0.302606	0.418	0.559	Ctrl
COL4A1	0	-0.302871	0.049	0.207	Ctrl
ARHGAP29	0	-0.307297	0.35	0.589	TED
AKAP13	0	-0.307396	0.669	0.797	Ctrl
RPL13A	0	-0.308508	0.2	0.393	TED
PDXDC1	0	-0.309142	0.247	0.473	Ctrl
KCNB2	0	-0.31028	0.22	0.448	TED
LINGO2	9.14703e-175	-0.311555	0.439	0.541	Ctrl
HIPK3	0	-0.312036	0.328	0.538	Ctrl
SLPI	0	-0.312077	0.207	0.355	Ctrl
PRKCA	0	-0.313244	0.293	0.501	TED
RIMS2	0	-0.313417	0.12	0.272	Ctrl
AKAP12	2.50831e-126	-0.314017	0.457	0.529	Ctrl
LRRC8D	0	-0.31409	0.228	0.444	TED
DHRS3	0	-0.314656	0.263	0.44	Ctrl
SLC24A3	0	-0.316658	0.11	0.318	Ctrl
RPL3	0	-0.316678	0.188	0.376	TED
ADGRB3	0	-0.316915	0.213	0.382	Ctrl
RPL30	0	-0.318801	0.235	0.413	TED
PDE4D	0	-0.319723	0.497	0.648	Ctrl
RPS14	0	-0.320381	0.203	0.396	TED
ACTG1	0	-0.320575	0.301	0.475	TED
EMP3	0	-0.321319	0.176	0.384	TED
C1S	0	-0.321866	0.46	0.641	TED
STAT3	0	-0.323281	0.281	0.486	Ctrl
ANXA1	1.54517e-96	-0.323534	0.515	0.562	Ctrl
ZEB1	0	-0.32448	0.613	0.809	TED
AC020916.1	0	-0.325435	0.061	0.267	Ctrl
SIK2	0	-0.325867	0.348	0.55	Ctrl
DOCK4	0	-0.326145	0.791	0.913	TED
ARHGAP15	0	-0.326739	0.114	0.357	Ctrl
RPL37	0	-0.327193	0.202	0.409	TED
NHSL1	0	-0.327414	0.314	0.543	TED
INPP4B	0	-0.327817	0.094	0.319	Ctrl
CD248	0	-0.328352	0.175	0.387	TED
AL355612.1	0	-0.330004	0.091	0.215	Ctrl
AL591501.1	0	-0.330841	0.009	0.192	Ctrl
COL1A2	0	-0.331564	0.777	0.915	TED
DKK2	0	-0.331624	0.183	0.392	TED
C3	0	-0.331785	0.289	0.451	Ctrl
PDZRN4	4.21278e-12	-0.33337	0.284	0.307	Ctrl
APOD	0	-0.33398	0.1	0.301	TED
PTPRC	0	-0.334976	0.042	0.308	Ctrl
TMSB4X	0	-0.335936	0.498	0.664	TED
CCN1	0	-0.336043	0.1	0.316	Ctrl
SPOCK1	0	-0.336419	0.136	0.431	TED
EPHA3	0	-0.337996	0.397	0.595	Ctrl
OLFML2A	0	-0.338979	0.124	0.377	TED
RPL34	0	-0.339275	0.227	0.424	TED
ABCA6	0	-0.339782	0.571	0.801	TED
ANXA2	0	-0.339985	0.473	0.687	TED
RPS27	0	-0.34217	0.288	0.461	TED
UTY	0	-0.342607	0.022	0.29	TED
SAT1	0	-0.345097	0.264	0.429	Ctrl
CRIP1	0	-0.34514	0.133	0.367	TED
RPS12	0	-0.346686	0.221	0.426	TED
EMP1	0	-0.34786	0.283	0.449	Ctrl
FBXL7	0	-0.349997	0.855	0.944	TED
CD63	0	-0.350167	0.344	0.543	TED
USP9Y	0	-0.351059	0.018	0.292	TED
PCDH11X	0	-0.353263	0.099	0.27	Ctrl
TTTY14	0	-0.354838	0.018	0.269	TED
DMD	0	-0.355554	0.162	0.381	Ctrl
RPL13	0	-0.355561	0.278	0.472	TED
AHNAK	0	-0.355813	0.556	0.763	TED
NECAB1	0	-0.356912	0.426	0.649	TED
TPT1	0	-0.357874	0.327	0.488	TED
CASC15	0	-0.359505	0.21	0.443	Ctrl
GPC6	0	-0.35995	0.428	0.651	Ctrl
PTGIS	0	-0.360527	0.274	0.593	TED
ACACB	0	-0.363568	0.273	0.526	Ctrl
FGF7	1.23572e-273	-0.36414	0.365	0.497	Ctrl
RPL10	0	-0.36606	0.311	0.472	TED
PTGFR	0	-0.366822	0.122	0.346	Ctrl
TIMP2	0	-0.367132	0.386	0.629	TED
PLCB1	0	-0.367453	0.533	0.757	TED
KCND2	0	-0.367696	0.049	0.205	TED
MIR100HG	0	-0.370884	0.87	0.924	Ctrl
2024-03-03	7.55639e-190	-0.371365	0.385	0.481	Ctrl
CDH18	0	-0.371366	0.038	0.2	TED
RPS18	0	-0.375133	0.228	0.449	TED
GRID2	7.17598e-182	-0.376524	0.32	0.438	Ctrl
LSAMP	0	-0.376967	0.337	0.557	TED
SLC9A9	0	-0.377627	0.438	0.658	Ctrl
RPL11	0	-0.377849	0.235	0.442	TED
GPRC5A	0	-0.378579	0.087	0.28	Ctrl
ADAMTS5	0	-0.379715	0.351	0.65	TED
RARRES1	0	-0.380583	0.155	0.426	TED
FLRT2	0	-0.382213	0.68	0.864	TED
PDK4	0	-0.382428	0.296	0.46	Ctrl
PCOLCE2	0	-0.384458	0.229	0.518	TED
AL391117.1	0	-0.385996	0.178	0.456	TED
DACH1	0	-0.386432	0.045	0.298	Ctrl
CHL1	0	-0.387079	0.205	0.522	TED
SNTG1	0	-0.387204	0.032	0.208	TED
SLC8A1	0	-0.388744	0.065	0.315	Ctrl
ADAMTSL4-AS1	0	-0.38904	0.148	0.414	Ctrl
ZFP36L1	0	-0.38958	0.346	0.566	Ctrl
ELL2	0	-0.39082	0.099	0.304	Ctrl
VMP1	0	-0.391284	0.404	0.635	Ctrl
CNTN5	0	-0.391844	0.03	0.21	Ctrl
COL6A2	0	-0.393556	0.409	0.633	TED
ABLIM1	0	-0.394173	0.843	0.88	Ctrl
MYO5B	0	-0.400916	0.176	0.44	TED
RPS23	0	-0.404312	0.191	0.434	TED
COL1A1	0	-0.406047	0.415	0.634	TED
NRP1	0	-0.406464	0.55	0.698	Ctrl
ABCA9	0	-0.407092	0.72	0.911	TED
SPSB1	0	-0.407773	0.169	0.375	Ctrl
RPL41	0	-0.408614	0.39	0.568	TED
MARCKS	0	-0.409197	0.188	0.465	TED
TMTC1	0	-0.409535	0.594	0.802	TED
NEGR1	0	-0.411297	0.693	0.904	TED
B4GALT1	0	-0.416282	0.195	0.443	Ctrl
PER1	0	-0.417643	0.093	0.414	Ctrl
SDK1	0	-0.419556	0.444	0.705	TED
ZFAND5	0	-0.423634	0.108	0.391	Ctrl
MCL1	0	-0.425758	0.146	0.43	Ctrl
MT-ND3	0	-0.426514	0.253	0.454	Ctrl
AC087286.2	0	-0.42664	0.204	0.409	Ctrl
STOM	0	-0.427184	0.205	0.429	Ctrl
STK32B	0	-0.428706	0.119	0.428	TED
CXCL14	0	-0.430792	0.274	0.526	Ctrl
FOXO1	0	-0.438937	0.462	0.646	Ctrl
AC007319.1	0	-0.440619	0.274	0.548	TED
AFF3	0	-0.446503	0.281	0.553	Ctrl
TSHZ2	0	-0.446871	0.852	0.921	Ctrl
FTL	0	-0.447538	0.328	0.477	TED
CCNL1	0	-0.449316	0.17	0.397	Ctrl
C1R	0	-0.449945	0.341	0.582	TED
EYA1	0	-0.451207	0.147	0.437	Ctrl
ABI3BP	0	-0.452029	0.621	0.806	Ctrl
ABCA9-AS1	0	-0.454244	0.429	0.651	TED
PIK3R1	0	-0.456274	0.521	0.706	Ctrl
PDE3B	0	-0.457458	0.125	0.459	Ctrl
CST3	0	-0.460007	0.381	0.605	TED
SPARCL1	0	-0.460218	0.199	0.448	Ctrl
TIMP3	4.51934e-166	-0.461262	0.931	0.921	Ctrl
AC093425.1	0	-0.461334	0.13	0.413	TED
RPLP1	0	-0.46381	0.283	0.522	TED
ADGRL3	0	-0.466233	0.198	0.498	Ctrl
KANK1	0	-0.46965	0.422	0.65	TED
LGALS1	0	-0.473728	0.15	0.442	TED
FOXO3	0	-0.474621	0.295	0.56	Ctrl
S100A11	0	-0.475325	0.211	0.462	TED
EEF1A1	0	-0.475637	0.397	0.611	TED
EFEMP1	0	-0.477383	0.343	0.668	TED
SNED1	8.71752e-289	-0.480502	0.369	0.499	Ctrl
NFKBIZ	0	-0.484162	0.318	0.516	Ctrl
SORBS1	0	-0.485425	0.126	0.43	Ctrl
ARID5B	0	-0.486554	0.257	0.537	Ctrl
UAP1	4.91e-247	-0.487911	0.455	0.551	Ctrl
LINC01239	0	-0.490802	0.281	0.622	TED
LEPR	0	-0.491221	0.933	0.992	TED
LTBP4	0	-0.493221	0.472	0.744	TED
BTG2	0	-0.520965	0.069	0.396	Ctrl
COL12A1	0	-0.524562	0.19	0.561	TED
ARHGAP26	0	-0.527374	0.269	0.612	Ctrl
JUN	0	-0.530664	0.26	0.429	Ctrl
FSTL1	0	-0.543044	0.808	0.963	TED
LINC02511	0	-0.54835	0.625	0.9	TED
BMPR1B	0	-0.549245	0.339	0.597	Ctrl
VIM	0	-0.549519	0.708	0.832	TED
PRG4	0	-0.549663	0.031	0.35	TED
PDGFD	0	-0.553281	0.701	0.928	TED
NCKAP5	0	-0.554268	0.093	0.445	TED
CFD	0	-0.559996	0.847	0.95	TED
SMURF2	0	-0.560726	0.61	0.824	TED
NCAM2	0	-0.565131	0.395	0.686	Ctrl
FBLN1	0	-0.577024	0.659	0.824	Ctrl
RSPO2	0	-0.582393	0.144	0.496	Ctrl
JUNB	0	-0.584083	0.047	0.384	Ctrl
ZFP36	0	-0.590905	0.098	0.449	Ctrl
PI16	0	-0.591423	0.36	0.55	Ctrl
ALDH1A2	0	-0.592334	0.208	0.545	TED
LINC01358	0	-0.593529	0.136	0.415	TED
TRIO	0	-0.594535	0.877	0.981	TED
NAMPT	0	-0.596109	0.064	0.455	Ctrl
SGCZ	0	-0.59665	0.07	0.188	Ctrl
ELN	0	-0.616322	0.402	0.627	Ctrl
DUSP1	0	-0.619687	0.121	0.553	Ctrl
TACC1	0	-0.621973	0.73	0.808	Ctrl
S100A10	0	-0.62467	0.296	0.617	TED
ADAMTSL1	0	-0.634543	0.735	0.94	TED
XIST	0	-0.63816	0.335	0.842	Ctrl
ARHGAP24	0	-0.644858	0.548	0.895	TED
LRP1B	0	-0.667429	0.495	0.743	Ctrl
IGFBP5	0	-0.670355	0.678	0.827	Ctrl
DCN	0	-0.677969	0.957	1	TED
HBA2	0	-0.678846	0.021	0.439	Ctrl
NRXN3	0	-0.690809	0.095	0.409	TED
PLCG2	0	-0.693424	0.345	0.554	TED
TNXB	0	-0.699825	0.672	0.935	TED
EGR1	0	-0.71845	0.067	0.502	Ctrl
ZBTB16	0	-0.720514	0.609	0.847	Ctrl
NFATC2	0	-0.733797	0.04	0.277	Ctrl
PTHLH	0	-0.743824	0.065	0.441	TED
SYN3	0	-0.757209	0.3	0.456	Ctrl
S100A4	0	-0.757452	0.237	0.651	TED
FKBP5	0	-0.792918	0.278	0.704	Ctrl
HS6ST3	0	-0.81384	0.019	0.285	Ctrl
NR4A1	0	-0.897347	0.02	0.461	Ctrl
S100A6	0	-0.949619	0.436	0.835	TED
IGFBP6	0	-0.996616	0.708	0.959	TED
FOSB	0	-1.05289	0.012	0.455	Ctrl
UNC13C	0	-1.16622	0.172	0.708	TED
FOS	0	-1.21568	0.045	0.66	Ctrl
HBB	0	-1.90922	0.119	0.728	Ctrl

## Sheet: Table S7
gene	p_val_adj	avg_logFC	Percentage of the Cluster	Percentage of the Rest	cluster
ATP1B3	0	2.31149	0.838	0.2	CTH+
CTH	0	2.10785	0.819	0.107	CTH+
ZNF331	1.09e-255	1.74379	0.646	0.135	CTH+
SYN3	0	1.71229	0.996	0.647	SYN3+
NR4A3	1.35e-164	1.6654	0.697	0.074	PDZRN4+
RANBP2	7.95e-231	1.6291	0.714	0.249	CTH+
NR4A1	3.28e-178	1.62315	0.803	0.221	PDZRN4+
STX17-AS1	8.15e-130	1.57955	0.659	0.075	PDZRN4+
TACC1	7.68e-120	1.56841	0.97	0.817	PDZRN4+
ATP1B3	1.06e-70	1.53556	0.614	0.217	PDZRN4+
PTCHD4	0	1.52819	0.878	0.083	PTCHD4+
UAP1	5.59e-212	1.51512	0.792	0.341	CTH+
ANXA1	0	1.47083	0.927	0.669	ANXA1+
PHLDB2	6.24e-143	1.44647	0.714	0.443	CTH+
TIMP3	0	1.44151	1	0.94	SYN3+
PDZRN4	9.56e-84	1.38787	0.534	0.167	PDZRN4+
SLC14A2	2.54e-95	1.36192	0.913	0.379	SLC14A2+
ADAMTSL3	2.96e-85	1.35954	0.765	0.438	PDZRN4+
ELL2	4.61e-250	1.33761	0.945	0.677	CTH+
LINC00278	1.41e-111	1.30195	0.457	0.1	CTH+
UNC13C	3.12e-143	1.25003	0.668	0.175	UNC13C+
LPL	4.04e-180	1.24878	0.935	0.771	CTH+
F13A1	2.89e-244	1.23338	0.559	0.107	F13A1+
FOSB	0	1.20173	0.874	0.36	ANXA1+
ADAMTSL1	8.19e-182	1.19498	0.883	0.396	UNC13C+
AC073114.1	3.07e-134	1.1937	0.549	0.104	PTCHD4+
STX17-AS1	3.03e-132	1.17811	0.56	0.068	CTH+
SYN3	9.26e-23	1.17732	0.727	0.662	PDZRN4+
SLC14A2	2.38e-101	1.16779	0.693	0.373	CTH+
AKAP12	1.75e-49	1.16551	0.811	0.635	PDZRN4+
SPSB1	5.85e-94	1.15838	0.621	0.213	PDZRN4+
CNTN4	9.24e-161	1.13632	0.889	0.474	UNC13C+
SLC7A2	1.77e-81	1.12971	0.439	0.095	PDZRN4+
ELOVL5	3.12e-92	1.10731	0.709	0.461	CTH+
TACC1	1.29e-116	1.09616	0.92	0.816	CTH+
SLC19A2	1.41e-202	1.0899	0.834	0.329	CTH+
ABLIM1	3.2e-98	1.08699	0.875	0.686	PDZRN4+
HS6ST3	8.69e-39	1.08201	0.337	0.122	PDZRN4+
PLCG2	5.95e-65	1.06688	0.688	0.424	CTH+
TIMP3	2.73e-29	1.0482	0.955	0.942	PDZRN4+
KCNB2	2.78e-156	1.04775	0.682	0.136	UNC13C+
KALRN	3.08e-104	1.04249	0.589	0.267	CTH+
FAM227B	3.3e-72	1.03811	0.611	0.365	CTH+
AL353138.1	7.83e-259	1.03208	0.765	0.063	PTCHD4+
AKAP12	1.71e-96	1.0212	0.832	0.631	CTH+
NR4A1	9.2e-147	1.00807	0.758	0.212	CTH+
PCK1	2.05e-95	0.999107	0.585	0.174	CTH+
SGCZ	1.89e-47	0.986612	0.457	0.186	CTH+
ACSL4	1.21e-69	0.984162	0.522	0.242	CTH+
SVEP1	1.13e-111	0.983021	0.973	0.932	CTH+
TMEM184C	2.42e-153	0.979852	0.575	0.154	CTH+
NR4A3	3e-128	0.972745	0.613	0.066	CTH+
NFATC2	8.34e-49	0.969676	0.394	0.106	PDZRN4+
CRISPLD2	4.86e-51	0.944948	0.299	0.052	PDZRN4+
LRP1B	9.57e-52	0.944147	0.867	0.678	PDZRN4+
SLC14A2-AS1	1.35e-51	0.944103	0.727	0.256	SLC14A2+
THSD4	1.89e-52	0.942412	0.864	0.648	PDZRN4+
CREB5	1.67e-148	0.940564	0.881	0.431	UNC13C+
BMPR1B	3.31e-68	0.933398	0.735	0.381	PDZRN4+
RSPO2	2.61e-70	0.923966	0.633	0.229	PDZRN4+
UAP1	1.35e-32	0.922912	0.625	0.353	PDZRN4+
SKIL	2.46e-101	0.920101	0.655	0.201	PDZRN4+
LINC02208	1.38e-46	0.904064	0.211	0.05	CTH+
JUN	3.66e-287	0.903925	0.705	0.333	ANXA1+
ADAMTS1	7.27e-69	0.901568	0.53	0.161	PDZRN4+
SDK1	1.7e-113	0.900195	0.825	0.426	UNC13C+
GRK5	4.14e-115	0.895286	0.84	0.376	UNC13C+
DKK2	6.56e-132	0.892532	0.628	0.133	UNC13C+
ACACB	1.46e-130	0.892058	0.998	0.969	CTH+
TPM4	1.52e-72	0.887178	0.606	0.221	PDZRN4+
SMURF2	2.61e-134	0.884655	0.847	0.437	UNC13C+
ADRA1A	6.53e-95	0.876486	0.463	0.104	CTH+
FBN1	6.67e-162	0.874651	0.986	0.856	UNC13C+
AL136119.1	4.81e-64	0.872166	0.779	0.533	CTH+
AC018616.1	9.9e-72	0.86767	0.718	0.448	CTH+
SIK2	4.97e-82	0.856704	0.96	0.936	CTH+
ACER2	1.06e-133	0.856498	0.613	0.185	CTH+
RASD1	1.28e-142	0.852704	0.625	0.135	CTH+
NFKBIZ	6.19e-53	0.835724	0.72	0.398	PDZRN4+
NAMPT	2.02e-90	0.834441	0.762	0.412	CTH+
SEPTIN11	6.98e-145	0.833446	0.876	0.564	CTH+
B4GALT1	2.06e-54	0.826704	0.693	0.365	PDZRN4+
KCNMB2-AS1	4.08e-86	0.825552	0.453	0.101	PTCHD4+
PRMT9	4.05e-128	0.825277	0.602	0.157	CTH+
LSAMP	2.52e-75	0.821297	0.675	0.241	UNC13C+
LINC02511	1.52e-58	0.819545	0.918	0.549	UNC13C+
PRMT9	4.75e-47	0.817732	0.462	0.169	PDZRN4+
ADIPOR2	4.62e-103	0.814321	0.806	0.471	CTH+
FGF14	1.41e-40	0.813186	0.549	0.251	PDZRN4+
PURPL	7.41e-94	0.811168	0.297	0.022	PTCHD4+
NR4A2	7.32e-82	0.809403	0.5	0.1	PDZRN4+
KLF9	2.16e-78	0.802419	0.678	0.284	PDZRN4+
FABP4	9.67e-78	0.801053	0.918	0.845	CTH+
PRKG1	9.12e-30	0.799052	0.625	0.384	PDZRN4+
AL391117.1	7.98e-43	0.798242	0.497	0.258	CTH+
MGP	1.87e-50	0.795058	0.75	0.497	PDZRN4+
SYNPO2	1.07e-52	0.795014	0.689	0.349	PDZRN4+
AP002518.2	2.75e-60	0.792127	0.724	0.469	CTH+
NFIL3	5.81e-128	0.78677	0.579	0.144	CTH+
RYR2	2.21e-48	0.783781	0.337	0.064	PDZRN4+
FGF7	4.13e-42	0.782115	0.655	0.427	CTH+
LAMC1	4.94e-69	0.780406	0.733	0.45	CTH+
PDE10A	1.06e-25	0.778685	0.258	0.074	PDZRN4+
FRMD4B	3.37e-205	0.776086	0.546	0.104	F13A1+
AC091151.5	7.1e-84	0.774755	0.389	0.081	CTH+
CCNL1	1.61e-256	0.772623	0.764	0.457	ANXA1+
ABL1	1.06e-35	0.761102	0.761	0.58	PDZRN4+
ELN	2.32e-20	0.75777	0.617	0.401	PDZRN4+
AASS	3.86e-90	0.756099	0.796	0.464	CTH+
LMNA	2.64e-35	0.753495	0.542	0.28	PDZRN4+
TLE1	1.98e-91	0.753395	0.781	0.481	CTH+
IFRD1	2.86e-110	0.753171	0.716	0.303	CTH+
LINC01088	5.22e-45	0.751641	0.253	0.078	CTH+
LINC02147	1.41e-34	0.748303	0.263	0.092	CTH+
BTG2	1.1e-97	0.748028	0.733	0.368	CTH+
CHD1	1.79e-118	0.747545	0.701	0.311	CTH+
PID1	3.02e-52	0.746619	0.841	0.631	PDZRN4+
STK24	5.45e-104	0.745345	0.739	0.392	CTH+
PIK3R1	9.71e-29	0.740522	0.758	0.614	PDZRN4+
FLRT2	4.49e-79	0.736431	0.825	0.381	UNC13C+
NAMPT	5.88e-28	0.736151	0.678	0.421	PDZRN4+
SLC14A2-AS1	5.06e-45	0.735378	0.512	0.252	CTH+
MEG3	2.45e-47	0.735196	0.549	0.245	PDZRN4+
DCN	0	0.730857	0.973	0.754	THSD4+
PDE8B	9.66e-74	0.729336	0.389	0.106	CTH+
SAT1	2.5e-73	0.728858	0.773	0.517	CTH+
GUCY1A2	5.14e-111	0.727936	0.707	0.197	UNC13C+
PDE3B	1.14e-82	0.724543	0.979	0.961	CTH+
MFSD4B	5.11e-54	0.7243	0.787	0.648	CTH+
GBE1	7.56e-60	0.723999	0.933	0.818	CTH+
COL4A1	9.01e-64	0.721622	0.916	0.817	CTH+
EBF2	9.38e-74	0.720861	0.77	0.332	UNC13C+
AL591501.1	1.39e-56	0.719405	0.386	0.076	PDZRN4+
GPRC5A	4.63e-61	0.716442	0.428	0.079	PDZRN4+
TMEM164	1.49e-40	0.716155	0.562	0.368	CTH+
PGAP1	3.93e-62	0.714911	0.354	0.114	CTH+
ESYT2	2.25e-38	0.713194	0.686	0.463	PDZRN4+
NRP2	2.68e-69	0.710111	0.493	0.203	CTH+
LGR4	4.68e-59	0.707404	0.667	0.439	CTH+
PALLD	2.18e-41	0.706899	0.572	0.304	PDZRN4+
TRIO	4.61e-131	0.706575	0.99	0.883	UNC13C+
TSHZ2	5.44e-52	0.705802	0.936	0.821	PDZRN4+
ESYT2	1.41e-76	0.702921	0.731	0.457	CTH+
FASN	3.24e-102	0.701905	0.474	0.103	CTH+
ADAMTS5	3.04e-84	0.701018	0.794	0.357	UNC13C+
SH3BP5	2.18e-114	0.699766	0.773	0.389	CTH+
PLCB1	1.78e-80	0.699068	0.896	0.538	UNC13C+
ZC3HAV1	1.18e-41	0.69865	0.523	0.2	PDZRN4+
ACKR3	1.11e-45	0.698575	0.648	0.347	PDZRN4+
LINC00486	7.6e-88	0.6949	0.796	0.59	CTH+
AC084816.1	8.74e-70	0.694616	0.453	0.148	CTH+
AP003086.1	6.16e-67	0.694453	0.771	0.558	CTH+
NR2F2-AS1	1.45e-41	0.693037	0.636	0.347	PDZRN4+
AFF3	1.5e-47	0.691681	0.655	0.314	PDZRN4+
SLC12A2	1.26e-32	0.689981	0.557	0.282	PDZRN4+
ROCK2	9.32e-19	0.687101	0.762	0.709	CTH+
MEG8	3.38e-82	0.686097	0.702	0.226	UNC13C+
SEMA3C	5.63e-115	0.685076	0.991	0.843	UNC13C+
PTPRG	4.26e-83	0.682954	0.981	0.944	CTH+
CNTN4	1.54e-28	0.680677	0.731	0.489	PDZRN4+
THSD4	0	0.679955	0.89	0.548	THSD4+
SYAP1	2.7e-124	0.679854	0.566	0.143	CTH+
AC091151.5	1.31e-20	0.678644	0.292	0.091	SLC14A2+
SLC16A7	1.12e-61	0.678031	0.884	0.785	CTH+
AC068587.4	2.93e-45	0.677062	0.64	0.352	PDZRN4+
TNXB	1.42e-95	0.676638	0.815	0.366	UNC13C+
CCDC138	2.46e-54	0.675156	0.261	0.091	CTH+
MRC1	1.62e-183	0.674206	0.516	0.105	F13A1+
NOX4	6.58e-49	0.673702	0.898	0.573	UNC13C+
LTBP1	2.49e-33	0.669067	0.591	0.345	PDZRN4+
TIPARP	3.9e-27	0.668928	0.504	0.238	PDZRN4+
UGP2	5.5e-38	0.667771	0.728	0.635	CTH+
POLR2A	5.79e-72	0.666802	0.495	0.197	CTH+
STXBP6	1.71e-112	0.663432	0.662	0.166	UNC13C+
TMTC1	2.04e-72	0.663079	0.852	0.528	UNC13C+
SETBP1	1.12e-45	0.661802	0.909	0.802	PDZRN4+
DHRS3	5.27e-23	0.661155	0.739	0.67	PDZRN4+
SEMA3A	9.38e-51	0.659999	0.743	0.456	CTH+
ABHD5	1.94e-203	0.65968	0.729	0.432	ANXA1+
FOXK2	4.01e-23	0.656424	0.481	0.263	PDZRN4+
FOS	6.17e-50	0.655579	0.902	0.549	PDZRN4+
PPP1CB	6.34e-23	0.653447	0.47	0.295	PDZRN4+
EGR1	2.93e-51	0.65116	0.739	0.348	PDZRN4+
CAV2	2.05e-39	0.649774	0.686	0.535	CTH+
LINC01239	9.56e-38	0.648911	0.753	0.333	UNC13C+
GPC6	4.49e-57	0.648004	0.928	0.861	CTH+
YBX3	6.82e-30	0.647761	0.625	0.376	PDZRN4+
WDR45B	5.66e-40	0.647647	0.405	0.133	PDZRN4+
AL109930.1	2.63e-25	0.647551	0.629	0.413	PDZRN4+
SULF1	4.48e-36	0.645313	0.75	0.471	PDZRN4+
BTG2	8.5e-44	0.64524	0.746	0.375	PDZRN4+
CHRM3	4.99e-53	0.645019	0.804	0.417	UNC13C+
COL4A2	9.59e-65	0.64346	0.903	0.806	CTH+
ARHGAP26	4.4e-30	0.64159	0.746	0.539	PDZRN4+
KAZN	0	0.640473	0.739	0.457	THSD4+
ATP1A1	2.1e-42	0.63961	0.47	0.16	PDZRN4+
GABARAPL1	1.44e-55	0.638114	0.523	0.169	PDZRN4+
TTTY14	6.88e-63	0.636241	0.404	0.093	CTH+
ADAMTSL3	0	0.635226	0.686	0.339	THSD4+
MTHFD1L	2e-54	0.6348	0.597	0.197	UNC13C+
AP002989.1	4.76e-46	0.633006	0.4	0.162	CTH+
UST	4.91e-34	0.631178	0.708	0.471	PDZRN4+
KCNT2	5.55e-29	0.630994	0.606	0.315	PDZRN4+
ZNF10	5.43e-90	0.630993	0.564	0.207	CTH+
RABGEF1	2.37e-73	0.630272	0.811	0.555	CTH+
CASC15	3.2e-48	0.629119	0.587	0.241	PDZRN4+
CREB5	1.82e-27	0.626475	0.708	0.447	PDZRN4+
FOSL2	7.88e-52	0.626378	0.561	0.205	PDZRN4+
JUND	1.49e-235	0.62626	0.738	0.369	ANXA1+
USP53	6.96e-19	0.626132	0.909	0.831	PDZRN4+
MAOA	5.93e-33	0.624744	0.787	0.707	CTH+
PITPNC1	6.01e-26	0.624733	0.545	0.318	PDZRN4+
FGF7	2.32e-11	0.620676	0.568	0.433	PDZRN4+
MLF1	1.01e-229	0.618865	0.451	0.13	ANXA1+
LAMB1	2.33e-58	0.617457	0.785	0.568	CTH+
KAZN	2.08e-25	0.616973	0.746	0.539	PDZRN4+
LDLR	7.25e-126	0.612831	0.386	0.153	ANXA1+
STK32B	7.51e-98	0.612036	0.526	0.1	UNC13C+
PTGIS	1.07e-55	0.611816	0.646	0.199	UNC13C+
AC022217.3	6.77e-83	0.61015	0.571	0.2	CTH+
RBPJ	1.24e-76	0.604054	0.733	0.464	F13A1+
KCNMB2	1.55e-55	0.603711	0.323	0.067	PTCHD4+
ABL1	9.62e-88	0.603494	0.863	0.572	CTH+
ABI3BP	1.49e-32	0.602442	0.769	0.505	PDZRN4+
FAM227B	1.46e-09	0.602202	0.5	0.372	PDZRN4+
JUNB	4.15e-35	0.601914	0.644	0.266	PDZRN4+
CCNH	1.44e-81	0.600311	0.941	0.831	CTH+
AC020916.1	6.03e-217	0.599209	0.487	0.171	ANXA1+
CPE	9.4e-26	0.599142	0.505	0.405	CTH+
CNTN6	5.4e-82	0.598165	0.544	0.148	UNC13C+
CD163	1.04e-177	0.597176	0.451	0.058	F13A1+
KLF4	1.11e-204	0.596633	0.544	0.226	ANXA1+
AMMECR1	2.1e-45	0.594409	0.467	0.238	CTH+
AC021517.2	1.55e-37	0.593689	0.491	0.099	SLC14A2+
LINGO2	1.08e-36	0.593558	0.643	0.306	UNC13C+
RAB11A	2.42e-42	0.592086	0.705	0.528	CTH+
NTN4	2.11e-87	0.591947	0.597	0.149	UNC13C+
ADAMTSL4-AS1	4.17e-38	0.591059	0.598	0.307	PDZRN4+
STK24	7.06e-21	0.590649	0.591	0.402	PDZRN4+
AC018616.1	7.74e-210	0.590352	0.666	0.382	PRSS23+
FHL2	2.73e-77	0.589946	0.371	0.037	PDZRN4+
FOS	1.34e-211	0.589484	0.857	0.507	ANXA1+
CACNA1C	9.07e-34	0.588349	0.314	0.112	PDZRN4+
BICC1	3.57e-22	0.58576	0.792	0.678	PDZRN4+
LRP1B	2.1e-23	0.582045	0.781	0.678	CTH+
PRSS23	0	0.581771	0.968	0.862	PRSS23+
TXLNG	1.31e-91	0.581585	0.676	0.275	CTH+
DNAJA1	5.93e-184	0.581519	0.424	0.151	ANXA1+
CNTN5	1.74e-23	0.581017	0.292	0.113	PDZRN4+
ZNF385D	2.61e-15	0.580596	0.595	0.414	PDZRN4+
PRDX6	8.58e-88	0.580414	0.672	0.295	CTH+
AC136424.2	5.16e-75	0.579186	0.648	0.321	CTH+
SNX9	1.1e-46	0.577247	0.882	0.808	CTH+
MYO5B	9.47e-97	0.575113	0.565	0.127	UNC13C+
PPARG	7.1e-49	0.573402	0.987	0.955	CTH+
PDGFD	3.11e-60	0.572202	0.971	0.77	UNC13C+
NFKBIZ	8.43e-160	0.571721	0.634	0.366	ANXA1+
SULF1	2.71e-58	0.571675	0.827	0.459	UNC13C+
HIPK2	2.26e-58	0.571323	0.693	0.419	CTH+
ADCY2	2.77e-31	0.569885	0.455	0.21	PDZRN4+
SERPINA3	4.84e-41	0.569158	0.246	0.037	PDZRN4+
NTRK2	1.42e-41	0.568748	0.834	0.781	CTH+
APBB1IP	2.03e-45	0.566862	0.888	0.788	CTH+
TBX15	5.86e-30	0.566183	0.761	0.572	PDZRN4+
ZFP36	9.88e-200	0.565892	0.667	0.311	ANXA1+
MMP3	2.72e-54	0.565609	0.232	0.019	CTH+
SLIT2	1.28e-21	0.564313	0.693	0.455	PDZRN4+
AC006387.1	1.04e-214	0.564206	0.753	0.492	PRSS23+
IRS2	3.42e-62	0.563717	0.764	0.448	CTH+
ADIPOQ	5.07e-45	0.56221	0.686	0.497	CTH+
PDE4DIP	1.87e-74	0.559743	0.602	0.288	CTH+
TPM1	1.93e-40	0.559401	0.398	0.134	PDZRN4+
CRYAB	2.43e-68	0.55711	0.472	0.138	CTH+
COLEC12	7.15e-113	0.556832	0.398	0.076	F13A1+
AC025280.3	2.4e-41	0.556768	0.216	0.024	PDZRN4+
AC093425.1	3.98e-72	0.555884	0.463	0.094	UNC13C+
ITGBL1	1.25e-18	0.555747	0.636	0.406	PDZRN4+
NOX4	0	0.55537	0.809	0.492	THSD4+
ZNF385D	8.85205560078261e-318	0.554707	0.615	0.33	THSD4+
CYP1B1-AS1	4.74e-39	0.554475	0.777	0.454	UNC13C+
FOXK2	4.96e-52	0.554167	0.518	0.258	CTH+
GRID2	3.2e-16	0.553902	0.579	0.41	CTH+
FHL1	2.54e-61	0.553359	0.874	0.697	CTH+
NPR3	9.76e-41	0.552601	0.581	0.324	CTH+
TMEM184C	2.39e-21	0.550767	0.405	0.165	PDZRN4+
EYA2	2.02e-33	0.550399	0.845	0.699	PDZRN4+
AXL	9.2e-37	0.550127	0.504	0.218	PDZRN4+
RASA1	7.44e-51	0.550051	0.827	0.731	CTH+
ITGBL1	2.73e-36	0.549041	0.782	0.392	UNC13C+
ZFAND5	4.72e-68	0.548413	0.859	0.603	CTH+
ARHGAP6	6.3e-38	0.548281	0.66	0.259	UNC13C+
RBM47	5.45e-171	0.547552	0.583	0.156	F13A1+
FOSL2	4.04e-89	0.547145	0.619	0.195	CTH+
LRRC8B	9.3e-60	0.546433	0.541	0.236	CTH+
COL14A1	1.44e-26	0.544855	0.383	0.147	PDZRN4+
SMG6	2.82e-31	0.544764	0.712	0.501	PDZRN4+
DPYSL3	1.15e-19	0.544587	0.489	0.244	PDZRN4+
CD55	3.41e-27	0.54424	0.477	0.22	PDZRN4+
KLB	1.52e-54	0.543743	0.533	0.259	CTH+
IDI1	2.81e-98	0.542947	0.48	0.101	CTH+
CTNNB1	6.89e-33	0.542608	0.625	0.341	PDZRN4+
DDX3X	5.63e-165	0.542574	0.606	0.321	ANXA1+
PHACTR1	1.43e-50	0.542324	0.538	0.179	PDZRN4+
ZNF331	9.14e-11	0.542079	0.367	0.151	PDZRN4+
UTY	9.07e-67	0.54206	0.436	0.097	CTH+
SLC7A6OS	1.24e-56	0.541056	0.592	0.319	CTH+
SASH1	2.75e-43	0.540691	0.648	0.401	CTH+
DCLK1	2.68e-43	0.540497	0.925	0.663	UNC13C+
NRXN3	1.56e-37	0.540407	0.371	0.13	UNC13C+
MDM2	6.72e-39	0.539777	0.584	0.312	PTCHD4+
PRDM6	9.51e-47	0.539774	0.527	0.17	PDZRN4+
ADGRD1	3.62e-79	0.539295	0.677	0.198	UNC13C+
AC025508.1	8.51e-39	0.53918	0.341	0.076	PDZRN4+
IGFBP6	4.59e-158	0.537056	0.627	0.412	THSD4+
ITGA5	1.26e-43	0.536084	0.417	0.124	PDZRN4+
LIMS1	2.44e-60	0.53494	0.817	0.605	CTH+
AL645568.1	2.89e-64	0.534486	0.682	0.398	CTH+
DLD	7.82e-86	0.534238	0.623	0.237	CTH+
GAS7	5.87e-56	0.53391	0.731	0.32	UNC13C+
SEMA3C	0	0.533032	0.968	0.799	THSD4+
ST3GAL5	2.19e-63	0.532832	0.427	0.151	CTH+
SPARCL1	1e-18	0.532421	0.428	0.252	PDZRN4+
FABP4	2.14e-188	0.528643	0.935	0.815	PRSS23+
PDLIM3	2.83e-37	0.52843	0.235	0.03	PDZRN4+
GPT2	2.64e-77	0.528353	0.467	0.149	CTH+
C9orf72	1.2e-87	0.528091	0.495	0.154	CTH+
NCAM2	2.18e-17	0.52726	0.64	0.42	PDZRN4+
MCL1	1.82e-178	0.526732	0.685	0.358	ANXA1+
NDEL1	2.78e-74	0.526636	0.699	0.353	CTH+
ALDH1A2	2.7e-56	0.525934	0.49	0.167	UNC13C+
CAB39L	1.43e-11	0.525511	0.508	0.382	PDZRN4+
ZFP36	4.15e-28	0.52507	0.689	0.355	PDZRN4+
AC011511.2	3.68e-13	0.524731	0.136	0.029	PDZRN4+
CCNH	3.74e-28	0.524282	0.909	0.834	PDZRN4+
KCNIP2-AS1	2.27e-211	0.523629	0.792	0.563	PRSS23+
NCKAP5	2.26e-67	0.523547	0.456	0.098	UNC13C+
PRRX1	2.86e-24	0.522581	0.746	0.501	PDZRN4+
FHL1	1.54e-108	0.522552	0.82	0.685	ANXA1+
DOCK4	7.29e-68	0.521579	0.971	0.785	UNC13C+
ZMAT3	3.22e-64	0.520937	0.474	0.133	PTCHD4+
C1orf21	1.52e-33	0.520775	0.549	0.256	PDZRN4+
CCN2	6.23e-27	0.519995	0.413	0.175	PDZRN4+
GABARAPL1	4.87e-78	0.519816	0.531	0.162	CTH+
MEG3	2.35e-52	0.519636	0.675	0.23	UNC13C+
ABCA10	0	0.519546	0.844	0.577	THSD4+
WNT5B	2.57e-40	0.518892	0.489	0.176	PDZRN4+
FMNL2	2.65e-18	0.51837	0.614	0.43	PDZRN4+
NOX4	1.54e-13	0.518203	0.746	0.586	PDZRN4+
SPON1	3.09e-41	0.518125	0.64	0.442	CTH+
AC021517.2	7.38e-66	0.517676	0.366	0.093	CTH+
GLRX	1.65e-40	0.516595	0.728	0.541	CTH+
MAP4K4	2.18e-45	0.516116	0.77	0.508	PTCHD4+
NECAB1	1.09e-20	0.516077	0.557	0.339	PDZRN4+
ZFAND5	2.03e-21	0.516062	0.811	0.609	PDZRN4+
ZFHX3	1.41e-21	0.515264	0.644	0.447	PDZRN4+
SH3PXD2B	5.63e-62	0.514479	0.675	0.238	UNC13C+
C6	4.04e-13	0.514364	0.46	0.19	SLC14A2+
CFH	3.38e-19	0.514173	0.659	0.397	PDZRN4+
STK17B	1.56e-55	0.514001	0.505	0.236	CTH+
GRIK1	1.77e-21	0.513699	0.279	0.101	UNC13C+
AC087286.2	1.54e-20	0.512987	0.462	0.23	PDZRN4+
LPAR1	2.69e-50	0.512703	0.764	0.351	UNC13C+
AC012078.2	4.46e-27	0.512697	0.11	0.008	PTCHD4+
FBXL7	4.46e-53	0.511883	0.957	0.792	UNC13C+
ADGRD1	4.82e-28	0.511102	0.473	0.217	PDZRN4+
MIR100HG	2.58e-26	0.510638	0.939	0.88	PDZRN4+
RTN4	2.24e-34	0.509524	0.903	0.873	CTH+
SORCS2	5.85e-48	0.508431	0.371	0.085	PDZRN4+
PGAP1	1.22e-07	0.508225	0.246	0.121	PDZRN4+
CDC42EP4	7.39e-45	0.506438	0.465	0.19	CTH+
KCND2	2.87e-30	0.506251	0.298	0.079	UNC13C+
PDK4	3.38e-05	0.504265	0.826	0.762	SLC14A2+
PCSK5	6.4e-19	0.503661	0.779	0.714	CTH+
EIF4A3	1e-43	0.503344	0.386	0.068	PDZRN4+
PLXNC1	1.25e-35	0.500928	0.508	0.21	PDZRN4+
NLGN1	3.31e-51	0.499207	0.988	0.891	UNC13C+
LINC01239	1.88e-16	0.499151	0.531	0.347	CTH+
SH3PXD2A	3.18e-36	0.498557	0.537	0.352	CTH+
IER2	1.03e-34	0.498203	0.508	0.159	PDZRN4+
FAT1	3.92e-62	0.497934	0.417	0.137	CTH+
DSTN	2.71e-29	0.496642	0.561	0.285	PDZRN4+
CHRM3	2.78605708357246e-310	0.495556	0.643	0.345	THSD4+
AC012409.2	8.04e-20	0.494228	0.451	0.24	PDZRN4+
PXDNL	9.73e-49	0.494088	0.554	0.185	UNC13C+
MAFF	1.35e-35	0.493534	0.477	0.124	PDZRN4+
EPHA7	2.63e-20	0.49352	0.515	0.307	PDZRN4+
TNFAIP8	6.3e-33	0.493368	0.549	0.335	CTH+
ITGB1	2.27e-42	0.492834	0.754	0.548	CTH+
FHL1	2.92e-34	0.49206	0.837	0.698	SYN3+
AC115622.1	6.74e-45	0.491313	0.273	0.038	PDZRN4+
PFKFB3	2.11e-33	0.490959	0.657	0.447	CTH+
CPAMD8	5.16e-53	0.490914	0.52	0.188	CTH+
LINC02511	1.36e-235	0.490901	0.742	0.49	THSD4+
TMEM170B	5.85e-78	0.490418	0.366	0.066	CTH+
RAB8B	1.89e-26	0.490197	0.61	0.365	PDZRN4+
ADK	1.14e-58	0.490156	0.942	0.718	UNC13C+
PABPC1	3.34e-69	0.488879	0.72	0.369	CTH+
AC025917.1	1.02e-56	0.487188	0.499	0.209	CTH+
AC006994.2	6.07e-45	0.486817	0.484	0.255	CTH+
LATS2	4.86e-57	0.48677	0.611	0.311	CTH+
IQGAP2	1.26e-154	0.485906	0.489	0.095	F13A1+
CCN1	5.17e-21	0.485835	0.583	0.307	PDZRN4+
EPB41L3	1.95e-19	0.48575	0.581	0.431	CTH+
AC092691.1	2.06e-35	0.48572	0.41	0.1	UNC13C+
FOSB	1.06e-18	0.48568	0.758	0.426	PDZRN4+
JUNB	9.35e-125	0.485502	0.496	0.237	ANXA1+
AQP7	3.31e-50	0.485366	0.857	0.725	CTH+
CPED1	1.19e-06	0.483805	0.615	0.594	CTH+
CCNL1	2.64e-16	0.482877	0.708	0.497	PDZRN4+
BCAT1	4.53e-29	0.482744	0.571	0.243	UNC13C+
PLCXD3	1.54e-12	0.482068	0.242	0.074	SLC14A2+
ABCA9	1.42e-44	0.481824	0.898	0.614	UNC13C+
CFH	5.94e-258	0.481098	0.574	0.327	THSD4+
CAV2	1.48e-152	0.479009	0.7	0.482	PRSS23+
VPS13B	7.79e-79	0.47853	0.991	0.936	UNC13C+
USP54	8.13e-12	0.478257	0.598	0.414	PDZRN4+
MDGA2	1.05e-43	0.478072	0.393	0.103	UNC13C+
AOX1	7.64e-13	0.477619	0.534	0.392	PDZRN4+
MTCH1	3.68e-89	0.476655	0.552	0.168	CTH+
ZNF385D	3.79e-15	0.476372	0.726	0.401	UNC13C+
PER1	2.38e-32	0.476138	0.735	0.398	PDZRN4+
MIR22HG	1.29e-76	0.475946	0.657	0.266	CTH+
GTF2B	9.9e-15	0.47568	0.409	0.212	PDZRN4+
SNTG1	2.12e-41	0.475354	0.226	0.042	UNC13C+
PRICKLE1	2.53e-11	0.475299	0.481	0.357	PDZRN4+
SDC2	3.33e-37	0.47527	0.699	0.471	CTH+
NEGR1	2.47e-38	0.475211	0.935	0.771	UNC13C+
FOXO1	5.9e-22	0.475148	0.872	0.842	CTH+
SLC7A14-AS1	2.09e-29	0.474014	0.288	0.075	PDZRN4+
YME1L1	3.68e-34	0.473906	0.541	0.33	CTH+
MTSS1	2.31e-75	0.473888	0.633	0.294	F13A1+
AFF4	3.7e-59	0.473349	0.781	0.486	CTH+
RCAN2	1.2e-26	0.471278	0.402	0.149	PDZRN4+
HIF1A-AS3	9.22e-38	0.470895	0.392	0.193	CTH+
KCNT2	1.22e-253	0.470792	0.495	0.245	THSD4+
FGFR1	7.61e-21	0.469864	0.686	0.499	PDZRN4+
LIPE-AS1	3.16e-202	0.469529	0.888	0.762	PRSS23+
TBXAS1	1.11e-143	0.468929	0.508	0.133	F13A1+
NTM	6.24e-41	0.468558	0.849	0.551	UNC13C+
GRK3	3.62e-23	0.467945	0.531	0.318	CTH+
PCNX4	3.58e-20	0.467698	0.606	0.388	PDZRN4+
CHP1	1.12e-76	0.467145	0.531	0.176	CTH+
LRRFIP1	5.01e-25	0.467048	0.447	0.227	PDZRN4+
HGF	1.66e-29	0.46622	0.314	0.098	PDZRN4+
CNTN4	8.19171067095088e-312	0.465957	0.72	0.395	THSD4+
CYP51A1	1.43e-75	0.465842	0.364	0.076	CTH+
FBLN1	6.24e-23	0.463056	0.913	0.744	PDZRN4+
ITGBL1	0	0.462727	0.626	0.317	THSD4+
SCARA5	7.96e-57	0.461827	0.731	0.316	UNC13C+
ATP13A3	9.57e-38	0.461493	0.613	0.406	CTH+
ELF1	4.79e-06	0.461406	0.61	0.529	PDZRN4+
DDX5	2.04e-50	0.4591	0.941	0.88	CTH+
PRRX1	2.05e-266	0.458641	0.678	0.43	THSD4+
HDAC9	1.06e-75	0.458528	0.59	0.261	F13A1+
CAB39L	8.96e-11	0.458461	0.455	0.381	CTH+
ABI3BP	8.23e-235	0.456971	0.68	0.436	THSD4+
MFAP5	3.86e-11	0.455708	0.439	0.308	PDZRN4+
IGFBP5	1.43e-09	0.45542	0.761	0.627	PDZRN4+
SAMD4A	5.7e-08	0.455106	0.617	0.484	PDZRN4+
EGFR	5.3e-38	0.45481	0.853	0.761	CTH+
NCAM2	4.95e-224	0.45389	0.582	0.356	THSD4+
CFD	4.37e-113	0.453658	0.892	0.772	THSD4+
AOAH	1.88e-111	0.452824	0.398	0.107	F13A1+
DOCK2	4.3e-166	0.451718	0.516	0.102	F13A1+
PPA1	3.42e-19	0.451365	0.366	0.221	CTH+
LINC01358	6.87e-38	0.450922	0.362	0.105	UNC13C+
AKT3	1.32e-28	0.450512	0.848	0.619	PDZRN4+
STK38L	1.06e-34	0.449819	0.642	0.405	CTH+
AP002518.2	0.0022657	0.449674	0.595	0.476	PDZRN4+
TNXB	1.78e-249	0.449633	0.595	0.298	THSD4+
PAPPA	1.11e-33	0.447673	0.448	0.187	PTCHD4+
SLC26A7	1.64e-23	0.447604	0.182	0.033	PDZRN4+
PTPRG-AS1	4.47e-48	0.447511	0.461	0.186	CTH+
ELL2	6.62e-05	0.447402	0.712	0.687	PDZRN4+
GFPT2	5.45e-34	0.44692	0.5	0.169	UNC13C+
CFAP299	7.24e-13	0.446355	0.25	0.112	PDZRN4+
PAM	8.57e-49	0.446189	0.905	0.657	UNC13C+
CACHD1	1.19e-09	0.445896	0.907	0.84	SLC14A2+
FLRT2	2.23e-267	0.445886	0.6	0.317	THSD4+
PLAT	5.58e-22	0.445812	0.42	0.173	PDZRN4+
GRK5	5.96e-14	0.445586	0.636	0.394	PDZRN4+
ENPEP	4.25e-17	0.445548	0.205	0.063	PDZRN4+
FBN1	0	0.445423	0.975	0.812	THSD4+
SH3BP5	2.09e-19	0.445297	0.652	0.399	PDZRN4+
CTIF	1.48e-42	0.44495	0.703	0.483	CTH+
TMEM108	8.25e-25	0.444817	0.364	0.139	PDZRN4+
LY86-AS1	5.49e-53	0.444746	0.255	0.04	CTH+
NLGN1	2.34e-16	0.444742	0.932	0.895	PDZRN4+
IQCN	1.24e-38	0.444735	0.466	0.146	PDZRN4+
HNRNPU	2e-13	0.44462	0.667	0.51	PDZRN4+
EGR1	1.38e-124	0.444341	0.617	0.313	ANXA1+
SAA1	5.18e-70	0.444052	0.244	0.016	CTH+
CAP2	1.54e-42	0.443647	0.531	0.273	CTH+
PDE4D	5.03e-09	0.443216	0.697	0.614	PDZRN4+
TTTY10	2.76e-63	0.442658	0.375	0.068	CTH+
NCOR2	1.65e-27	0.441238	0.648	0.367	PDZRN4+
NID1	5.46e-28	0.44087	0.701	0.514	CTH+
LINGO2	9.97e-195	0.440273	0.484	0.251	THSD4+
GLIS3	6.51e-18	0.440245	0.543	0.363	CTH+
FOXO3	3.73e-09	0.438579	0.807	0.75	PDZRN4+
RHEB	3.25e-48	0.438332	0.608	0.308	CTH+
CBLB	3.82e-33	0.438072	0.957	0.777	UNC13C+
KLF12	7.97e-26	0.437757	0.519	0.257	PDZRN4+
SRSF7	1.12e-108	0.437647	0.52	0.299	ANXA1+
PLCB4	9.1e-33	0.437578	0.284	0.062	PDZRN4+
MTUS1	1.69e-20	0.437351	0.473	0.26	PDZRN4+
PC	6.58e-45	0.437062	0.516	0.228	CTH+
PAK3	1.53e-41	0.436956	0.522	0.163	UNC13C+
FILIP1	2.57e-22	0.436611	0.367	0.156	PDZRN4+
C2CD2	3.32e-36	0.435947	0.684	0.436	CTH+
EEPD1	4.12e-32	0.435193	0.859	0.776	CTH+
PLXNA2	3.04e-28	0.435165	0.451	0.182	PDZRN4+
ACADL	6.36e-39	0.435097	0.537	0.304	CTH+
ZBTB16	1.59e-12	0.435014	0.943	0.944	PDZRN4+
DST	1.64e-70	0.433561	0.969	0.806	UNC13C+
LMX1A	4.94e-55	0.433537	0.563	0.168	UNC13C+
CHSY3	2.63e-17	0.43322	0.639	0.323	UNC13C+
LAMA2	1	0.432947	0.561	0.517	PDZRN4+
TMOD1	1.78e-44	0.432884	0.627	0.331	CTH+
GCLC	1.15e-08	0.432286	0.301	0.211	CTH+
ATP1B3-AS1	3.49e-136	0.43214	0.343	0.018	CTH+
ATF3	3.29e-149	0.431006	0.279	0.067	ANXA1+
FHOD3	2.1e-54	0.430852	0.918	0.669	UNC13C+
COL24A1	4.59e-17	0.430777	0.527	0.311	PDZRN4+
PIEZO2	2.02e-18	0.430596	0.424	0.2	PDZRN4+
GLI2	8.46e-39	0.429657	0.466	0.152	PDZRN4+
PTPRC	2.94e-146	0.429474	0.556	0.252	F13A1+
FBXL7	4.15e-15	0.429369	0.894	0.799	PDZRN4+
PRRX1	1.77e-25	0.429245	0.818	0.49	UNC13C+
FAM13A	2.79e-41	0.429151	0.929	0.912	ANXA1+
ZNF385B	2.87e-20	0.428287	0.452	0.169	UNC13C+
BACH2	3.18e-18	0.42741	0.481	0.27	PDZRN4+
ATF3	1.05e-22	0.42736	0.371	0.091	PDZRN4+
AC079298.3	5.49e-18	0.426686	0.474	0.283	CTH+
ATP1A1-AS1	1.48e-20	0.426536	0.292	0.115	PDZRN4+
AFF4	1.79e-16	0.425589	0.663	0.494	PDZRN4+
HEG1	3.55e-22	0.425144	0.413	0.19	PDZRN4+
STON2	6.06e-37	0.424523	0.561	0.183	UNC13C+
RIPOR2	1.51e-96	0.424521	0.492	0.301	F13A1+
MIR34AHG	3.66e-55	0.423995	0.465	0.129	PTCHD4+
G0S2	2.01e-87	0.423236	0.559	0.383	PRSS23+
REV3L	2.68e-26	0.423119	0.905	0.832	CTH+
NTM	6.1e-09	0.422526	0.678	0.564	PDZRN4+
DCLK1	2.65e-258	0.421872	0.855	0.597	THSD4+
CD163L1	3.17e-120	0.421861	0.343	0.034	F13A1+
SLC19A2	2e-12	0.421336	0.568	0.344	PDZRN4+
TMOD1	1.96e-19	0.421319	0.58	0.338	PDZRN4+
PLIN5	4.24e-104	0.421265	0.726	0.468	ANXA1+
RBPMS	1.2e-20	0.420879	0.909	0.9	CTH+
NDUFAF6	9.9e-42	0.420294	0.605	0.271	PTCHD4+
COL1A2	3.71e-202	0.420237	0.697	0.455	THSD4+
FMN1	1.23e-114	0.420039	0.409	0.066	F13A1+
AGBL4	7.98e-28	0.419759	0.56	0.33	CTH+
SRPX2	2.33e-27	0.418915	0.629	0.436	CTH+
MTHFD1L	2.76e-12	0.418789	0.402	0.213	PDZRN4+
ABCD2	2.4e-29	0.418575	0.44	0.238	CTH+
DDB2	9.71e-48	0.418097	0.5	0.175	PTCHD4+
JUN	2.23e-06	0.417698	0.545	0.383	PDZRN4+
FGF10	1.8e-12	0.416952	0.695	0.618	CTH+
SPART-AS1	6.62e-36	0.41673	0.185	0.05	CTH+
PXDN	9.4e-45	0.416519	0.669	0.386	CTH+
STAT3	5.81e-15	0.416418	0.739	0.584	PDZRN4+
NR4A2	1.02e-58	0.416338	0.406	0.096	CTH+
EGLN3	5.69e-23	0.416188	0.215	0.08	CTH+
ABCC9	5.96e-21	0.415857	0.549	0.286	PDZRN4+
PPARGC1A	2.08e-40	0.415777	0.293	0.095	CTH+
WWTR1	5.53e-16	0.414971	0.595	0.385	PDZRN4+
PDE7B	7.7e-19	0.414431	0.326	0.143	PDZRN4+
ADAMTSL1	2.71e-264	0.41411	0.634	0.326	THSD4+
MEDAG	4.71e-25	0.413205	0.337	0.116	PDZRN4+
CD36	9.4e-180	0.413128	0.978	0.904	PRSS23+
PRKG1	5.42e-210	0.412787	0.547	0.319	THSD4+
TMED5	1.07e-45	0.412519	0.556	0.265	CTH+
LINC01515	3.71e-06	0.412415	0.105	0.06	PTCHD4+
NHSL1	2.21e-53	0.412046	0.65	0.259	UNC13C+
MYPN	3.4e-15	0.411889	0.35	0.102	UNC13C+
USP47	4.49e-37	0.411866	0.781	0.542	CTH+
PFKP	1.42e-46	0.411677	0.277	0.035	PDZRN4+
SNED1	5.63e-101	0.411509	0.535	0.461	THSD4+
AC007098.1	9.34e-179	0.411371	0.868	0.69	PRSS23+
MT2A	6.23e-11	0.411026	0.311	0.167	PDZRN4+
TNFRSF10B	3.33e-12	0.410799	0.333	0.149	PDZRN4+
IGFBP4	5.76e-19	0.410719	0.413	0.212	PDZRN4+
MCL1	2.86e-19	0.410643	0.686	0.399	PDZRN4+
AP000787.1	2.91e-40	0.410612	0.333	0.119	CTH+
AP002336.2	1.34e-37	0.410556	0.552	0.305	CTH+
NR2F1-AS1	4.08e-21	0.410525	0.439	0.219	PDZRN4+
GHR	5.25e-23	0.409554	0.958	0.953	CTH+
NEBL	3.17e-30	0.409217	0.43	0.136	UNC13C+
SMAP2	1.22e-121	0.408629	0.558	0.234	F13A1+
DIAPH2-AS1	4.27e-21	0.40782	0.554	0.404	CTH+
SLC4A7	2.35e-15	0.407642	0.47	0.278	PDZRN4+
COL12A1	3.06e-25	0.406672	0.561	0.249	UNC13C+
PYGL	7.59e-30	0.406584	0.598	0.38	CTH+
PLPP3	0.00387753	0.40658	0.644	0.588	PDZRN4+
CCDC141	8.55e-110	0.406568	0.314	0.027	F13A1+
FLRT2	2.88e-08	0.406515	0.572	0.4	PDZRN4+
ADH1B	8.66e-183	0.406431	0.975	0.936	PRSS23+
SYN3	2.29e-07	0.406274	0.621	0.665	CTH+
MFAP5	8.92e-58	0.406002	0.658	0.293	UNC13C+
APP	6.01e-21	0.405964	0.652	0.393	PDZRN4+
RNF19A	7.95e-25	0.405898	0.716	0.571	CTH+
MYADM	4.74e-25	0.405744	0.455	0.173	PDZRN4+
NTRK2	9.77e-06	0.405592	0.832	0.783	SLC14A2+
IRF1	2.61e-19	0.405562	0.345	0.131	PDZRN4+
LYVE1	1.72e-116	0.404416	0.36	0.051	F13A1+
TTN	8.22e-46	0.404397	0.559	0.304	F13A1+
CDH12	1.22e-32	0.404243	0.236	0.069	CTH+
AOX1	1.2e-29	0.404099	0.752	0.376	UNC13C+
OXSR1	1.27e-40	0.40349	0.455	0.205	CTH+
TEX26-AS1	7.51e-23	0.403148	0.231	0.065	PDZRN4+
GPAM	4.78e-106	0.402728	0.92	0.839	PRSS23+
ICAM1	4.35e-14	0.402394	0.144	0.024	PDZRN4+
DOK6	1.13e-18	0.402192	0.375	0.173	PDZRN4+
SULF1	2.65e-227	0.401874	0.653	0.399	THSD4+
SLC4A4	3.41e-42	0.401232	0.56	0.196	UNC13C+
ZBED3-AS1	1.63e-43	0.40072	0.316	0.085	CTH+
ADAMTSL1	1.91e-09	0.400494	0.663	0.415	PDZRN4+
CYP1B1	1.8e-10	0.40032	0.523	0.373	PDZRN4+
GAS7	7.36e-11	0.399677	0.538	0.337	PDZRN4+
VIT	3.98e-223	0.399264	0.564	0.315	THSD4+
RADIL	5.33e-35	0.39906	0.409	0.129	PDZRN4+
PLEKHA4	9.72e-38	0.398204	0.356	0.084	PDZRN4+
CDK17	4.69e-16	0.398155	0.409	0.218	PDZRN4+
ARL15	1.42e-15	0.397885	0.746	0.532	PDZRN4+
INSIG1	8.08e-47	0.397353	0.269	0.049	CTH+
RPLP2	1.36e-39	0.39726	0.484	0.243	CTH+
H2AFY2	1.85e-157	0.397199	0.638	0.401	PRSS23+
DDX5	5.14e-132	0.397032	0.943	0.872	ANXA1+
FTH1	4.2e-42	0.396872	0.716	0.453	CTH+
DCTN4	4.22e-33	0.396737	0.52	0.283	CTH+
CNTN1	9.98e-34	0.39659	0.425	0.122	UNC13C+
KLHL13	5.19e-17	0.396375	0.386	0.189	PDZRN4+
PER1	2.07e-50	0.396332	0.716	0.392	CTH+
CAMK1D	1.46e-35	0.396128	0.65	0.338	UNC13C+
TWIST2	1.92e-13	0.39601	0.655	0.557	CTH+
AC114760.2	2.42e-61	0.39582	0.316	0.074	CTH+
STEAP4	5.63e-11	0.395759	0.159	0.07	PDZRN4+
PDE4D	2.32e-35	0.395645	0.831	0.599	F13A1+
LUZP2	9.37e-22	0.395233	0.323	0.102	UNC13C+
BACH2	3.07e-19	0.394015	0.57	0.259	UNC13C+
OSMR	0.0133812	0.393756	0.541	0.282	UNC13C+
CNTN1	4.38e-21	0.393538	0.348	0.132	PDZRN4+
LINC01133	8.61e-70	0.393272	0.474	0.098	UNC13C+
ARHGAP15	1.79e-104	0.393241	0.537	0.275	F13A1+
AC002066.1	2.51e-20	0.392723	0.629	0.456	CTH+
KANK1	3.82e-33	0.391883	0.82	0.569	UNC13C+
PCDH9	6e-58	0.391752	0.928	0.914	ANXA1+
EIF5	3.28e-122	0.391539	0.508	0.252	ANXA1+
PNRC1	1.15e-25	0.391501	0.417	0.16	PDZRN4+
KLF2	1.69e-115	0.391291	0.549	0.287	ANXA1+
RERG	3.97e-42	0.390432	0.378	0.083	UNC13C+
SH3RF3	1.33e-22	0.390042	0.594	0.23	UNC13C+
ELMO1	2.44e-42	0.389418	0.69	0.319	F13A1+
PSD3	4.8e-27	0.388964	0.692	0.357	UNC13C+
PPP1CB	2.99e-19	0.388872	0.448	0.293	CTH+
AC079298.3	2.8e-07	0.388652	0.424	0.287	PDZRN4+
MAP3K8	9.98e-10	0.388599	0.402	0.287	PDZRN4+
HLA-E	8.08e-90	0.388493	0.423	0.216	ANXA1+
SLC9A9	1.46e-32	0.388371	0.781	0.533	F13A1+
CTNNA1	6.38e-33	0.387538	0.72	0.506	CTH+
LUZP2	1.18e-05	0.387106	0.193	0.111	PDZRN4+
VGLL4	1.85e-29	0.386689	0.665	0.467	CTH+
SEMA3C	3.74e-05	0.385731	0.864	0.851	PDZRN4+
TMEM131L	8.86e-14	0.385699	0.579	0.473	CTH+
RFX2	1.17e-23	0.385473	0.485	0.215	PDZRN4+
ENPP6	1.78e-26	0.385115	0.39	0.134	PDZRN4+
STOM	0.000434286	0.385004	0.727	0.708	PTCHD4+
HMCN1	6.77e-11	0.383976	0.197	0.081	PDZRN4+
MS4A4A	2.76e-130	0.383881	0.341	0.033	F13A1+
VIT	4.7e-14	0.383374	0.591	0.387	PDZRN4+
ADGRG6	1.22e-50	0.383271	0.439	0.09	UNC13C+
TRMT9B	4.22e-55	0.383085	0.447	0.097	UNC13C+
ARF4	3.05e-91	0.382585	0.444	0.242	ANXA1+
NAV2	3.41e-08	0.382169	0.655	0.41	F13A1+
PALM2-AKAP2	1.38e-101	0.381639	0.917	0.833	ANXA1+
AL136119.1	0.0778531	0.38117	0.587	0.541	PTCHD4+
FGF14	3.62e-11	0.380569	0.539	0.242	UNC13C+
KCTD8	3.32e-16	0.380488	0.769	0.512	UNC13C+
IGF1R	8.48e-24	0.38012	0.791	0.49	UNC13C+
FILIP1L	3.51e-13	0.380057	0.826	0.697	PDZRN4+
AC104041.1	8.76e-09	0.379873	0.246	0.12	PDZRN4+
AC116362.1	9.43e-100	0.379172	0.382	0.202	PRSS23+
CTBP2	3.3e-25	0.379082	0.629	0.444	CTH+
CLMN	1.42e-34	0.37897	0.467	0.237	CTH+
HOOK2	8.91e-42	0.378626	0.714	0.431	CTH+
TBX18	2.13e-20	0.378569	0.473	0.238	PDZRN4+
SPAG1	8.13e-29	0.377572	0.413	0.225	CTH+
BCL2	1.13e-26	0.377391	0.922	0.889	CTH+
FYB1	2.01e-123	0.377285	0.455	0.145	F13A1+
AC024230.1	2.7e-28	0.376765	0.171	0.03	CTH+
ABLIM1	4.35e-222	0.37643	0.856	0.617	THSD4+
ILRUN	1.95e-38	0.376339	0.577	0.319	CTH+
SMOC1	2.01e-90	0.376088	0.636	0.409	ANXA1+
NNMT	2.71e-05	0.375996	0.5	0.378	PDZRN4+
STAT3	1.19e-72	0.375906	0.686	0.571	ANXA1+
GRIK2	1.64e-09	0.375826	0.269	0.127	PDZRN4+
CCN1	2.91e-92	0.375675	0.541	0.275	ANXA1+
PIEZO2	1.23e-28	0.37564	0.544	0.187	UNC13C+
LGMN	4.59e-68	0.375519	0.338	0.091	F13A1+
CALD1	3.55e-15	0.375456	0.822	0.627	PDZRN4+
PLXDC2	1.36e-05	0.375324	0.727	0.638	PDZRN4+
CADM2	2.89e-28	0.375262	0.446	0.37	ANXA1+
PTHLH	1.37e-39	0.374711	0.269	0.069	UNC13C+
AKAP13	3.87e-16	0.374391	0.856	0.705	PDZRN4+
RDH5	7.05e-154	0.374297	0.652	0.434	PRSS23+
AHI1	1.94e-17	0.374191	0.803	0.662	PDZRN4+
ALCAM	6.05e-15	0.373758	0.36	0.182	PDZRN4+
AC022217.3	3.68e-11	0.37353	0.394	0.211	PDZRN4+
IGFBP7	0.00209905	0.373506	0.284	0.199	PDZRN4+
CHRM3	0.00451182	0.373298	0.527	0.434	PDZRN4+
ARID5B	9.04e-28	0.372567	0.888	0.78	CTH+
AC007319.1	0.9061	0.372298	0.583	0.579	CTH+
PAK3	3.02e-16	0.372097	0.367	0.177	PDZRN4+
AF165147.1	6.23e-09	0.3715	0.347	0.223	CTH+
KCNIP2-AS1	4.52e-27	0.370789	0.766	0.619	CTH+
2024-03-03	0.428962	0.369468	0.673	0.418	UNC13C+
LRRC8C-DT	8.57e-33	0.369447	0.345	0.152	CTH+
UBR4	2.62e-19	0.369416	0.492	0.279	PDZRN4+
TBC1D12	1.96e-41	0.36925	0.558	0.214	UNC13C+
CARMIL1	9.69e-33	0.368467	0.874	0.616	UNC13C+
WDR45B	3.37e-41	0.368087	0.381	0.129	CTH+
MRPS22	4.79e-24	0.368064	0.424	0.171	PDZRN4+
SIK3	1.77e-16	0.368046	0.795	0.641	PDZRN4+
SCARA5	9.29e-15	0.367913	0.557	0.332	PDZRN4+
INPP4B	1.77e-05	0.367744	0.337	0.238	PDZRN4+
GLI3	2.06e-35	0.367691	0.616	0.271	UNC13C+
COX14	2.47e-45	0.367495	0.472	0.181	CTH+
JUNB	6.57e-32	0.367152	0.543	0.263	CTH+
NDEL1	6.99e-12	0.366915	0.561	0.363	PDZRN4+
MRTFA	1.54e-13	0.366225	0.633	0.435	PDZRN4+
TAGLN	6.68e-30	0.366037	0.277	0.062	PDZRN4+
ELMSAN1	4.58e-17	0.366032	0.417	0.212	PDZRN4+
PRR4	4.8e-22	0.365714	0.144	0.031	PDZRN4+
MT-CO3	3.55e-77	0.365368	0.499	0.407	F13A1+
HSP90AA1	5.39e-66	0.365066	0.507	0.357	ANXA1+
GLRX	2.51e-131	0.364972	0.713	0.488	PRSS23+
KCNT2	0.00473596	0.364828	0.614	0.306	UNC13C+
YWHAZ	2.96e-77	0.364777	0.664	0.461	ANXA1+
MS4A6A	1.07e-132	0.364731	0.361	0.039	F13A1+
AC005343.1	1.95e-64	0.364665	0.331	0.062	CTH+
AC008892.1	1.29e-22	0.364062	0.531	0.336	CTH+
GREB1L	6.19e-33	0.363746	0.371	0.152	CTH+
LIPE-AS1	2.01e-09	0.363732	0.804	0.796	CTH+
AC005920.2	6.61e-43	0.363117	0.368	0.127	CTH+
CPEB4	2.41e-28	0.36279	0.56	0.34	CTH+
ADIPOQ	8.41e-113	0.362614	0.654	0.449	PRSS23+
LRFN5	6.14e-09	0.362597	0.78	0.67	PDZRN4+
CASP9	7.39e-78	0.362173	0.349	0.056	CTH+
DSE	6.79e-17	0.361392	0.61	0.431	PTCHD4+
PCDH15	1.23e-13	0.361266	0.284	0.097	UNC13C+
BOC	1.05e-13	0.361182	0.436	0.228	PDZRN4+
ADD3	2.17e-41	0.361159	0.944	0.731	UNC13C+
VPS13D	5.2e-06	0.36091	0.644	0.526	PDZRN4+
IRF4	1.83e-26	0.360769	0.168	0.047	CTH+
AC007098.1	5.72e-07	0.360494	0.882	0.737	SLC14A2+
GPD1	2.24e-28	0.360202	0.598	0.367	CTH+
TNFRSF10B	6.71e-18	0.359936	0.34	0.147	PTCHD4+
LAMA2	1	0.359828	0.562	0.517	CTH+
ARRDC3	4.79e-11	0.35845	0.311	0.174	PDZRN4+
PTPRJ	1.21e-71	0.35833	0.506	0.182	F13A1+
ARIH1	3.33e-34	0.358258	0.817	0.603	CTH+
TRERF1	1.64e-41	0.357799	0.534	0.188	UNC13C+
NTRK3	7.34e-19	0.357542	0.295	0.101	PDZRN4+
GRK5	9.08e-192	0.357541	0.56	0.328	THSD4+
SRSF3	1.53e-26	0.356811	0.484	0.296	CTH+
FKBP5	1.52e-14	0.356807	0.891	0.848	SYN3+
FYN	6.93e-28	0.356664	0.74	0.392	UNC13C+
MEIS2	3.38e-29	0.356181	0.406	0.176	CTH+
NTN4	1.74e-05	0.355888	0.288	0.169	PDZRN4+
ANK2	0.00791021	0.355587	0.686	0.651	PDZRN4+
ADIPOQ-AS1	2.1e-28	0.355455	0.448	0.243	CTH+
SLC25A33	1.21e-105	0.355287	0.397	0.172	ANXA1+
AC107021.1	2.47e-17	0.35528	0.36	0.204	CTH+
PLIN4	2.02e-58	0.355118	0.58	0.405	ANXA1+
EIF1	8.33e-90	0.355106	0.676	0.446	ANXA1+
ADH4	2.42e-43	0.355085	0.358	0.112	CTH+
SCN9A	1.49e-88	0.354928	0.3	0.034	F13A1+
PRKCA	1.21e-21	0.354825	0.634	0.33	UNC13C+
STOM	1.21e-13	0.354693	0.796	0.704	SYN3+
SLC8A1	1.44e-67	0.354508	0.485	0.219	F13A1+
AC073571.1	6.66e-38	0.354464	0.377	0.149	CTH+
DANT2	3.72e-11	0.354424	0.492	0.316	PDZRN4+
RNF217	1.19e-11	0.353862	0.469	0.362	CTH+
LRIG1	8.4e-28	0.353774	0.613	0.383	CTH+
MAN1C1	2.42e-21	0.353199	0.398	0.17	PDZRN4+
BX284613.2	0.00568282	0.353167	0.671	0.499	SLC14A2+
PRKG1	1	0.35307	0.616	0.377	UNC13C+
POM121	3.39e-39	0.352368	0.526	0.27	CTH+
LARP4	1.08e-31	0.352325	0.535	0.282	CTH+
MIR22HG	5.52e-20	0.352292	0.553	0.276	PDZRN4+
ERG	7.7e-30	0.352288	0.239	0.044	PDZRN4+
LINC01409	3.49e-43	0.352265	0.341	0.115	CTH+
SH3KBP1	3.47e-25	0.352203	0.693	0.472	CTH+
ZFP36L1	1.24e-10	0.352091	0.663	0.485	PDZRN4+
CCN1	3.55e-21	0.351907	0.488	0.305	SYN3+
NBEA	5.44e-14	0.351631	0.53	0.328	PDZRN4+
PHLPP1	1.02e-28	0.351406	0.628	0.326	UNC13C+
KALRN	0.030765	0.351346	0.36	0.28	SLC14A2+
RTN3	2.19e-22	0.35132	0.617	0.437	CTH+
DUSP16	3.25e-30	0.351085	0.531	0.294	CTH+
HDAC7	1.87e-34	0.350172	0.565	0.23	UNC13C+
EEPD1	4.15e-14	0.350133	0.878	0.776	PTCHD4+
MERTK	1.35e-94	0.349692	0.307	0.041	F13A1+
CREB5	2.69e-181	0.349642	0.634	0.373	THSD4+
TSPYL2	3.73e-18	0.349631	0.409	0.183	PDZRN4+
KIAA1755	4.11e-19	0.349619	0.481	0.222	PDZRN4+
ARIH1	1.66e-76	0.349437	0.722	0.593	ANXA1+
KANK1	6.49e-10	0.349261	0.684	0.577	CTH+
AL161430.1	3.42e-32	0.349116	0.339	0.155	CTH+
NLGN1	8.38e-230	0.349112	0.983	0.857	THSD4+
CPXM2	8.41e-37	0.348844	0.337	0.065	PDZRN4+
LDLR	3.26e-18	0.348211	0.327	0.18	SYN3+
TEX36	7.3e-61	0.347905	0.274	0.039	CTH+
DCHS2	9.6e-32	0.34775	0.251	0.076	CTH+
EYA1	6.1e-87	0.347689	0.918	0.829	ANXA1+
YBX3	6.89e-21	0.347585	0.585	0.373	CTH+
YWHAZ	6.26e-13	0.347032	0.72	0.485	PDZRN4+
ABCA9	6.28e-181	0.346724	0.775	0.564	THSD4+
ASCC3	1.58e-17	0.346502	0.59	0.421	PTCHD4+
FOS	5.48e-26	0.34638	0.803	0.545	SYN3+
BCLAF1	9.26e-90	0.346236	0.57	0.361	ANXA1+
STX11	1.63e-79	0.345757	0.395	0.192	ANXA1+
PLPP3	0.055327	0.345308	0.658	0.588	SLC14A2+
EPHB2	2.36e-31	0.344705	0.337	0.091	PDZRN4+
SLFN11	5.86e-44	0.344506	0.345	0.056	PDZRN4+
SCARA5	1.86e-192	0.344494	0.508	0.261	THSD4+
PDZRN3	1.62e-13	0.344078	0.827	0.793	CTH+
ATP8B4	9.36e-74	0.343868	0.376	0.084	F13A1+
STK39	1.67e-09	0.343856	0.686	0.504	PDZRN4+
PLEKHA2	1.46e-12	0.343685	0.492	0.317	PDZRN4+
AC015923.1	1.38e-27	0.343407	0.402	0.201	CTH+
S100A6	6.88e-54	0.343348	0.481	0.377	THSD4+
CSRNP1	9.01e-43	0.343026	0.383	0.072	PDZRN4+
FGF14	4.58e-158	0.342886	0.395	0.196	THSD4+
RHOA	1.84e-35	0.342618	0.448	0.339	ANXA1+
EXT1	5.16e-29	0.3426	0.93	0.782	UNC13C+
GNAS	1.2e-50	0.342268	0.483	0.353	ANXA1+
BRINP3	1e-07	0.3422	0.625	0.469	PDZRN4+
ZFAND5	3.9e-21	0.342032	0.772	0.606	SYN3+
PPFIBP1	1.63e-18	0.341984	0.47	0.238	PDZRN4+
CD34	1.98e-33	0.34185	0.57	0.252	UNC13C+
CHST11	5.37e-94	0.341756	0.494	0.176	F13A1+
TENM3	4.01e-07	0.341658	0.5	0.371	PTCHD4+
ZHX2	5.97e-12	0.341562	0.602	0.423	PDZRN4+
SPAG17	1.38e-07	0.341379	0.364	0.24	PDZRN4+
PHF20	3.18e-16	0.34121	0.576	0.343	PDZRN4+
SYAP1	3.67e-16	0.341062	0.383	0.155	PDZRN4+
PLA2G6	4.06e-15	0.340939	0.409	0.178	PDZRN4+
RBMS3	1.7e-16	0.34077	0.998	0.987	UNC13C+
EIF4A3	2.83e-39	0.340377	0.274	0.067	CTH+
AC005699.1	9.98e-47	0.340346	0.298	0.047	UNC13C+
LTBP1	7.77e-31	0.340339	0.651	0.335	UNC13C+
TGFBR3	3.1e-15	0.340146	0.918	0.909	CTH+
RHOB	1.83e-108	0.339794	0.406	0.178	ANXA1+
TMEM132C	3.78e-95	0.338824	0.965	0.91	ANXA1+
MAP3K5	2.13e-06	0.338812	0.519	0.377	PDZRN4+
GALNT15	2.1e-21	0.338688	0.28	0.119	CTH+
FLI1	3.24e-90	0.338054	0.43	0.11	F13A1+
C3	1.71e-126	0.338051	0.422	0.257	THSD4+
DISC1	7.71e-56	0.33761	0.455	0.146	F13A1+
AC025259.3	2.86e-55	0.337254	0.303	0.026	PDZRN4+
GPC6	8.83e-06	0.336984	0.913	0.863	SLC14A2+
AL360091.3	1.17e-115	0.336456	0.414	0.216	PRSS23+
AC007923.4	9.16e-30	0.336409	0.429	0.19	CTH+
SOD2	2.52e-35	0.336218	0.519	0.4	ANXA1+
CADPS2	3.02e-16	0.336013	0.595	0.338	PDZRN4+
ARHGAP18	1.89e-63	0.336004	0.367	0.096	F13A1+
ARHGAP21	1.06e-12	0.335677	0.784	0.638	PDZRN4+
LRFN5	3.25e-21	0.335506	0.867	0.662	UNC13C+
ZDBF2	8.3e-12	0.33537	0.208	0.092	PDZRN4+
AF165147.1	4e-08	0.334806	0.432	0.217	UNC13C+
C12orf60	1.23e-30	0.334735	0.288	0.056	PDZRN4+
MIR100HG	5.29e-199	0.334614	0.972	0.841	THSD4+
ZNF10	9.76e-14	0.334437	0.405	0.217	PDZRN4+
DPYSL3	1	0.334347	0.248	0.25	CTH+
ABTB2	4.28e-16	0.334077	0.261	0.093	PDZRN4+
PODN	5.12e-14	0.333511	0.617	0.36	PDZRN4+
NEBL	3.22e-13	0.333213	0.33	0.147	PDZRN4+
GAS7	2.98e-170	0.333183	0.505	0.268	THSD4+
AC106845.1	3.99e-117	0.333	0.65	0.458	PRSS23+
MAFF	3.63e-100	0.332447	0.293	0.105	ANXA1+
AC006001.2	6.63e-33	0.332317	0.524	0.262	CTH+
RNF19A	4.02e-05	0.332267	0.667	0.575	PDZRN4+
DCN	5.24e-52	0.332264	0.959	0.814	UNC13C+
MGAT4C	5.41e-13	0.33201	0.299	0.12	UNC13C+
PCNX4	9.02e-10	0.331748	0.493	0.389	CTH+
IL6ST	8.5e-18	0.331496	0.794	0.68	CTH+
MEF2C	1.71e-56	0.331135	0.569	0.257	F13A1+
LDLRAD4	1.11e-09	0.330791	0.504	0.336	PDZRN4+
PDGFC	3.29e-31	0.330784	0.537	0.287	F13A1+
EVA1C	2.75e-15	0.330661	0.485	0.265	PDZRN4+
ETF1	1.51e-38	0.33063	0.524	0.207	CTH+
TIMP3	1	0.330613	0.853	0.946	CTH+
TMEM233	2.4e-42	0.330558	0.327	0.054	UNC13C+
ADAMTSL3	4.83e-12	0.330274	0.731	0.431	UNC13C+
GBE1	2.43e-10	0.330174	0.878	0.821	PTCHD4+
CCND3	8.27e-67	0.33017	0.376	0.146	F13A1+
TSHZ2	2e-183	0.330147	0.951	0.766	THSD4+
AHR	1	0.330106	0.318	0.281	PDZRN4+
GSE1	1.37e-20	0.330104	0.743	0.579	CTH+
CACNB4	7.97e-24	0.329922	0.447	0.157	UNC13C+
FCHSD2	1.21e-31	0.329674	0.703	0.46	F13A1+
HSPA9	1.38e-33	0.329631	0.419	0.179	CTH+
NFIB	4.77e-24	0.329336	0.943	0.916	CTH+
KCNIP2	2.39e-32	0.329334	0.589	0.332	CTH+
NUP98	3.08e-17	0.329041	0.644	0.374	PDZRN4+
LINC01128	5.36e-60	0.32875	0.328	0.067	CTH+
GBP1	2.65e-83	0.328384	0.256	0.09	ANXA1+
MT-ATP6	3.19e-58	0.328217	0.441	0.387	F13A1+
AC079793.1	3.6e-64	0.328139	0.314	0.08	F13A1+
HBB	7.91e-07	0.328092	0.761	0.61	SYN3+
LIPE	3.47e-15	0.328082	0.648	0.513	CTH+
RDH10-AS1	1	0.327984	0.258	0.205	PDZRN4+
SLC19A3	9.95e-14	0.327411	0.608	0.449	CTH+
ZFAND5	4.16e-59	0.327396	0.754	0.59	ANXA1+
TACC2	2.06e-24	0.326922	0.583	0.391	CTH+
AC090531.1	6.83e-30	0.32653	0.205	0.021	PDZRN4+
DUSP1	2.63e-16	0.326517	0.765	0.456	PDZRN4+
RGCC	7.86e-56	0.326472	0.235	0.105	ANXA1+
MFSD4B	0.000427982	0.326448	0.776	0.652	SLC14A2+
PODN	3.36e-161	0.326313	0.516	0.299	THSD4+
SLCO2B1	1.98e-94	0.326221	0.281	0.03	F13A1+
LIPE	2.84e-122	0.326123	0.655	0.468	PRSS23+
MMP16	1.44e-07	0.325929	0.39	0.238	PDZRN4+
MT-ND3	4.06e-58	0.325789	0.397	0.327	F13A1+
PCSK7	3.6e-14	0.325471	0.375	0.169	PDZRN4+
ADAMTS9-AS2	2.21e-06	0.325139	0.721	0.657	PTCHD4+
CPAMD8	0.00160015	0.324815	0.366	0.199	SLC14A2+
MT-CO1	9.94e-55	0.324427	0.45	0.37	F13A1+
PCOLCE2	2.11e-11	0.324131	0.728	0.449	UNC13C+
AFAP1L1	1.56e-31	0.324071	0.358	0.133	CTH+
MYO5A	5.05e-45	0.323793	0.55	0.252	F13A1+
RBMS1	7.04e-22	0.323144	0.964	0.847	UNC13C+
GPM6A	1.57e-18	0.323112	0.311	0.108	PDZRN4+
MIR646HG	8.99e-05	0.32272	0.337	0.226	PDZRN4+
NOCT	6.99e-24	0.322428	0.375	0.18	CTH+
CPT1A	2.21e-24	0.322251	0.398	0.143	PDZRN4+
SPAG17	4.86e-17	0.321831	0.512	0.228	UNC13C+
EEPD1	1.55e-63	0.321498	0.852	0.767	ANXA1+
ADAMTS16	2.07e-38	0.321022	0.327	0.084	UNC13C+
ANGPTL2	7.57e-38	0.320942	0.366	0.136	CTH+
AL359220.1	2.74e-93	0.320827	0.518	0.323	PRSS23+
LDB2	0.0094331	0.320323	0.888	0.831	SLC14A2+
MFAP5	1.85e-132	0.320234	0.458	0.246	THSD4+
CLIC4	2.19e-07	0.320117	0.428	0.271	PDZRN4+
AL139317.5	6.18e-87	0.32009	0.644	0.491	PRSS23+
RBM39	2.98e-14	0.32	0.848	0.746	PDZRN4+
THSD7A	9.69e-87	0.319921	0.723	0.57	PRSS23+
NNMT	3.11e-16	0.319617	0.613	0.371	CTH+
TOB2	9.68e-37	0.319448	0.469	0.223	CTH+
RORB	4.41e-24	0.319405	0.331	0.139	CTH+
EFHD1	1.11e-18	0.319025	0.311	0.109	PDZRN4+
ABCC1	3.38e-27	0.318606	0.527	0.226	UNC13C+
PCSK6	5.82e-24	0.318511	0.617	0.307	UNC13C+
FSTL1	3.93e-50	0.318395	0.971	0.786	UNC13C+
OGA	8.26e-20	0.318347	0.851	0.784	CTH+
SQSTM1	8.19e-40	0.318138	0.419	0.324	ANXA1+
STARD9	3.89e-20	0.318109	0.451	0.19	PDZRN4+
RABGAP1L	1.02e-09	0.318081	0.769	0.64	PDZRN4+
AP002026.1	5.78e-24	0.31789	0.476	0.254	CTH+
ABHD5	4.56e-12	0.317662	0.588	0.469	SYN3+
COL5A1	2.81e-16	0.316813	0.587	0.333	PDZRN4+
FMO2	4.15e-07	0.316752	0.74	0.685	SYN3+
TNS1	2.39e-81	0.316712	0.956	0.93	ANXA1+
DIRC3	4.26e-15	0.316682	0.867	0.782	CTH+
2024-03-03	0.00402785	0.316639	0.564	0.428	PDZRN4+
CRY2	9.47e-32	0.316538	0.503	0.253	CTH+
RIMS2	3.72e-06	0.316493	0.22	0.12	PDZRN4+
CDH18	9.34e-25	0.315425	0.171	0.123	ANXA1+
FBLN1	9.14e-131	0.315407	0.883	0.689	THSD4+
PCDH10	2.48e-32	0.315031	0.261	0.039	PDZRN4+
SCD	8.77e-14	0.314904	0.131	0.034	CTH+
ZFP36L1	1.33e-50	0.314856	0.622	0.467	ANXA1+
AC093110.1	2.77e-27	0.314788	0.509	0.292	CTH+
VAV3	1.54e-80	0.314483	0.367	0.085	F13A1+
PELI2	1.75e-11	0.314405	0.47	0.284	PDZRN4+
NAA11	1.09e-35	0.314348	0.158	0.021	CTH+
SFPQ	8.66e-79	0.31434	0.668	0.501	ANXA1+
CFAP57	1.95e-37	0.314118	0.251	0.061	CTH+
EIF4EBP2	1.67e-38	0.313998	0.451	0.185	CTH+
AC113386.1	4.28e-18	0.313888	0.265	0.088	PDZRN4+
KCNIP1	1.97e-20	0.313568	0.133	0.021	PDZRN4+
FAM13A	0.000886518	0.313254	0.92	0.914	SYN3+
ATP8A1	1.26e-18	0.313071	0.436	0.188	PDZRN4+
DACH1	8.74e-47	0.312955	0.516	0.334	ANXA1+
MBOAT2	1.06e-21	0.312801	0.288	0.088	PDZRN4+
SRSF3	2.67e-88	0.31249	0.504	0.27	ANXA1+
IFRD1	8.9e-69	0.31247	0.486	0.292	ANXA1+
ARHGAP6	2.11e-165	0.31214	0.416	0.218	THSD4+
SORBS2	4.42e-25	0.312088	0.383	0.157	UNC13C+
DMD	6.96e-12	0.312038	0.933	0.886	CTH+
FBXL7	2.13e-182	0.311914	0.924	0.746	THSD4+
MAMDC2	3.26e-42	0.311838	0.308	0.108	F13A1+
HSPH1	3.98e-22	0.311828	0.246	0.06	PDZRN4+
CACNB2	4.04e-11	0.31161	0.299	0.162	PDZRN4+
LINC02296	1.51e-36	0.311563	0.126	0.014	UNC13C+
VKORC1L1	3.28e-12	0.311503	0.615	0.489	CTH+
AP000331.1	4.47e-18	0.31137	0.478	0.294	CTH+
MN1	5.42e-07	0.311116	0.39	0.26	PDZRN4+
AR	5.68e-17	0.311038	0.499	0.323	CTH+
WSB1	1.03e-17	0.310738	0.947	0.856	PDZRN4+
FGF13	5.19e-16	0.310599	0.557	0.313	F13A1+
ZNF423	4e-11	0.310505	0.553	0.348	PDZRN4+
RALGPS2	1.72e-32	0.310293	0.389	0.137	UNC13C+
ADAMTS9-AS1	1.8e-07	0.310211	0.36	0.28	CTH+
HIVEP3	2.33e-58	0.310174	0.645	0.482	ANXA1+
NOVA1	1.52e-15	0.31014	0.537	0.338	CTH+
AC002066.1	1.06e-05	0.310062	0.578	0.459	PTCHD4+
PTPRM	3.86e-14	0.309948	0.939	0.903	CTH+
LPAR1	1.08e-165	0.30982	0.521	0.306	THSD4+
HNRNPA2B1	5.86e-16	0.309462	0.898	0.729	PDZRN4+
LPAR1	7.54e-05	0.309364	0.53	0.368	PDZRN4+
TBL1Y	6.33e-34	0.309269	0.286	0.058	CTH+
SGCZ	1.4e-20	0.309131	0.243	0.19	ANXA1+
ROR1	0.00635536	0.309007	0.451	0.377	PDZRN4+
CAMK1D	9.47e-06	0.308761	0.481	0.351	PDZRN4+
DDX21	1.02e-26	0.308723	0.421	0.188	CTH+
EMP1	4.61e-18	0.308604	0.597	0.547	ANXA1+
CYTH1	1.44e-62	0.308596	0.472	0.167	F13A1+
IL1RAPL1	9.04e-05	0.30854	0.212	0.133	PDZRN4+
CDKN1A	6.74e-22	0.30841	0.317	0.118	PTCHD4+
MSI2	1.26e-10	0.308225	0.561	0.359	PDZRN4+
DDX3Y	4.34e-72	0.30821	0.303	0.03	CTH+
LRRC8D	1.28e-24	0.308111	0.512	0.251	UNC13C+
ID3	1.3e-19	0.308027	0.318	0.105	PDZRN4+
DCLK1	0.00288251	0.307894	0.761	0.674	PDZRN4+
LIMCH1	2.55e-17	0.307621	0.612	0.342	UNC13C+
BTG3	1.47e-38	0.307528	0.371	0.136	CTH+
KLF2	7.93e-12	0.307513	0.553	0.32	PDZRN4+
STK3	2.44e-15	0.307473	0.961	0.839	UNC13C+
AGAP1	4.44e-07	0.307398	0.617	0.495	PDZRN4+
CREM	9.09e-16	0.306945	0.367	0.174	PDZRN4+
AL157786.1	6.23e-26	0.30692	0.236	0.088	CTH+
ATXN7	4.77e-13	0.306893	0.466	0.26	PDZRN4+
AC007098.1	4.98e-16	0.306859	0.792	0.736	CTH+
SPATA18	7.68e-46	0.306854	0.343	0.066	PTCHD4+
AC008892.1	0.000155833	0.306728	0.47	0.341	PDZRN4+
SGIP1	2.79e-16	0.306718	0.167	0.041	PDZRN4+
PLXNA4	9.82e-08	0.306133	0.77	0.707	PTCHD4+
MYCBP2-AS1	1.49e-100	0.306027	0.585	0.416	PRSS23+
MCTP1	1.96e-66	0.306008	0.412	0.127	F13A1+
ANXA1	7.01e-11	0.305667	0.816	0.701	SYN3+
GPAT3	0.00335012	0.305632	0.204	0.164	CTH+
SMC5	8.22e-12	0.305436	0.557	0.365	PDZRN4+
LINC02224	6.11e-09	0.305285	0.383	0.258	CTH+
CHKA	1.61e-29	0.305122	0.56	0.309	CTH+
SLC12A2	6.32e-118	0.305111	0.409	0.234	THSD4+
YBX3	1.24e-43	0.30506	0.495	0.362	ANXA1+
AASS	8.04e-05	0.305034	0.636	0.474	PDZRN4+
DLEU2	8.44e-27	0.304929	0.73	0.481	F13A1+
AC023509.6	2.8e-90	0.304848	0.641	0.45	PRSS23+
HRH1	2.53e-17	0.304569	0.359	0.106	UNC13C+
STOM	6.8e-14	0.304315	0.712	0.708	ANXA1+
ITGA9	5.62e-15	0.30428	0.455	0.229	PDZRN4+
OXCT1	6.24e-26	0.304272	0.402	0.18	CTH+
AL031772.1	8.21e-36	0.304186	0.257	0.077	CTH+
APBB2	5.67e-06	0.304156	0.907	0.874	SLC14A2+
CPNE8	2.55e-18	0.304009	0.536	0.228	UNC13C+
MIR99AHG	3.61e-25	0.303903	0.998	0.95	UNC13C+
ABCA9-AS1	0.000122397	0.303829	0.609	0.405	SLC14A2+
AGBL4	2.51e-05	0.303802	0.459	0.336	PTCHD4+
FOXP1	8.95e-11	0.303716	0.932	0.924	PDZRN4+
LVRN	1.72e-51	0.303705	0.908	0.854	ANXA1+
FAM171A1	8.12e-21	0.303368	0.543	0.228	UNC13C+
RDH10	4.82e-06	0.30336	0.292	0.172	PDZRN4+
SNAP25-AS1	8.25e-14	0.303226	0.205	0.064	PDZRN4+
GADD45B	1.73e-32	0.303156	0.305	0.087	CTH+
ELMOD3	6.9e-88	0.303051	0.716	0.562	PRSS23+
TRA2B	1.63e-72	0.302984	0.493	0.321	ANXA1+
SDK1	1	0.302808	0.443	0.447	PDZRN4+
AC083870.1	5.5e-05	0.302798	0.477	0.348	PDZRN4+
CD44	5.14e-15	0.302686	0.442	0.167	UNC13C+
AC002451.1	0.00405711	0.302612	0.472	0.301	SLC14A2+
AL139383.1	2.32e-37	0.302001	0.728	0.624	ANXA1+
ARHGEF10	2.03e-21	0.301679	0.67	0.357	UNC13C+
PLIN1	7.73e-117	0.301645	0.952	0.862	PRSS23+
BMPR1B	4.72e-104	0.301393	0.516	0.333	THSD4+
TPRG1	0.000122639	0.301307	0.881	0.839	PTCHD4+
SHC1	2.31e-48	0.301278	0.377	0.111	CTH+
AUTS2	2.59e-09	0.301261	0.947	0.943	PDZRN4+
BICD1	1.77e-18	0.301189	0.466	0.196	UNC13C+
FBXL2	1.15e-18	0.301024	0.6	0.293	UNC13C+
FAM53C	1.05e-101	0.300908	0.281	0.106	ANXA1+
KAZN	1	0.300891	0.815	0.529	UNC13C+
JARID2	3.7e-20	0.300795	0.48	0.302	CTH+
ZEB1	8.7e-15	0.30078	0.903	0.728	UNC13C+
DACH1	3.53e-14	0.300707	0.521	0.353	SYN3+
TENM2	3.43e-09	0.300686	0.197	0.081	PDZRN4+
SERINC3	2.48e-35	0.300345	0.408	0.173	CTH+
ARL15	8.3e-19	0.300344	0.798	0.523	UNC13C+
TGFBR1	1.05e-09	0.300105	0.364	0.213	PDZRN4+
TRIM22	2.12e-21	0.30007	0.497	0.258	PTCHD4+
LSAMP	1	0.299923	0.326	0.262	PDZRN4+
BCKDHB	3.38e-23	0.29974	0.678	0.443	CTH+
SESN3	3.76e-20	0.299628	0.335	0.169	CTH+
HLA-E	4.11e-08	0.299541	0.413	0.242	PDZRN4+
DUSP1	6.3e-67	0.299368	0.676	0.427	ANXA1+
RDH10-AS1	2.75e-11	0.29934	0.324	0.201	CTH+
MIR99AHG	2.36e-212	0.299287	0.999	0.932	THSD4+
SFMBT2	3.59e-20	0.299246	0.356	0.13	PDZRN4+
AGO2	2.12e-14	0.299245	0.458	0.254	PDZRN4+
LEPR	1.74e-12	0.299108	0.998	0.973	UNC13C+
DMD	0.000760529	0.298903	0.878	0.889	PTCHD4+
PIK3R5	2.56e-94	0.298707	0.313	0.048	F13A1+
CCNL1	1.52e-18	0.298267	0.686	0.493	SYN3+
FAM189A1	4.79e-26	0.29824	0.4	0.112	UNC13C+
LAMC1	6.17e-12	0.298211	0.637	0.456	PTCHD4+
PCNX2	4e-15	0.298148	0.402	0.18	PDZRN4+
ACTN1	3.24e-28	0.298129	0.402	0.185	CTH+
DLG5	2.34e-33	0.29811	0.421	0.189	CTH+
MT2A	5.02e-09	0.297444	0.272	0.166	CTH+
TRIO	6.46e-152	0.297435	0.956	0.859	THSD4+
DIRC3	0.133525	0.297432	0.807	0.785	SLC14A2+
ADD3	2.61e-171	0.297251	0.873	0.684	THSD4+
AL008633.1	3.65e-08	0.296988	0.616	0.376	UNC13C+
PRKCB	1.11e-76	0.296965	0.351	0.134	F13A1+
TBC1D14	1.73e-56	0.296949	0.447	0.157	F13A1+
AL513327.1	3.12e-21	0.296762	0.415	0.234	CTH+
MGP	5.41e-55	0.296679	0.593	0.463	THSD4+
FAM89A	2.31e-33	0.296658	0.379	0.148	CTH+
AC084871.1	5.04e-83	0.296572	0.46	0.27	PRSS23+
CYP1B1-AS1	0.00928783	0.296526	0.591	0.467	PDZRN4+
DUSP1	3.66e-34	0.296497	0.739	0.451	CTH+
UST	3.17e-127	0.296486	0.614	0.415	THSD4+
ROBO1	1.02e-19	0.296456	0.893	0.714	UNC13C+
GULP1	4.41e-15	0.296376	0.842	0.614	UNC13C+
CLMAT3	1.48e-27	0.296297	0.383	0.181	CTH+
IKZF1	1.19e-99	0.296223	0.311	0.059	F13A1+
EGLN3	0.000188612	0.295555	0.186	0.084	SLC14A2+
PRKAR1A	4.16e-36	0.29544	0.461	0.203	CTH+
STARD9	1.19e-23	0.295395	0.476	0.181	UNC13C+
LSAMP	2.34e-120	0.295166	0.391	0.206	THSD4+
IGF1R	9.57e-07	0.294721	0.652	0.502	PDZRN4+
PKDCC	6.44e-36	0.294462	0.415	0.162	CTH+
TPRG1	1.11e-38	0.293685	0.901	0.83	ANXA1+
LINC02802	3.59e-18	0.293093	0.415	0.143	UNC13C+
EBF2	6.69e-146	0.292869	0.486	0.296	THSD4+
LINCADL	7.21e-125	0.29284	0.484	0.295	PRSS23+
GBP1	1.87e-08	0.292802	0.277	0.11	PDZRN4+
ADGRL2	0.000870814	0.29276	0.683	0.512	SLC14A2+
TSHZ2	3.42e-11	0.29263	0.942	0.817	UNC13C+
LDLR	0.0286776	0.292608	0.276	0.184	PTCHD4+
PI16	1.46e-76	0.292395	0.408	0.262	THSD4+
SLC25A25	3.79e-24	0.292143	0.488	0.241	CTH+
COL4A3	4.19e-24	0.292016	0.269	0.063	PDZRN4+
LAMA4	2.56e-64	0.292006	0.981	0.973	ANXA1+
TRA2B	4.09e-11	0.291966	0.553	0.341	PDZRN4+
ADAMTS6	4.5e-20	0.291865	0.338	0.119	UNC13C+
NDRG1	1	0.291692	0.503	0.417	SLC14A2+
MCL1	2.22e-16	0.291265	0.573	0.397	SYN3+
CYP1B1-AS1	1.21e-118	0.29116	0.584	0.419	THSD4+
RASAL2	2.18e-06	0.291132	0.485	0.274	UNC13C+
FNBP1	3.55e-09	0.291104	0.485	0.33	PDZRN4+
PLAAT3	2.82e-12	0.291005	0.556	0.426	CTH+
ZHX3	3.77e-11	0.290975	0.481	0.302	PDZRN4+
VMP1	2.27e-06	0.290832	0.754	0.637	PDZRN4+
AL357507.1	5.68e-14	0.290753	0.109	0.027	UNC13C+
ESRRG	1.76e-13	0.290683	0.543	0.258	UNC13C+
MT-CO2	2.55e-52	0.290303	0.423	0.337	F13A1+
AL162719.1	7.03e-42	0.290246	0.175	0.015	CTH+
AP2A2	1.26e-35	0.290085	0.428	0.176	F13A1+
RNF122	1.2e-23	0.29007	0.163	0.026	PDZRN4+
LINC00486	4.1e-07	0.289836	0.742	0.595	PDZRN4+
LMCD1	3.93e-12	0.289835	0.196	0.087	CTH+
MYO9A	1.81e-21	0.289758	0.871	0.646	UNC13C+
MIDN	1.07e-21	0.289712	0.311	0.087	PDZRN4+
HIF3A	3.83e-13	0.28963	0.42	0.201	PDZRN4+
HDAC4	1.61e-12	0.289598	0.614	0.393	PDZRN4+
SIAH1	3.31e-32	0.289446	0.434	0.197	CTH+
MT1X	2.67e-15	0.289412	0.354	0.169	CTH+
SNTB1	3.29e-19	0.289401	0.571	0.292	UNC13C+
SCGB1D1	4.47e-18	0.289371	0.117	0.021	PDZRN4+
DAB2	3.14e-38	0.289357	0.415	0.165	F13A1+
ARF4	1.28e-09	0.289295	0.473	0.267	PDZRN4+
AQP7	4.04e-99	0.28925	0.809	0.702	PRSS23+
SIPA1L1	3.18e-48	0.289015	0.747	0.627	ANXA1+
DST	1.41e-174	0.288857	0.935	0.761	THSD4+
LTBP1	2.62e-130	0.28879	0.5	0.285	THSD4+
PLXNA4	4.82e-35	0.288743	0.76	0.7	ANXA1+
HERC4	3.31e-23	0.288627	0.939	0.802	UNC13C+
PNPLA2	1.27e-17	0.288425	0.72	0.565	CTH+
PALMD	4.35e-53	0.288316	0.779	0.674	ANXA1+
MS4A4E	3.42e-82	0.28823	0.262	0.03	F13A1+
GPHN	1.13e-06	0.288115	0.785	0.756	PTCHD4+
HECA	1.97e-17	0.288084	0.337	0.12	PDZRN4+
ZFPM2-AS1	5.86e-14	0.287987	0.684	0.539	CTH+
ALG13-AS1	1.08e-16	0.287847	0.309	0.159	CTH+
FGD5	4.32e-17	0.287682	0.337	0.138	PDZRN4+
IGFBP5	5.48e-54	0.287389	0.728	0.586	THSD4+
ATF6	2.67e-09	0.287208	0.561	0.361	PDZRN4+
AL049779.4	2.01e-18	0.286949	0.124	0.029	CTH+
ZC3HAV1	2.73e-35	0.286537	0.302	0.191	ANXA1+
SH3RF3	8.11e-07	0.286322	0.394	0.245	PDZRN4+
CSGALNACT1	1.09e-06	0.286308	0.439	0.274	PDZRN4+
EGR3	7.04e-23	0.286208	0.231	0.044	PDZRN4+
MYO1E	4.8e-09	0.286181	0.352	0.202	PDZRN4+
SMURF2	7.06e-115	0.286156	0.584	0.402	THSD4+
PPARG	2.28e-70	0.286001	0.991	0.95	ANXA1+
AC211433.1	2.59e-104	0.286001	0.565	0.348	PRSS23+
TNFRSF10B	6.39e-15	0.285999	0.316	0.146	CTH+
CCDC181	3.47e-35	0.285765	0.192	0.035	CTH+
NAMPT	2.54e-30	0.285654	0.568	0.403	ANXA1+
FER	4.93e-19	0.285563	0.932	0.798	UNC13C+
SAT1	4.53e-05	0.285507	0.597	0.524	SYN3+
B4GALT1	6.09e-19	0.285011	0.564	0.365	CTH+
ZNF141	1.19e-12	0.284767	0.32	0.207	CTH+
ROCK2	1.29e-24	0.284742	0.754	0.704	ANXA1+
HECTD1	5.33e-11	0.284724	0.651	0.521	CTH+
CSAD	3.59e-19	0.284494	0.754	0.602	CTH+
ARID5B	8.36e-38	0.284475	0.827	0.777	ANXA1+
NT5C2	4.73e-07	0.284195	0.629	0.49	PDZRN4+
TTC28	1.88e-09	0.284146	0.943	0.922	PDZRN4+
CHD2	1.52e-08	0.284127	0.689	0.514	PDZRN4+
C7	0.000753307	0.283924	0.311	0.159	SLC14A2+
PLEKHA5	3.53e-10	0.283902	0.886	0.675	UNC13C+
MAGI3	3.9e-08	0.283825	0.652	0.469	PDZRN4+
PABPC1	7.87e-60	0.283632	0.535	0.358	ANXA1+
GTF2B	6.39e-52	0.283496	0.348	0.194	ANXA1+
SPOCK1	1.13e-16	0.283416	0.366	0.135	UNC13C+
HMCES	3.93e-41	0.283284	0.301	0.086	CTH+
LINC01697	7.85e-05	0.283251	0.534	0.337	SLC14A2+
BTAF1	1.28e-07	0.283222	0.489	0.333	PDZRN4+
AL136119.1	4.82e-20	0.28315	0.579	0.537	ANXA1+
TPRG1	1.83e-56	0.283038	0.894	0.82	PRSS23+
GALNT2	3.46e-20	0.282904	0.495	0.284	CTH+
ABCC9	3.19e-135	0.282773	0.42	0.236	THSD4+
AOX1	9.21e-135	0.282661	0.531	0.335	THSD4+
ELOVL6	2.73e-25	0.282602	0.405	0.153	UNC13C+
MRC2	7.55e-13	0.282396	0.466	0.242	PDZRN4+
SYK	3.87e-88	0.282372	0.32	0.051	F13A1+
AL049828.1	7.62e-09	0.282368	0.469	0.238	UNC13C+
2024-03-01	3.91e-48	0.281696	0.438	0.168	F13A1+
LAMA2	1.93e-90	0.281675	0.609	0.478	THSD4+
UBC	5.16e-51	0.281543	0.507	0.321	ANXA1+
AP001021.3	1.03e-11	0.281474	0.32	0.197	CTH+
CEBPD	4.81e-09	0.281448	0.489	0.29	PDZRN4+
MKNK2	2.28e-33	0.281272	0.324	0.113	CTH+
DDR2	5.73e-08	0.281255	0.894	0.815	PDZRN4+
MSC-AS1	8.12e-07	0.281198	0.73	0.475	UNC13C+
CD34	2.6e-07	0.280803	0.439	0.264	PDZRN4+
DDX24	6.75e-23	0.280752	0.571	0.356	CTH+
LRFN5	8.82e-133	0.28073	0.822	0.606	THSD4+
LATS2-AS1	5.25e-50	0.280594	0.301	0.07	CTH+
DNM3	3.01e-08	0.280558	0.443	0.254	PDZRN4+
DUSP1	3.88e-18	0.280544	0.679	0.452	SYN3+
OPTN	1.31e-22	0.280445	0.373	0.193	CTH+
CD36	6.69e-05	0.280375	0.939	0.924	PTCHD4+
TRERF1	1.09e-10	0.280303	0.383	0.201	PDZRN4+
RNF111	6.55e-80	0.280151	0.758	0.636	PRSS23+
PCNX2	1.84e-22	0.280146	0.446	0.171	UNC13C+
ANGPT1	0.313295	0.279858	0.801	0.747	SLC14A2+
AL139383.1	5.68e-08	0.279718	0.729	0.634	SYN3+
LINC01725	1.12e-35	0.279664	0.344	0.235	ANXA1+
NFKBIA	1.81e-12	0.279585	0.405	0.216	PDZRN4+
CDO1	2.14e-23	0.279545	0.303	0.137	CTH+
TNFAIP3	2.89e-12	0.279509	0.182	0.06	PDZRN4+
EFEMP1	1.33e-10	0.279484	0.753	0.49	UNC13C+
ABCA10	8.2e-06	0.279467	0.855	0.649	UNC13C+
NFE2L2	1.79e-07	0.279312	0.595	0.433	PDZRN4+
CD34	1.56e-145	0.279305	0.412	0.204	THSD4+
STAB1	2.41e-60	0.279012	0.268	0.045	F13A1+
RCSD1	1.99e-97	0.278937	0.293	0.037	F13A1+
ROR2	1.54e-09	0.278889	0.36	0.192	PDZRN4+
SAT1	1	0.278772	0.606	0.525	PDZRN4+
FKBP5	0.00448712	0.278754	0.938	0.848	SLC14A2+
GFOD1	2.17e-19	0.278634	0.375	0.194	CTH+
AL137009.1	3.53e-15	0.278473	0.4	0.236	CTH+
USP25	9.09e-10	0.278171	0.699	0.602	CTH+
EIF4A1	3.64e-63	0.278142	0.363	0.202	ANXA1+
CHST3	3.13e-26	0.278121	0.375	0.172	CTH+
AC112206.2	0.00551211	0.27799	0.148	0.077	PDZRN4+
ANO3	2.72e-08	0.277901	0.323	0.185	PTCHD4+
PAM	2.62e-142	0.277863	0.796	0.613	THSD4+
OSR1	1.36e-23	0.277682	0.242	0.056	PDZRN4+
ABLIM1	7.12e-23	0.277647	0.906	0.679	UNC13C+
LMNA	5.82e-34	0.277644	0.388	0.268	ANXA1+
SCN1A-AS1	1.11e-56	0.277521	0.214	0.032	F13A1+
USP24	3.95e-13	0.277358	0.613	0.46	CTH+
SLIT3	0.000773446	0.277347	0.928	0.921	PDZRN4+
BZW2	5.61e-42	0.277059	0.293	0.078	CTH+
SAMHD1	5.58e-11	0.277017	0.356	0.174	PDZRN4+
LINC02206	1.74e-31	0.276785	0.358	0.135	CTH+
ALG13	0.00785054	0.27638	0.408	0.34	CTH+
FOXN4	1.02e-47	0.276135	0.206	0.022	CTH+
NXN	6.69e-16	0.276121	0.254	0.08	PDZRN4+
CDH20	5.71e-11	0.276059	0.187	0.096	CTH+
MAGI2	2.07e-11	0.275911	0.914	0.906	CTH+
CRY1	5.06e-12	0.275644	0.299	0.134	PDZRN4+
PCDH9-AS2	5.06e-09	0.275629	0.451	0.325	CTH+
DPYSL2	2.94e-15	0.275529	0.549	0.277	UNC13C+
ACOT8	1.55e-33	0.275423	0.284	0.099	CTH+
ITPK1	3.45e-26	0.275349	0.455	0.226	CTH+
GRB10	2.06e-22	0.275332	0.434	0.159	UNC13C+
PSMA1	1.28e-14	0.275146	0.686	0.494	CTH+
THSD7A	0.0643642	0.275132	0.739	0.61	SLC14A2+
TLL1	1.23e-38	0.275093	0.443	0.31	ANXA1+
AC105383.1	9.35e-27	0.274984	0.258	0.044	PDZRN4+
AC068282.1	7.88e-10	0.27493	0.461	0.349	CTH+
NGF	1.62e-86	0.274885	0.479	0.296	PRSS23+
MGST1	1.55e-13	0.274815	0.956	0.927	CTH+
MALAT1	2.03e-209	0.274765	1	1	PRSS23+
CACNA2D3	1.77e-18	0.274748	0.35	0.116	UNC13C+
PHTF1	2.15e-16	0.274712	0.255	0.129	CTH+
MYCBP2-AS1	9.79e-11	0.274579	0.617	0.455	CTH+
SPART	5.79e-17	0.274382	0.554	0.364	CTH+
NECAB1	0.00013366	0.273963	0.546	0.333	UNC13C+
PCBP2	4.14e-64	0.273929	0.468	0.288	ANXA1+
EIF1	3.36e-07	0.273866	0.652	0.475	PDZRN4+
ELMO1	1.35e-07	0.273863	0.607	0.332	UNC13C+
AMZ1	2.39e-25	0.2735	0.389	0.184	CTH+
ABHD15-AS1	1.71e-57	0.273475	0.606	0.437	PRSS23+
PACSIN2	2.1e-10	0.273379	0.402	0.227	PDZRN4+
ARIH1	2.22e-09	0.273344	0.773	0.608	PDZRN4+
CEACAM1	1.19e-89	0.273336	0.369	0.211	PRSS23+
RAB20	1.01e-19	0.273229	0.232	0.091	CTH+
ARL5B	1.59e-19	0.273191	0.25	0.069	PDZRN4+
NTRK3	1.53e-20	0.273137	0.286	0.096	UNC13C+
MMP16	5.49e-07	0.272994	0.473	0.229	UNC13C+
FILIP1L	5.05e-06	0.272929	0.756	0.698	CTH+
AC104827.1	1.44e-97	0.272891	0.518	0.319	PRSS23+
CENPC	2.57e-21	0.272858	0.583	0.372	CTH+
UTRN	8.46e-25	0.272799	0.964	0.853	UNC13C+
ARHGEF3	6.8e-12	0.272608	0.554	0.257	UNC13C+
NFATC1	1.17e-12	0.272533	0.254	0.095	PDZRN4+
TNS3	3.62e-27	0.272509	0.53	0.273	F13A1+
FMO2	1	0.272228	0.708	0.687	SLC14A2+
DAAM1	0.000141766	0.271834	0.682	0.583	CTH+
QKI	2.84e-09	0.271711	0.859	0.828	CTH+
TENM4	2.99e-07	0.271452	0.57	0.297	UNC13C+
ZBTB16	1.53e-11	0.271435	0.962	0.943	CTH+
AXL	1.32e-22	0.271283	0.485	0.21	UNC13C+
WTAP	1.17e-48	0.271244	0.459	0.319	ANXA1+
ADAMTS9-AS2	1	0.27122	0.658	0.659	SLC14A2+
ATP11A	2.85e-22	0.271177	0.454	0.174	UNC13C+
JMY	2.15e-27	0.271169	0.354	0.152	CTH+
EXOC6B	2.91e-15	0.270806	0.954	0.84	UNC13C+
IER2	2.14e-57	0.270719	0.302	0.144	ANXA1+
WWP1	7.04e-20	0.270561	0.604	0.384	F13A1+
FAT4	6.2e-15	0.270498	0.568	0.308	UNC13C+
SMAD3	1.9e-05	0.270427	0.754	0.689	CTH+
ANGPT4	7.34e-30	0.270381	0.221	0.052	CTH+
PRSS23	0.0298775	0.269782	0.963	0.89	SLC14A2+
NECAB1	3.56e-105	0.269728	0.47	0.288	THSD4+
USP36	1.63e-12	0.269681	0.345	0.149	PDZRN4+
SOBP	1.06e-05	0.26939	0.545	0.401	PDZRN4+
IRF1	3.28e-56	0.269195	0.243	0.118	ANXA1+
LINC00968	5.75e-06	0.26914	0.512	0.25	UNC13C+
MDH1	4.69e-23	0.268983	0.358	0.176	CTH+
KLF13	1.54e-14	0.268928	0.398	0.18	PDZRN4+
UGP2	1	0.268718	0.633	0.64	SYN3+
CPM	5.53e-78	0.26851	0.605	0.452	PRSS23+
EIF2AK3	1.21e-18	0.268308	0.341	0.171	CTH+
LINC02240	5.89e-05	0.268301	0.375	0.262	PTCHD4+
ITGA1	1.52e-06	0.268296	0.466	0.301	PDZRN4+
ELN	1	0.268236	0.447	0.405	SLC14A2+
ECHDC1	0.0105614	0.267893	0.524	0.453	CTH+
SAT1	1.39e-21	0.267524	0.606	0.514	ANXA1+
AC005480.1	1.36e-24	0.267514	0.387	0.196	CTH+
LINC00871	2e-15	0.267478	0.259	0.079	UNC13C+
TANC2	7.53e-11	0.267463	0.552	0.391	CTH+
CACNA2D3	7.65e-12	0.267334	0.284	0.124	PDZRN4+
HNRNPA2B1	4.89e-45	0.267325	0.784	0.724	ANXA1+
GRIP1	8.69e-06	0.267321	0.208	0.115	PDZRN4+
FGD5	3.2e-20	0.267185	0.401	0.128	UNC13C+
NUP98	1.35e-56	0.266972	0.514	0.358	ANXA1+
OSMR-AS1	8.71e-10	0.266942	0.526	0.248	UNC13C+
PCDH9-AS2	1.99e-73	0.266681	0.431	0.292	PRSS23+
ZHX2	4.09e-12	0.266651	0.575	0.421	CTH+
SMYD4	1.82e-33	0.266603	0.373	0.145	CTH+
AC016924.1	2.36e-95	0.266501	0.35	0.168	PRSS23+
ZEB2	2.14e-30	0.266211	0.924	0.822	F13A1+
AFF3	1.8e-14	0.266064	0.541	0.305	F13A1+
CHD1	1.93e-06	0.265839	0.489	0.323	PDZRN4+
CRLS1	1.43e-13	0.265577	0.463	0.291	CTH+
TRHDE-AS1	6.52e-68	0.265498	0.764	0.658	PRSS23+
RORA	4.89e-07	0.265495	0.989	0.965	PDZRN4+
PDGFRA	3.89e-167	0.265468	0.375	0.167	THSD4+
PER1	2.24e-62	0.265198	0.605	0.372	ANXA1+
PPP2R2A	1.56e-15	0.26518	0.673	0.418	UNC13C+
ADAM10	8.21e-23	0.265081	0.58	0.323	UNC13C+
LINC01913	1.97e-31	0.265036	0.221	0.05	CTH+
LINC02147	1	0.264837	0.14	0.098	PDZRN4+
PTPRF	1.17e-21	0.26475	0.686	0.468	CTH+
LPL	2.4e-07	0.264477	0.848	0.775	SYN3+
ABCA9-AS1	2.29e-65	0.264464	0.513	0.361	THSD4+
LDLRAD4	1.58e-22	0.26435	0.585	0.32	F13A1+
RBMS3-AS2	5.26e-08	0.263972	0.577	0.459	CTH+
EMP2	2.32e-13	0.263933	0.307	0.133	PDZRN4+
GSN	0.489499	0.263791	0.95	0.971	SYN3+
ZBTB21	6.32e-40	0.263487	0.326	0.091	CTH+
SLC38A2	2.93e-31	0.263396	0.551	0.445	ANXA1+
ZSWIM6	2.12e-09	0.263084	0.636	0.502	CTH+
SOCS3	2.75e-83	0.262931	0.287	0.1	ANXA1+
AC091939.1	6.49e-06	0.262897	0.259	0.162	CTH+
TRHDE	2.49e-83	0.262864	0.719	0.573	PRSS23+
ITGA7	3.06e-83	0.262802	0.639	0.457	PRSS23+
PCK1	2.6e-27	0.26271	0.241	0.172	PRSS23+
CYBB	9.09e-80	0.26271	0.269	0.045	F13A1+
PDGFRA	1.78e-08	0.262559	0.394	0.227	PDZRN4+
ERCC1	9.56e-12	0.262556	0.379	0.175	PDZRN4+
TAC1	1.75e-11	0.262405	0.053	0.001	PDZRN4+
RND3	7.88e-05	0.262386	0.292	0.171	PDZRN4+
PAX3	8.96e-37	0.262235	0.156	0.013	CTH+
AUTS2	3.5e-20	0.262197	0.986	0.941	UNC13C+
TXK	3.21e-68	0.261819	0.241	0.051	F13A1+
DIRC3	0.00114757	0.261698	0.823	0.784	PTCHD4+
LINC02227	0.000101913	0.261623	0.259	0.166	CTH+
DDX3X	3.03e-07	0.261609	0.576	0.358	PDZRN4+
COL1A1	1.25e-114	0.26124	0.365	0.177	THSD4+
ECE1	2.55e-22	0.261204	0.619	0.395	CTH+
ETF1	1.13e-70	0.26112	0.379	0.194	ANXA1+
TOP1	1.88e-56	0.261082	0.511	0.345	ANXA1+
AC093535.1	6.88e-07	0.260992	0.307	0.171	PDZRN4+
ATRNL1	1.71e-16	0.26086	0.186	0.048	PDZRN4+
AL157392.2	2.16e-25	0.260786	0.396	0.193	CTH+
DCN	0.16034	0.260753	0.879	0.82	PDZRN4+
FBLN1	1	0.260651	0.801	0.747	SLC14A2+
TRA2A	8.06e-44	0.260626	0.608	0.495	ANXA1+
PDE3B	5.78e-92	0.260619	0.986	0.953	PRSS23+
PBX1	4.47e-57	0.260611	0.975	0.968	ANXA1+
TFPI	4.49e-10	0.260541	0.512	0.254	UNC13C+
SLC9A9	1.66e-05	0.260396	0.693	0.548	PDZRN4+
AGAP3	9.14e-23	0.260294	0.293	0.138	CTH+
OLFML2B	5.98e-18	0.260119	0.333	0.114	PDZRN4+
PPFIBP1	2.34e-14	0.260052	0.536	0.228	UNC13C+
ME1	3.54e-10	0.259969	0.542	0.341	F13A1+
MYO1D	4.42e-05	0.25956	0.386	0.248	PDZRN4+
UAP1	1.45e-09	0.259445	0.667	0.343	UNC13C+
SIAH2	1.04e-34	0.259436	0.248	0.065	CTH+
AC021517.1	2.06e-53	0.259178	0.217	0.021	CTH+
RECK	4.39e-18	0.259016	0.464	0.195	UNC13C+
MLXIPL	6.61e-51	0.258933	0.633	0.432	ANXA1+
IL6	2.65e-24	0.258772	0.14	0.01	PDZRN4+
MYO1F	2.2e-60	0.258736	0.363	0.141	F13A1+
PNPLA2	7.87e-80	0.258609	0.672	0.535	PRSS23+
LINC00598	4.43e-09	0.258585	0.442	0.292	CTH+
ADIPOQ-AS1	2.8e-98	0.258317	0.389	0.2	PRSS23+
GNG2	2.65e-16	0.258312	0.39	0.155	F13A1+
CAPZB	2.42e-10	0.25831	0.504	0.299	PDZRN4+
EBNA1BP2	2.7e-29	0.258305	0.293	0.089	CTH+
REL	2.79e-14	0.25822	0.314	0.12	PDZRN4+
AC108058.1	2.28e-34	0.258145	0.17	0.01	PDZRN4+
LINC01374	5.76e-68	0.258085	0.209	0.022	F13A1+
BX284613.2	0.0165884	0.258038	0.54	0.5	SYN3+
TRARG1	7.57e-23	0.257942	0.387	0.189	CTH+
USP9Y	1.66e-25	0.257878	0.322	0.083	CTH+
PID1	8.14e-122	0.257864	0.771	0.576	THSD4+
KLF4	2.52e-15	0.257831	0.461	0.264	CTH+
UGGT2	1.12e-05	0.257469	0.663	0.529	PDZRN4+
PDE3B	5.66e-46	0.257413	0.978	0.959	ANXA1+
KSR1	2.72e-10	0.257154	0.274	0.169	CTH+
DPYSL3	1.15e-12	0.257123	0.526	0.235	UNC13C+
NOVA1	0.00275556	0.257116	0.592	0.333	UNC13C+
PGM2L1	1.42e-16	0.256911	0.14	0.028	PDZRN4+
BMERB1	8.88e-08	0.256851	0.563	0.359	UNC13C+
NAV3	1.88e-07	0.256843	0.985	0.989	CTH+
PDE7A	5.05e-05	0.256808	0.432	0.293	PDZRN4+
ARHGAP24	4.52e-13	0.256805	0.964	0.892	UNC13C+
SCGB2A1	1.7e-18	0.256673	0.117	0.019	PDZRN4+
LINC01184	3.95e-09	0.256392	0.641	0.38	UNC13C+
HIVEP3	3.78e-06	0.256357	0.637	0.502	PTCHD4+
DGKI	0.0812695	0.25627	0.342	0.223	SLC14A2+
AL365214.2	5.5e-49	0.256267	0.402	0.279	PRSS23+
GPD1	8.24e-11	0.256221	0.494	0.37	SYN3+
CASC15	2.55e-129	0.256162	0.373	0.193	THSD4+
PMEPA1	2.15e-11	0.25616	0.265	0.114	PDZRN4+
KIAA1671	1.4e-13	0.256136	0.337	0.139	PDZRN4+
PIEZO2	4.64e-136	0.255726	0.325	0.151	THSD4+
C1orf21	3.5e-07	0.255652	0.522	0.249	UNC13C+
AC104316.1	1.99e-27	0.255536	0.303	0.109	CTH+
ZDHHC14	2.85e-05	0.255492	0.374	0.157	UNC13C+
CELF2-AS2	4.31e-16	0.255474	0.442	0.283	CTH+
KCNK1	1.1e-22	0.255469	0.254	0.055	PDZRN4+
TSC22D2	4.08e-06	0.255461	0.564	0.371	PDZRN4+
SLC7A6	3.2e-12	0.255179	0.552	0.382	CTH+
DLGAP2	3.35e-06	0.254811	0.273	0.157	PDZRN4+
CBLB	5.71e-110	0.254763	0.87	0.748	THSD4+
SPATA6	4.04e-07	0.254702	0.508	0.327	PDZRN4+
ANKRD44	1.32e-46	0.254634	0.564	0.343	F13A1+
DNAH14	1.15e-05	0.25462	0.341	0.21	PDZRN4+
FAM20A	2.33e-11	0.254449	0.337	0.127	F13A1+
PRKAR2B	1.56e-70	0.254386	0.809	0.726	PRSS23+
XIST	3.22e-73	0.25424	0.95	0.837	ANXA1+
PREX1	2.56e-74	0.254158	0.322	0.089	F13A1+
PPP2CB	3.09e-58	0.254102	0.483	0.312	ANXA1+
C1orf198	1.49e-33	0.253972	0.314	0.102	CTH+
ID2	8.44e-25	0.253972	0.253	0.089	CTH+
EFNA5	2.7e-05	0.253866	0.933	0.918	PTCHD4+
PDK4	1	0.25385	0.757	0.763	SYN3+
PPP2R2B	1.11e-15	0.253821	0.25	0.074	UNC13C+
STIM1	1.5e-12	0.253762	0.641	0.367	UNC13C+
LITAF	0.0160949	0.253739	0.367	0.263	PDZRN4+
MID1	3.09e-20	0.253696	0.762	0.749	ANXA1+
2024-03-03	5.14e-60	0.253629	0.486	0.407	THSD4+
TSC22D2	6.44e-36	0.253423	0.482	0.358	ANXA1+
GAB2	4.92e-08	0.253353	0.699	0.548	CTH+
ERCC1	1e-93	0.253275	0.372	0.147	ANXA1+
TCF7L2	1.05e-39	0.253273	0.882	0.854	ANXA1+
GAREM1	1.44e-33	0.253266	0.582	0.484	ANXA1+
MRTFA	2.71e-10	0.25319	0.692	0.426	UNC13C+
PTGIS	6.42e-131	0.253135	0.34	0.169	THSD4+
CAMK1D	1.85e-12	0.253027	0.582	0.336	F13A1+
PLIN2	1.9e-09	0.252965	0.362	0.215	CTH+
NECTIN3	5.67e-07	0.25292	0.481	0.32	PDZRN4+
AC008892.1	1.87e-07	0.252876	0.453	0.339	SYN3+
SMAD3	0.0675119	0.252856	0.754	0.69	PDZRN4+
ELN	3.49e-62	0.252681	0.509	0.36	THSD4+
INTS6	6.47e-06	0.252644	0.443	0.296	PDZRN4+
IGF1R	6.55e-102	0.252633	0.612	0.458	THSD4+
PSD3	4.71e-07	0.252601	0.564	0.37	PDZRN4+
RTN4	8.86e-07	0.252506	0.887	0.873	SYN3+
EIF2AK3	1.24e-09	0.252313	0.345	0.174	PDZRN4+
PLA2G6	1.67e-57	0.252169	0.333	0.158	ANXA1+
SLIT2	4.54e-07	0.25209	0.682	0.449	UNC13C+
AL365295.1	0.000239186	0.251793	0.744	0.693	PTCHD4+
SOX6	3.64e-05	0.251623	0.608	0.496	PTCHD4+
DUSP4	1.23e-37	0.251445	0.204	0.03	CTH+
NAF1	1.22e-08	0.251338	0.333	0.182	PDZRN4+
RAB31	3.27e-29	0.251253	0.458	0.216	F13A1+
GPC6-AS1	2.72e-32	0.251054	0.238	0.056	CTH+
PER2	1.91e-08	0.250988	0.364	0.203	PDZRN4+
PTPRA	1.21e-15	0.250889	0.752	0.488	UNC13C+
SAMHD1	6.51e-26	0.250792	0.405	0.16	F13A1+
CEMIP	0.000181492	0.250737	0.405	0.28	PDZRN4+
ACSL1	9.16e-48	0.250719	0.851	0.79	PRSS23+
ADD3	5.62e-07	0.250585	0.864	0.739	PDZRN4+
ADAMTS3	1.9e-15	0.250489	0.178	0.044	PDZRN4+
SRSF5	2.21e-49	0.250333	0.679	0.504	ANXA1+
PLEKHG1	1.41e-13	0.250305	0.383	0.127	UNC13C+
LINC00598	0.000383249	0.250304	0.407	0.295	PTCHD4+
USPL1	4.19e-16	0.250257	0.387	0.216	CTH+
INPP5D	2.46e-83	0.250216	0.27	0.045	F13A1+
TSPYL2	3.88e-21	0.25019	0.379	0.18	CTH+
PXN	3.18e-17	0.250165	0.505	0.221	UNC13C+
AKT3	5.82e-114	0.250076	0.739	0.574	THSD4+
ARHGEF12	3.62e-06	0.249453	0.523	0.354	PDZRN4+
MEG8	9.55e-147	0.249338	0.388	0.189	THSD4+
AP001347.1	2.17e-08	0.249274	0.375	0.205	PDZRN4+
SYNE1	3.18e-20	0.249209	0.694	0.664	ANXA1+
ARHGAP6	0.0611805	0.249111	0.379	0.277	PDZRN4+
ADGRB3	1.44e-21	0.249077	0.412	0.338	ANXA1+
MEG8	3.8e-05	0.249043	0.398	0.246	PDZRN4+
UPF3B	1.72e-21	0.248972	0.408	0.211	CTH+
TRIM5	2.64e-11	0.248827	0.41	0.235	PTCHD4+
MIR4435-2HG	5.44e-21	0.248743	0.335	0.12	UNC13C+
MGAT5	1.78e-21	0.248723	0.496	0.245	F13A1+
AC087286.2	9.1e-09	0.248383	0.345	0.231	CTH+
CR1	7.27e-75	0.248342	0.282	0.058	F13A1+
TRHDE	1	0.248269	0.696	0.611	SLC14A2+
GSE1	7.08e-07	0.248145	0.712	0.582	PTCHD4+
PRKD1	6.61e-05	0.248012	0.677	0.417	UNC13C+
CCNL1	4.3e-15	0.24791	0.72	0.492	CTH+
GPAM	0.00048692	0.24789	0.893	0.859	CTH+
BNIP3L	0.000317674	0.247887	0.493	0.413	CTH+
TACC2	0.0473165	0.247849	0.528	0.397	SLC14A2+
NFKB1	0.0454823	0.247835	0.36	0.275	PDZRN4+
CASP9	2e-14	0.247816	0.22	0.065	PDZRN4+
PLPP1	3.84e-07	0.247721	0.781	0.557	UNC13C+
AOC3	9.22e-17	0.24766	0.46	0.281	SYN3+
BBS9	5.88e-16	0.247174	0.92	0.759	UNC13C+
LYN	7.49e-52	0.247036	0.363	0.157	F13A1+
THSD7B	0.107594	0.246923	0.408	0.181	UNC13C+
GRID2	1	0.246816	0.468	0.415	PTCHD4+
TMEM132C	5.1e-14	0.2468	0.958	0.917	CTH+
SPART	3.09e-05	0.246697	0.5	0.368	PDZRN4+
RNF144B	2.17e-47	0.246506	0.304	0.103	F13A1+
ACACB	1.9e-11	0.246368	0.981	0.969	SYN3+
PTPRS	1.56e-23	0.246352	0.949	0.92	CTH+
ADAP2	1.53e-55	0.24634	0.261	0.041	F13A1+
APMAP	1.45e-19	0.246305	0.415	0.221	CTH+
CEMIP2	1.79e-48	0.246134	0.397	0.245	ANXA1+
GFPT2	3.83e-05	0.24563	0.333	0.182	PDZRN4+
PLSCR1	3.26e-06	0.245556	0.39	0.229	PDZRN4+
PARP8	5.66e-41	0.245464	0.514	0.277	F13A1+
MPZL1	6.02e-11	0.245453	0.398	0.251	CTH+
AC099788.1	3.71e-18	0.245451	0.189	0.063	CTH+
RIN3	6.04e-50	0.245378	0.321	0.084	F13A1+
AHR	1.07e-08	0.24516	0.503	0.27	UNC13C+
MAP2K6	0.0371335	0.245049	0.472	0.343	SLC14A2+
HNRNPC	6.09e-45	0.24501	0.711	0.607	ANXA1+
AC104574.2	0.00495692	0.244892	0.137	0.058	SLC14A2+
RALGAPA2	6.48e-09	0.24475	0.791	0.663	PTCHD4+
AGBL4	2.23e-36	0.244697	0.476	0.317	ANXA1+
AC233296.1	0.000761313	0.244515	0.354	0.143	UNC13C+
SFRP4	6.79e-47	0.24446	0.489	0.362	THSD4+
VIM	2.61e-40	0.244453	0.876	0.77	ANXA1+
PXN	1.64e-09	0.244423	0.417	0.231	PDZRN4+
AASS	3.06e-51	0.244338	0.633	0.451	ANXA1+
MORF4L2	1.01e-17	0.244211	0.524	0.316	CTH+
MYOM1	0.016071	0.244203	0.447	0.315	SLC14A2+
DOCK1	2.04e-06	0.244198	0.678	0.518	PDZRN4+
LINC02237	5.41e-06	0.244136	0.721	0.615	PTCHD4+
EYA4	1.06e-07	0.244057	0.58	0.364	UNC13C+
FAR2	7.6e-08	0.243927	0.369	0.177	UNC13C+
PDXDC1	1.93e-05	0.24389	0.625	0.48	PDZRN4+
ABCA6	2.26e-87	0.243804	0.711	0.563	THSD4+
KLF12	7.92e-10	0.243783	0.52	0.249	UNC13C+
RTN1	5.54e-12	0.243717	0.253	0.119	CTH+
ERC1	1.61e-07	0.243536	0.848	0.713	PDZRN4+
GTF2IRD1	1.1e-21	0.24339	0.385	0.184	CTH+
MYH11	6.87e-09	0.243373	0.159	0.058	PDZRN4+
DLGAP4	2.64e-12	0.243203	0.394	0.245	CTH+
TPRG1	1.9e-07	0.243156	0.917	0.836	SYN3+
HRH1	1.71e-10	0.243048	0.309	0.103	F13A1+
TTC28	2.14e-16	0.242887	0.988	0.919	UNC13C+
LINCADL	2.04e-06	0.242778	0.455	0.342	CTH+
MAST4	2.78e-06	0.242493	0.89	0.86	PTCHD4+
CYCS	3.67e-26	0.242477	0.242	0.078	CTH+
ASAP1	1.93e-21	0.24234	0.571	0.313	F13A1+
LRP6	1.28e-08	0.242236	0.424	0.243	PDZRN4+
CACNA2D1	8.17e-05	0.242007	0.898	0.879	PTCHD4+
DLGAP2	1.94e-09	0.241983	0.366	0.149	UNC13C+
AL162414.1	1.14e-56	0.24196	0.184	0.015	F13A1+
AC019197.1	3.09e-06	0.241884	0.279	0.163	PTCHD4+
TMEM241	1.28e-61	0.241878	0.54	0.402	PRSS23+
LAMA2	0.0399343	0.241825	0.753	0.506	UNC13C+
COL4A4	5.43e-19	0.241759	0.208	0.042	PDZRN4+
MEG3	3.68e-139	0.241715	0.391	0.191	THSD4+
AL117190.2	5.48e-30	0.241657	0.189	0.013	PDZRN4+
KDM3A	2.47e-11	0.241639	0.311	0.143	PDZRN4+
TSPAN5	1.01e-12	0.24157	0.325	0.103	UNC13C+
ALCAM	0.000166904	0.241563	0.381	0.175	UNC13C+
FAM214A	1.77e-06	0.241391	0.789	0.72	CTH+
TPST1	4.04e-06	0.241292	0.665	0.421	UNC13C+
EBF1	1.23e-72	0.241285	0.999	0.999	ANXA1+
PKN2	1.06e-09	0.241264	0.814	0.689	PTCHD4+
MAN1A1	4.42e-10	0.241236	0.813	0.757	SYN3+
AC073332.1	1.04e-12	0.241218	0.27	0.087	UNC13C+
PIP4K2A	9.73e-23	0.241065	0.504	0.264	F13A1+
LVRN	4.34e-60	0.240996	0.914	0.842	PRSS23+
AL354733.3	7.72e-23	0.240961	0.381	0.172	CTH+
AC007529.2	8.84e-09	0.240956	0.457	0.286	CTH+
ZBTB20-AS5	3.51e-10	0.240857	0.552	0.438	CTH+
COL3A1	4.82e-63	0.240667	0.626	0.486	THSD4+
ST6GAL1	7.54e-65	0.240566	0.268	0.049	F13A1+
GPD1	5.98e-55	0.240475	0.483	0.336	PRSS23+
CACNA2D1	0.110838	0.240351	0.901	0.878	CTH+
SORBS1	9.07e-46	0.240285	0.972	0.954	ANXA1+
ARHGAP29	3.14e-09	0.240091	0.67	0.422	UNC13C+
ADIPOR2	7.37e-09	0.240051	0.56	0.481	SYN3+
SNX21	5.41e-17	0.239987	0.505	0.329	CTH+
TRPC1	3.07e-06	0.239798	0.572	0.398	PDZRN4+
DOCK8	6.76e-35	0.239688	0.555	0.315	F13A1+
ADCY5	3.91e-46	0.239621	0.615	0.447	ANXA1+
NFIX	4.3e-08	0.239338	0.534	0.334	PDZRN4+
GRAMD2B	2.02e-05	0.239318	0.367	0.231	PDZRN4+
KLHL13	2.96e-07	0.239318	0.434	0.181	UNC13C+
KLHL15	1.51e-26	0.239183	0.211	0.059	CTH+
RGL1	2.76e-19	0.238982	0.624	0.39	F13A1+
PROCR	1.01e-09	0.23891	0.532	0.283	UNC13C+
AMD1	1.4e-10	0.238769	0.352	0.16	PDZRN4+
COL4A1	4.68e-09	0.238757	0.87	0.819	SYN3+
NFIL3	1.61e-06	0.238575	0.322	0.158	PDZRN4+
ARID5B	0.0277954	0.238569	0.822	0.783	PDZRN4+
GHR	9.51e-06	0.238523	0.971	0.953	PTCHD4+
ZNF141	0.000151289	0.238436	0.326	0.209	PDZRN4+
UNC13C	1.31e-96	0.238345	0.321	0.147	THSD4+
USP11	1.95e-13	0.238257	0.322	0.135	PDZRN4+
AOPEP	0.000137426	0.238068	0.58	0.453	PDZRN4+
TPM4	1.57e-13	0.238016	0.364	0.223	SYN3+
LINC02615	3.31e-07	0.237945	0.509	0.369	PTCHD4+
PER1	6.75e-18	0.237868	0.61	0.396	SYN3+
Z99289.1	1.64e-68	0.237702	0.598	0.436	PRSS23+
PLEKHA5	4.37e-105	0.237684	0.791	0.639	THSD4+
BOC	7.86e-107	0.237661	0.354	0.179	THSD4+
LURAP1L-AS1	1.01e-77	0.237469	0.397	0.228	PRSS23+
PPARG	9.22e-08	0.237358	0.985	0.955	PTCHD4+
ZRANB2-AS2	6.97e-10	0.237143	0.406	0.257	CTH+
YWHAZ	1.15e-09	0.237122	0.618	0.484	SYN3+
MYH9	3.78e-11	0.236964	0.345	0.158	PDZRN4+
PRKD1	0.000225977	0.236852	0.558	0.425	CTH+
ACACB	1.17e-39	0.236837	0.991	0.966	ANXA1+
ELMO1	2.13e-108	0.236656	0.47	0.291	THSD4+
SOX5-AS1	4.3e-16	0.236171	0.417	0.235	CTH+
TRIO	1	0.236133	0.867	0.889	PDZRN4+
CDK6	4.25e-12	0.236118	0.435	0.211	UNC13C+
RBMS3	4.71e-06	0.235932	0.992	0.988	PDZRN4+
C2orf27A	2.85e-21	0.235928	0.337	0.097	UNC13C+
AC023421.2	8.46e-30	0.235871	0.162	0.028	CTH+
BICC1	3.81e-95	0.235786	0.799	0.629	THSD4+
KLF2	3.37e-16	0.235774	0.505	0.317	CTH+
DAPK2	2.99e-27	0.235768	0.578	0.488	ANXA1+
PLAAT3	2.28e-68	0.235693	0.535	0.393	PRSS23+
PDE5A	1.25e-43	0.235686	0.79	0.733	PRSS23+
AC006387.1	0.0357836	0.235637	0.636	0.559	SYN3+
PDLIM1	1.32e-11	0.235633	0.239	0.09	PDZRN4+
GYPC	4.12e-23	0.235546	0.356	0.16	CTH+
CEBPB	1.01e-18	0.235525	0.366	0.189	CTH+
SNAP25	1.65e-17	0.235501	0.216	0.053	PDZRN4+
CCDC6	5.76e-17	0.235493	0.439	0.201	UNC13C+
AC092155.1	0.19711	0.235487	0.386	0.294	PDZRN4+
SLIT2	5.75e-71	0.235453	0.56	0.416	THSD4+
EPB41L3	0.00466295	0.235442	0.68	0.424	UNC13C+
NUDT4	1.05e-31	0.235436	0.306	0.192	ANXA1+
MORF4L2	3.99e-56	0.235092	0.47	0.3	ANXA1+
NTM	3.18e-98	0.235066	0.697	0.509	THSD4+
AL592043.1	1.57e-20	0.234925	0.17	0.022	PDZRN4+
PPP1R9A	8.41e-37	0.234887	0.443	0.324	ANXA1+
ADAMTS9	2.68e-54	0.234861	0.581	0.438	PRSS23+
2024-03-01	1.86e-67	0.234788	0.491	0.351	PRSS23+
RHOQ	6.78e-18	0.234567	0.501	0.283	CTH+
REL	1.67e-24	0.234548	0.309	0.117	CTH+
STX11	7.99e-11	0.23425	0.356	0.215	SYN3+
AKT3	9.17e-08	0.234223	0.84	0.613	UNC13C+
SLC7A6OS	2.32e-66	0.234221	0.442	0.288	PRSS23+
TXNIP	1.7e-21	0.234204	0.828	0.767	ANXA1+
TLL1	0.0261476	0.23416	0.484	0.327	SLC14A2+
C20orf194	2.94e-11	0.233889	0.616	0.378	F13A1+
ARRDC3	5.88e-16	0.233808	0.333	0.171	CTH+
SOCS3	3.77e-08	0.233737	0.295	0.123	PDZRN4+
CADPS	9.22e-09	0.233667	0.129	0.039	PDZRN4+
UBE2D3	2.93e-14	0.233496	0.699	0.514	CTH+
ATP2A2	0.00018895	0.23337	0.33	0.2	PDZRN4+
TNRC18	1.43e-06	0.233347	0.553	0.364	PDZRN4+
RGPD5	2.87e-32	0.233146	0.278	0.092	CTH+
WDPCP	2.04e-05	0.233131	0.827	0.796	CTH+
GLUL	9.17e-09	0.233096	0.535	0.399	CTH+
SLC39A14	1	0.233039	0.31	0.131	UNC13C+
ITGA11	1.56e-23	0.232825	0.284	0.101	UNC13C+
DIAPH2-AS1	2.56e-40	0.232806	0.487	0.381	PRSS23+
BRD2	1.38e-53	0.2326	0.288	0.153	ANXA1+
CDKN2B	9.34e-38	0.232559	0.236	0.041	CTH+
APCDD1	0.411153	0.232449	0.422	0.291	SLC14A2+
S100A4	1.28e-43	0.232406	0.308	0.212	THSD4+
PRKCE	0.00240404	0.232328	0.557	0.421	PDZRN4+
MBP	5.43e-11	0.232217	0.459	0.212	UNC13C+
DCDC1	0.00181354	0.231963	0.255	0.117	SLC14A2+
NECTIN2	1.96e-14	0.231942	0.299	0.102	PDZRN4+
EMILIN2	3.15e-18	0.231927	0.388	0.143	UNC13C+
UBR1	0.101867	0.231878	0.583	0.455	PDZRN4+
KATNAL1	1.2e-11	0.231872	0.464	0.215	UNC13C+
TNFRSF19	3.42e-09	0.231823	0.223	0.089	PDZRN4+
TSPAN18	2.49e-18	0.231787	0.239	0.061	PDZRN4+
HSPD1	6.72e-08	0.231745	0.337	0.176	PDZRN4+
CLIC4	5.94e-25	0.231573	0.351	0.261	ANXA1+
SIK3	1.98e-08	0.231216	0.752	0.64	CTH+
GMDS-DT	4.54e-07	0.231202	0.891	0.741	UNC13C+
PALMD	0.001313	0.23117	0.747	0.687	PTCHD4+
POU6F2	8.82e-46	0.231055	0.332	0.191	ANXA1+
[truncated: 8,546 more rows]

## Sheet: Table S8
gene	p_val_adj	avg_logFC	Percentage of the Cluster	Percentage of the Rest	cluster
[truncated: 1,170 more rows]
