# Supplementary material for: Transcriptomic profiling of thyroid eye disease orbital fat demonstrates differences in adipogenicity and IGF-1R pathway
Source: JCI Insight. 2024 Dec 20;9(24):e182352. doi: 10.1172/jci.insight.182352 (PMC11665563; doi:10.1172/jci.insight.182352)
Supplement: Supporting data values [file jciinsight-9-182352-s095.xlsx]

## Sheet: Figure 4D
	Control																		TED
AnxA1	0.866306	0.775704	0.960255	0.717481	0.848738	0.818981	0.73067	0.645868	0.608687	0.550725	0.663389	0.591677	1.27834	1.15658	1.08548	1.11076	1.15854	1.191	1.06361	1.17695	0.995541	1.09761	1.08107	1.15152	0.718329	0.76554	0.686392	0.58186	0.685195	0.573447	1.17926	1.30211	1.25494	1.50122	1.58553	1.87517
PDZRN4	0.716905	0.72825	0.666864	0.717723	0.704767	0.764835	0.736455	0.880765	0.829825	0.678316	0.804757	0.925959	0.686788	0.682096	0.806598	0.57116	0.697472	1.19197	1.22696	1.10404	1.12494	0.851817	1.08905	1.2389	0.919971	1.17003	0.782532	0.754421	0.621791	0.608851	1.44687	1.51787	1.25205	1.40084	1.60174	1.88953
CTH	0.50169	0.231022	0.523952	0.316588	0.590428	0.482799	0.73911	0.638126	0.657673	0.550725	0.663389	0.641176	0.603261	0.512436	0.544825	0.487922	0.523179	0.588445	0.712756	0.507576	0.437198	0.524778	0.503747	0.195834	0.718329	0.777519	0.686392	0.593649	0.617164	0.552814	1.22954	1.08021	0.734992	0.697764	0.668372	0.774337

## Sheet: Figure 6M
	0 uM Linsitinib															0.1 uM Linsitinib															1 uM Linsitinib															10 uM Linsitinib
Day 0	0	0	0	0	0	0	0	0	0	0	0	0	0	0	0	0	0	0	0	0	0	0	0	0	0	0	0	0	0	0	0	0	0	0	0	0	0	0	0	0	0	0	0	0	0	0	0	0	0
Day 5	8.65385	5.88235	1.3	2.38095	7.86517	3.84615	3.33333	13.4328	4.23729	1.42857	6.36364	14.4737	2.32558	2.29885	10.7143	0	2.40964	2.53165	2.08333	0	5.22388	1.26582	1.47059	5	0	3.27869	1.2987	1.51515	0	7.02	0	0	0	0	0	0	0	0	0	0	0	0	0	0	0	0	0	0	0
Day 9	20.5479	19.4444	12.6582	21.4953	16.2791	34.1772	15	21.6495	12.8205	11.3924	14.5455	26.3158	12.605	27.0588	7.14286	21.25	8.98876	11.2903	6.57895	10.1695	6.38298	25.7143	3.75	5.10204	6.81818	8.75	8.33333	6.0241	6.06061	28.866	1.49254	10.2041	3.07692	1.78571	1.63934	4.34783	10	10.4167	4.08163	6.25	3.125	1.69492	2.77778	1.66667	2.17391	0	0	0	0
[truncated: 11 more columns]

## Sheet: Figure 6N
	0 uM Linsitinib																																													0.1 uM Linsitinib
Day 0	0	0	0	0	0	0	0	0	0	0	0	0	0	0	0	0	0	0	0	0	0	0	0	0	0	0	0	1.69	0	0	0	0	0	0	0	0	0	0	0	0	0	0	0	0	0	0	0	0	0
Day 5	3.36	3.85	3.81	2.27	6	10.09	6.58	7.22	6.25	1.16	2.22	10	4.69	2.9	3.45	8.11	2.22	6	3.64	0	3.39	23.19	4.76	24	0	3.45	4.35	4.76	0	0	20	25.86	10.13	11.94	6.76	4.62	4.55	6.52	5.95	3.45	11.63	4.69	3.77	3.77	6.67	8.86	6.35	2.25	1.1
Day 9	15	14.41	15	6.03	14.02	7	19.01	5.83	11.24	23.17						5.13	3.33	11.94	11.11	22.22	11.11	4.17	6.67	11.43	2.08	8.2	22.95	7.84	3.28	8.7	7.84	6.67	8.11	13.92	3.77	6.25	14.29	13.89	4.17	6.25	7.94	11.67	5.66	4.69	14.04	8.57	14	9.47	10.48
[truncated: 116 more columns]

## Sheet: Figure 6O
	0 uM Linsitinib									0.1 uM Linsitinib									1 uM Linsitinib									10 uM Linsitinib
Day 5	1	1	1	1	1	1	1	1	1	0.801971	0.816545	0.686149	0.57015	0.84437	0.266973	0.698054	0.341379	0.544785	0.547939	0.709098	0.675379	0.442744	0.60978	0.271372	0.444408	0.159048	0.281888	0.403738	0.367541	0.427846	0.336442	0.341365	0.198033	0.274168	0.083811	0.297535
Day 9	1	1	1	1	1	1	1	1	1	0.441357	0.725355	1.06325	0.565521	0.674871	0.407621	0.59925	0.429271	0.551081	0.436929	0.487431	0.514576	0.312196	0.804985	0.191368	0.359513	0.355152	0.366255	0.474553	0.31566	0.6299	0.138345	0.41996	0.117536	0.356404	0.238928	0.126559
